# Supplementary material for: The role of global economic policy uncertainty in long-run volatilities and correlations of U.S. industry-level stock returns and crude oil
Source: PLoS One. 2018 Feb 8;13(2):e0192305. doi: 10.1371/journal.pone.0192305 (PMC5805266; doi:10.1371/journal.pone.0192305)
Supplement: S1 File — This is the package of supporting files. In this package, the readers can find the primary dataset in the XLSX/XLS files. The description of the data is also provided. (ZIP) [file pone.0192305.s001.zip]

Archive with 11 entries (10 files):
- Minimal Underlying Data/
- Minimal Underlying Data/Crude Oil Price.xlsx
- Minimal Underlying Data/Daily Return Statistics.xls
- Minimal Underlying Data/Explanation for raw data.docx
- Minimal Underlying Data/Global Policy Uncertainty Data.xlsx
- Minimal Underlying Data/SP500 Industry Index.xlsx
- Minimal Underlying Data/The long-run correlations between 10 industries and oil futures price.xlsx
- Minimal Underlying Data/The long-run correlations between 10 industries and oil spot price.xlsx
- Minimal Underlying Data/The long-run volatilities of 10 industries.xlsx
- Minimal Underlying Data/The total correlations between 10 industries and oil futures price.xlsx
- Minimal Underlying Data/The total correlations between 10 industries and oil spot price.xlsx
