# Supplementary material for: The role of global economic policy uncertainty in long-run volatilities and correlations of U.S. industry-level stock returns and crude oil
Source: PLoS One. 2018 Feb 8;13(2):e0192305. doi: 10.1371/journal.pone.0192305 (PMC5805266; doi:10.1371/journal.pone.0192305)
Supplement: S1 File — This is the package of supporting files. In this package, the readers can find the primary dataset in the XLSX/XLS files. The description of the data is also provided. (ZIP) [file pone.0192305.s001.zip › Minimal Underlying Data/Crude Oil Price.xlsx]

## Sheet: Future_Contract
date	price
04/18/2016	39.78
04/15/2016	40.36
04/14/2016	41.5
04/13/2016	41.76
04/12/2016	42.17
04/11/2016	40.36
04/8/2016	39.72
04/7/2016	37.26
04/6/2016	37.75
04/5/2016	35.89
04/4/2016	35.7
04/1/2016	36.79
03/31/2016	38.34
03/30/2016	38.32
03/29/2016	38.28
03/28/2016	39.39
03/24/2016	39.46
03/23/2016	39.79
03/22/2016	41.45
03/21/2016	39.91
03/18/2016	39.44
03/17/2016	40.2
03/16/2016	38.46
03/15/2016	36.34
03/14/2016	37.18
03/11/2016	38.5
03/10/2016	37.84
03/9/2016	38.29
03/8/2016	36.5
03/7/2016	37.9
03/4/2016	35.92
03/3/2016	34.57
03/2/2016	34.66
03/1/2016	34.4
02/29/2016	33.75
02/26/2016	32.78
02/25/2016	33.07
02/24/2016	32.15
02/23/2016	31.87
02/22/2016	31.48
02/19/2016	29.64
02/18/2016	30.77
02/17/2016	30.66
02/16/2016	29.04
02/12/2016	29.44
02/11/2016	26.21
02/10/2016	27.45
02/9/2016	27.94
02/8/2016	29.69
02/5/2016	30.89
02/4/2016	31.72
02/3/2016	32.28
02/2/2016	29.88
02/1/2016	31.62
01/29/2016	33.62
01/28/2016	33.22
01/27/2016	32.3
01/26/2016	31.45
01/25/2016	30.34
01/22/2016	32.19
01/21/2016	29.53
01/20/2016	26.55
01/19/2016	28.46
01/15/2016	29.42
01/14/2016	31.2
01/13/2016	30.48
01/12/2016	30.44
01/11/2016	31.41
01/8/2016	33.16
01/7/2016	33.27
01/6/2016	33.97
01/5/2016	35.97
01/4/2016	36.76
12/31/2015	37.04
12/30/2015	36.6
12/29/2015	37.87
12/28/2015	36.81
12/24/2015	38.1
12/23/2015	37.5
12/22/2015	36.14
12/21/2015	34.74
12/18/2015	34.73
12/17/2015	34.95
12/16/2015	35.52
12/15/2015	37.35
12/14/2015	36.31
12/11/2015	35.62
12/10/2015	36.76
12/9/2015	37.16
12/8/2015	37.51
12/7/2015	37.65
12/4/2015	39.97
12/3/2015	41.08
12/2/2015	39.94
12/1/2015	41.85
11/30/2015	41.65
11/27/2015	41.71
11/25/2015	43.04
11/24/2015	42.87
11/23/2015	41.75
11/20/2015	40.39
11/19/2015	40.54
11/18/2015	40.75
11/17/2015	40.67
11/16/2015	41.74
11/13/2015	40.74
11/12/2015	41.75
11/10/2015	44.21
11/9/2015	43.87
11/6/2015	44.29
11/5/2015	45.2
11/4/2015	46.32
11/3/2015	47.9
11/2/2015	46.14
10/30/2015	46.59
10/29/2015	46.06
10/28/2015	45.94
10/27/2015	43.2
10/26/2015	43.98
10/23/2015	44.6
10/22/2015	45.38
10/21/2015	45.2
10/20/2015	45.55
10/19/2015	45.89
10/16/2015	47.26
10/15/2015	46.38
10/14/2015	46.64
10/13/2015	46.66
10/9/2015	49.63
10/8/2015	49.43
10/7/2015	47.81
10/6/2015	48.53
10/5/2015	46.26
10/2/2015	45.54
10/1/2015	44.74
09/30/2015	45.09
09/29/2015	45.23
09/28/2015	44.43
09/25/2015	45.7
09/24/2015	44.91
09/23/2015	44.48
09/22/2015	45.83
09/21/2015	46.68
09/18/2015	44.68
09/17/2015	46.9
09/16/2015	47.15
09/15/2015	44.59
09/14/2015	44
09/11/2015	44.63
09/10/2015	45.92
09/9/2015	44.15
09/8/2015	45.94
09/4/2015	46.05
09/3/2015	46.75
09/2/2015	46.25
09/1/2015	45.41
08/31/2015	49.2
08/28/2015	45.22
08/27/2015	42.56
08/26/2015	38.6
08/25/2015	39.31
08/24/2015	38.24
08/21/2015	40.45
08/20/2015	41.14
08/19/2015	40.8
08/18/2015	42.62
08/17/2015	41.87
08/14/2015	42.5
08/13/2015	42.23
08/12/2015	43.3
08/11/2015	43.08
08/10/2015	44.96
08/7/2015	43.87
08/6/2015	44.66
08/5/2015	45.15
08/4/2015	45.74
08/3/2015	45.17
07/31/2015	47.12
07/30/2015	48.52
07/29/2015	48.79
07/28/2015	47.98
07/27/2015	47.39
07/24/2015	48.14
07/23/2015	48.45
07/22/2015	49.19
07/21/2015	50.36
07/20/2015	50.15
07/17/2015	50.89
07/16/2015	50.91
07/15/2015	51.41
07/14/2015	53.04
07/13/2015	52.2
07/10/2015	52.74
07/9/2015	52.78
07/8/2015	51.65
07/7/2015	52.33
07/6/2015	52.53
07/2/2015	56.93
07/1/2015	56.96
06/30/2015	59.47
06/29/2015	58.33
06/26/2015	59.63
06/25/2015	59.7
06/24/2015	60.27
06/23/2015	61.01
06/22/2015	59.68
06/19/2015	59.61
06/18/2015	60.45
06/17/2015	59.92
06/16/2015	59.97
06/15/2015	59.52
06/12/2015	59.96
06/11/2015	60.77
06/10/2015	61.43
06/9/2015	60.14
06/8/2015	58.14
06/5/2015	59.13
06/4/2015	58
06/3/2015	59.64
06/2/2015	61.26
06/1/2015	60.2
05/29/2015	60.3
05/28/2015	57.68
05/27/2015	57.51
05/26/2015	58.03
05/22/2015	59.72
05/21/2015	60.72
05/20/2015	58.98
05/19/2015	57.26
05/18/2015	59.43
05/15/2015	59.69
05/14/2015	59.88
05/13/2015	60.5
05/12/2015	60.75
05/11/2015	59.25
05/8/2015	59.39
05/7/2015	58.94
05/6/2015	60.93
05/5/2015	60.4
05/4/2015	58.93
05/1/2015	59.15
04/30/2015	59.63
04/29/2015	58.58
04/28/2015	57.06
04/27/2015	56.99
04/24/2015	57.15
04/23/2015	57.74
04/22/2015	56.16
04/21/2015	55.26
04/20/2015	56.38
04/17/2015	55.74
04/16/2015	56.71
04/15/2015	56.39
04/14/2015	53.29
04/13/2015	51.91
04/10/2015	51.64
04/9/2015	50.79
04/8/2015	50.42
04/7/2015	53.98
04/6/2015	52.14
04/2/2015	49.14
04/1/2015	50.09
03/31/2015	47.6
03/30/2015	48.68
03/27/2015	48.87
03/26/2015	51.43
03/25/2015	49.21
03/24/2015	47.51
03/23/2015	47.45
03/20/2015	45.72
03/19/2015	43.96
03/18/2015	44.66
03/17/2015	43.46
03/16/2015	43.88
03/13/2015	44.84
03/12/2015	47.05
03/11/2015	48.17
03/10/2015	48.29
03/9/2015	50
03/6/2015	49.61
03/5/2015	50.76
03/4/2015	51.53
03/3/2015	50.52
03/2/2015	49.59
02/27/2015	49.76
02/26/2015	48.17
02/25/2015	50.99
02/24/2015	49.28
02/23/2015	49.45
02/20/2015	50.34
02/19/2015	51.16
02/18/2015	52.14
02/17/2015	53.53
02/13/2015	52.78
02/12/2015	51.21
02/11/2015	48.84
02/10/2015	50.02
02/9/2015	52.86
02/6/2015	51.69
02/5/2015	50.48
02/4/2015	48.45
02/3/2015	53.05
02/2/2015	49.57
01/30/2015	48.24
01/29/2015	44.53
01/28/2015	44.45
01/27/2015	46.23
01/26/2015	45.15
01/23/2015	45.59
01/22/2015	46.31
01/21/2015	47.78
01/20/2015	46.39
01/16/2015	48.69
01/15/2015	46.25
01/14/2015	48.48
01/13/2015	45.89
01/12/2015	46.07
01/9/2015	48.36
01/8/2015	48.79
01/7/2015	48.65
01/6/2015	47.93
01/5/2015	50.04
01/2/2015	52.69
12/31/2014	53.27
12/30/2014	54.12
12/29/2014	53.61
12/26/2014	54.73
12/24/2014	55.84
12/23/2014	57.12
12/22/2014	55.26
12/19/2014	56.52
12/18/2014	54.11
12/17/2014	56.47
12/16/2014	55.93
12/15/2014	55.91
12/12/2014	57.81
12/11/2014	59.95
12/10/2014	60.94
12/9/2014	63.82
12/8/2014	63.05
12/5/2014	65.84
12/4/2014	66.81
12/3/2014	67.38
12/2/2014	66.88
12/1/2014	69
11/28/2014	66.15
11/26/2014	73.69
11/25/2014	74.09
11/24/2014	75.78
11/21/2014	76.51
11/20/2014	75.58
11/19/2014	74.58
11/18/2014	74.61
11/17/2014	75.64
11/14/2014	75.82
11/13/2014	74.21
11/12/2014	77.18
11/11/2014	77.94
11/10/2014	77.4
11/7/2014	78.65
11/6/2014	77.91
11/5/2014	78.68
11/4/2014	77.19
11/3/2014	78.78
10/31/2014	80.54
10/30/2014	81.12
10/29/2014	82.2
10/28/2014	81.42
10/27/2014	81
10/24/2014	81.01
10/23/2014	82.09
10/22/2014	80.52
10/21/2014	82.81
10/20/2014	82.71
10/17/2014	82.75
10/16/2014	82.7
10/15/2014	81.78
10/14/2014	81.84
10/13/2014	85.74
10/10/2014	85.82
10/9/2014	85.77
10/8/2014	87.31
10/7/2014	88.85
10/6/2014	90.34
10/3/2014	89.74
09/30/2014	91.16
09/29/2014	94.57
09/26/2014	93.54
09/25/2014	92.53
09/24/2014	92.8
09/23/2014	91.56
09/22/2014	91.52
09/19/2014	92.41
09/18/2014	93.07
09/17/2014	94.42
09/16/2014	94.88
09/15/2014	92.92
09/12/2014	92.27
09/11/2014	92.83
09/10/2014	91.67
09/9/2014	92.75
09/8/2014	92.66
09/5/2014	93.29
09/4/2014	94.45
09/3/2014	95.54
09/2/2014	92.88
08/29/2014	95.96
08/28/2014	94.55
08/27/2014	93.88
08/26/2014	93.86
08/25/2014	93.35
08/22/2014	93.65
08/21/2014	93.96
08/20/2014	96.07
08/19/2014	94.48
08/18/2014	96.41
08/15/2014	97.35
08/14/2014	95.58
08/13/2014	97.59
08/12/2014	97.37
08/11/2014	98.08
08/8/2014	97.65
08/7/2014	97.34
08/6/2014	96.92
08/5/2014	97.38
08/4/2014	98.29
08/1/2014	97.88
07/31/2014	98.17
07/30/2014	100.27
07/29/2014	100.97
07/28/2014	101.67
07/25/2014	102.09
07/24/2014	102.07
07/23/2014	103.12
07/22/2014	104.42
07/21/2014	104.59
07/18/2014	103.13
07/17/2014	103.19
07/16/2014	101.2
07/15/2014	99.96
07/14/2014	100.91
07/11/2014	100.83
07/10/2014	102.93
07/9/2014	102.29
07/8/2014	103.4
07/7/2014	103.53
07/3/2014	104.06
07/2/2014	104.48
07/1/2014	105.34
06/30/2014	105.37
06/27/2014	105.74
06/26/2014	105.84
06/25/2014	106.5
06/24/2014	106.03
06/23/2014	106.17
06/20/2014	107.26
06/19/2014	106.43
06/18/2014	105.97
06/17/2014	106.36
06/16/2014	106.9
06/13/2014	106.91
06/12/2014	106.53
06/11/2014	104.4
06/10/2014	104.35
06/9/2014	104.41
06/6/2014	102.66
06/5/2014	102.48
06/4/2014	102.64
06/3/2014	102.66
06/2/2014	102.47
05/30/2014	102.71
05/29/2014	103.58
05/28/2014	102.72
05/27/2014	104.11
05/23/2014	104.35
05/22/2014	103.74
05/21/2014	104.07
05/20/2014	102.44
05/19/2014	102.61
05/16/2014	102.02
05/15/2014	101.5
05/14/2014	102.37
05/13/2014	101.7
05/12/2014	100.59
05/9/2014	99.99
05/8/2014	100.26
05/7/2014	100.77
05/6/2014	99.5
05/5/2014	99.48
05/2/2014	99.76
05/1/2014	99.42
04/30/2014	99.74
04/29/2014	101.28
04/28/2014	100.84
04/25/2014	100.6
04/24/2014	101.94
04/23/2014	101.44
04/22/2014	102.13
04/21/2014	104.37
04/17/2014	104.3
04/16/2014	103.76
04/15/2014	103.75
04/14/2014	104.05
04/11/2014	103.74
04/10/2014	103.4
04/9/2014	103.6
04/8/2014	102.56
04/7/2014	100.44
04/4/2014	101.14
04/3/2014	100.29
04/2/2014	99.62
04/1/2014	99.74
03/31/2014	101.58
03/28/2014	101.67
03/27/2014	101.28
03/26/2014	100.26
03/25/2014	99.19
03/24/2014	99.6
03/21/2014	99.46
03/20/2014	99.43
03/19/2014	100.37
03/18/2014	99.7
03/17/2014	98.08
03/14/2014	98.89
03/13/2014	98.2
03/12/2014	97.99
03/11/2014	100.03
03/10/2014	101.12
03/7/2014	102.58
03/6/2014	101.56
03/5/2014	101.45
03/4/2014	103.33
03/3/2014	104.92
02/28/2014	102.59
02/27/2014	102.4
02/26/2014	102.59
02/25/2014	101.83
02/24/2014	102.82
02/21/2014	102.2
02/20/2014	102.92
02/19/2014	103.31
02/18/2014	102.43
02/17/2014	100.3
02/14/2014	100.3
02/13/2014	100.35
02/12/2014	100.37
02/11/2014	99.94
02/10/2014	100.06
02/7/2014	99.88
02/6/2014	97.84
02/5/2014	97.38
02/4/2014	97.19
02/3/2014	96.43
01/31/2014	97.49
01/30/2014	98.23
01/29/2014	97.36
01/28/2014	97.41
01/27/2014	95.72
01/24/2014	96.64
01/23/2014	97.32
01/22/2014	96.73
01/21/2014	94.99
01/20/2014	94.37
01/17/2014	94.37
01/16/2014	93.96
01/15/2014	94.17
01/14/2014	92.59
01/13/2014	91.8
01/10/2014	92.72
01/9/2014	91.66
01/8/2014	92.33
01/7/2014	93.67
01/6/2014	93.43
01/3/2014	93.96
01/2/2014	95.44
12/31/2013	98.42
12/30/2013	99.29
12/27/2013	100.32
12/26/2013	99.55
12/24/2013	99.22
12/23/2013	98.91
12/20/2013	99.32
12/19/2013	98.77
12/18/2013	97.8
12/17/2013	97.22
12/16/2013	97.48
12/13/2013	96.6
12/12/2013	97.5
12/11/2013	97.44
12/10/2013	98.51
12/9/2013	97.34
12/6/2013	97.65
12/5/2013	97.38
12/4/2013	97.2
12/3/2013	96.04
12/2/2013	93.82
11/29/2013	92.72
11/28/2013	92.3
11/27/2013	92.3
11/26/2013	93.68
11/25/2013	94.09
11/22/2013	94.84
11/21/2013	95.44
11/20/2013	93.33
11/19/2013	93.34
11/18/2013	93.03
11/15/2013	93.84
11/14/2013	93.76
11/13/2013	93.88
11/12/2013	93.04
11/11/2013	95.14
11/8/2013	94.6
11/7/2013	94.2
11/6/2013	94.8
11/5/2013	93.37
11/4/2013	94.62
11/1/2013	94.61
10/31/2013	96.38
10/30/2013	96.77
10/29/2013	98.2
10/28/2013	98.68
10/25/2013	97.85
10/24/2013	97.11
10/23/2013	96.86
10/22/2013	97.8
10/21/2013	99.22
10/18/2013	100.81
10/17/2013	100.67
10/16/2013	102.29
10/15/2013	101.21
10/14/2013	102.41
10/11/2013	102.02
10/10/2013	103.01
10/9/2013	101.61
10/8/2013	103.49
10/7/2013	103.03
10/4/2013	103.84
10/3/2013	103.31
10/2/2013	104.1
10/1/2013	102.04
09/30/2013	102.33
09/27/2013	102.87
09/26/2013	103.03
09/25/2013	102.66
09/24/2013	103.13
09/23/2013	103.59
09/20/2013	104.67
09/19/2013	106.39
09/18/2013	108.07
09/17/2013	105.42
09/16/2013	106.59
09/13/2013	108.21
09/12/2013	108.6
09/11/2013	107.56
09/10/2013	107.39
09/9/2013	109.52
09/6/2013	110.53
09/5/2013	108.37
09/4/2013	107.23
09/3/2013	108.54
08/30/2013	107.65
08/29/2013	108.8
08/28/2013	110.1
08/27/2013	109.01
08/26/2013	105.92
08/23/2013	106.42
08/22/2013	105.03
08/21/2013	103.85
08/20/2013	104.96
08/19/2013	107.1
08/16/2013	107.46
08/15/2013	107.33
08/14/2013	106.85
08/13/2013	106.83
08/12/2013	106.11
08/9/2013	105.97
08/8/2013	103.4
08/7/2013	104.37
08/6/2013	105.3
08/5/2013	106.56
08/2/2013	106.94
08/1/2013	107.89
07/31/2013	105.03
07/30/2013	103.08
07/29/2013	104.55
07/26/2013	104.7
07/25/2013	105.49
07/24/2013	105.39
07/23/2013	107.23
07/22/2013	106.91
07/19/2013	108.05
07/18/2013	108.04
07/17/2013	106.48
07/16/2013	106
07/15/2013	106.32
07/12/2013	105.95
07/11/2013	104.91
07/10/2013	106.52
07/9/2013	103.53
07/8/2013	103.14
07/5/2013	103.22
07/3/2013	101.24
07/2/2013	99.6
07/1/2013	97.99
06/28/2013	96.56
06/27/2013	97.05
06/26/2013	95.5
06/25/2013	95.32
06/24/2013	95.18
06/21/2013	93.69
06/20/2013	95.4
06/19/2013	98.24
06/18/2013	98.44
06/17/2013	97.77
06/14/2013	97.85
06/13/2013	96.69
06/12/2013	95.88
06/11/2013	95.38
06/10/2013	95.77
06/7/2013	96.03
06/6/2013	94.76
06/5/2013	93.74
06/4/2013	93.31
06/3/2013	93.45
05/31/2013	91.97
05/30/2013	93.61
05/29/2013	93.13
05/28/2013	95.01
05/24/2013	94.15
05/23/2013	94.25
05/22/2013	94.28
05/21/2013	96.16
05/20/2013	96.71
05/17/2013	96.02
05/16/2013	95.16
05/15/2013	94.3
05/14/2013	94.21
05/13/2013	95.17
05/10/2013	96.04
05/9/2013	96.39
05/8/2013	96.62
05/7/2013	95.62
05/6/2013	96.16
05/3/2013	95.61
05/2/2013	93.99
05/1/2013	91.03
04/30/2013	93.46
04/29/2013	94.5
04/26/2013	93
04/25/2013	93.64
04/24/2013	91.43
04/23/2013	89.18
04/22/2013	88.76
04/19/2013	88.01
04/18/2013	87.73
04/17/2013	86.68
04/16/2013	88.72
04/15/2013	88.71
04/12/2013	91.29
04/11/2013	93.51
04/10/2013	94.64
04/9/2013	94.2
04/8/2013	93.36
04/5/2013	92.7
04/4/2013	93.26
04/3/2013	94.45
04/2/2013	97.19
04/1/2013	97.07
03/28/2013	97.23
03/27/2013	96.58
03/26/2013	96.34
03/25/2013	94.81
03/22/2013	93.71
03/21/2013	92.45
03/20/2013	92.96
03/19/2013	92.16
03/18/2013	93.74
03/15/2013	93.45
03/14/2013	93.03
03/13/2013	92.52
03/12/2013	92.54
03/11/2013	92.06
03/8/2013	91.95
03/7/2013	91.56
03/6/2013	90.43
03/5/2013	90.82
03/4/2013	90.12
03/1/2013	90.68
02/28/2013	92.05
02/27/2013	92.76
02/26/2013	92.63
02/25/2013	93.11
02/22/2013	93.13
02/21/2013	92.84
02/20/2013	94.46
02/19/2013	96.66
02/15/2013	95.86
02/14/2013	97.31
02/13/2013	97.01
02/12/2013	97.51
02/11/2013	97.03
02/8/2013	95.72
02/7/2013	95.83
02/6/2013	96.62
02/5/2013	96.64
02/4/2013	96.17
02/1/2013	97.77
01/31/2013	97.49
01/30/2013	97.94
01/29/2013	97.57
01/28/2013	96.44
01/25/2013	95.88
01/24/2013	95.95
01/23/2013	95.23
01/22/2013	96.24
01/18/2013	95.56
01/17/2013	95.49
01/16/2013	94.24
01/15/2013	93.28
01/14/2013	94.14
01/11/2013	93.56
01/10/2013	93.82
01/9/2013	93.1
01/8/2013	93.15
01/7/2013	93.19
01/4/2013	93.09
01/3/2013	92.92
01/2/2013	93.12
12/31/2012	91.82
12/28/2012	90.8
12/27/2012	90.87
12/26/2012	90.98
12/24/2012	88.61
12/21/2012	88.66
12/20/2012	90.13
12/19/2012	89.51
12/18/2012	87.93
12/17/2012	87.2
12/14/2012	86.73
12/13/2012	85.89
12/12/2012	86.77
12/11/2012	85.79
12/10/2012	85.56
12/7/2012	85.93
12/6/2012	86.26
12/5/2012	87.88
12/4/2012	88.5
12/3/2012	89.09
11/30/2012	88.91
11/29/2012	88.07
11/28/2012	86.49
11/27/2012	87.18
11/26/2012	87.74
11/23/2012	88.28
11/21/2012	87.38
11/20/2012	86.75
11/19/2012	89.28
11/16/2012	86.67
11/15/2012	85.45
11/14/2012	86.32
11/13/2012	85.38
11/12/2012	85.57
11/9/2012	86.07
11/8/2012	85.09
11/7/2012	84.44
11/6/2012	88.71
11/5/2012	85.65
11/2/2012	84.86
11/1/2012	87.09
10/31/2012	86.24
10/30/2012	85.68
10/29/2012	85.54
10/26/2012	86.28
10/25/2012	86.05
10/24/2012	85.73
10/23/2012	86.67
10/22/2012	88.73
10/19/2012	90.05
10/18/2012	92.1
10/17/2012	92.12
10/16/2012	92.09
10/15/2012	91.85
10/12/2012	91.86
10/11/2012	92.07
10/10/2012	91.25
10/9/2012	92.39
10/8/2012	89.33
10/5/2012	89.88
10/4/2012	91.71
10/3/2012	88.14
10/2/2012	91.89
10/1/2012	92.48
09/28/2012	92.19
09/27/2012	91.85
09/26/2012	89.98
09/25/2012	91.37
09/24/2012	91.93
09/21/2012	92.89
09/20/2012	91.87
09/19/2012	91.98
09/18/2012	95.29
09/17/2012	96.62
09/14/2012	99
09/13/2012	98.31
09/12/2012	97.01
09/11/2012	97.17
09/10/2012	96.54
09/7/2012	96.42
09/6/2012	95.53
09/5/2012	95.36
09/4/2012	95.3
08/31/2012	96.47
08/30/2012	94.62
08/29/2012	95.49
08/28/2012	96.33
08/27/2012	95.47
08/24/2012	96.15
08/23/2012	96.27
08/22/2012	97.26
08/21/2012	96.68
08/20/2012	95.97
08/17/2012	96.01
08/16/2012	95.6
08/15/2012	94.33
08/14/2012	93.43
08/13/2012	92.73
08/10/2012	92.87
08/9/2012	93.36
08/8/2012	93.35
08/7/2012	93.67
08/6/2012	92.2
08/3/2012	91.4
08/2/2012	87.13
08/1/2012	88.91
07/31/2012	88.06
07/30/2012	89.78
07/27/2012	90.13
07/26/2012	89.39
07/25/2012	88.97
07/24/2012	88.5
07/23/2012	88.14
07/20/2012	91.44
07/19/2012	92.66
07/18/2012	89.87
07/17/2012	89.22
07/16/2012	88.43
07/13/2012	87.1
07/12/2012	86.08
07/11/2012	85.81
07/10/2012	83.91
07/9/2012	85.99
07/6/2012	84.45
07/5/2012	87.22
07/3/2012	87.66
07/2/2012	83.75
06/29/2012	84.96
06/28/2012	77.69
06/27/2012	80.21
06/26/2012	79.36
06/25/2012	79.21
06/22/2012	79.76
06/21/2012	78.2
06/20/2012	81.8
06/19/2012	84.03
06/18/2012	83.27
06/15/2012	84.03
06/14/2012	83.91
06/13/2012	82.62
06/12/2012	83.32
06/11/2012	82.7
06/8/2012	84.1
06/7/2012	84.82
06/6/2012	85.02
06/5/2012	84.29
06/4/2012	83.98
06/1/2012	83.23
05/31/2012	86.53
05/30/2012	87.82
05/29/2012	90.76
05/25/2012	90.86
05/24/2012	90.66
05/23/2012	89.9
05/22/2012	91.66
05/21/2012	92.57
05/18/2012	91.48
05/17/2012	92.56
05/16/2012	92.81
05/15/2012	93.98
05/14/2012	94.78
05/11/2012	96.13
05/10/2012	97.08
05/9/2012	96.81
05/8/2012	97.01
05/7/2012	97.94
05/4/2012	98.49
05/3/2012	102.54
05/2/2012	105.22
05/1/2012	106.16
04/30/2012	104.87
04/27/2012	104.93
04/26/2012	104.55
04/25/2012	104.12
04/24/2012	103.55
04/23/2012	103.11
04/20/2012	103.05
04/19/2012	102.27
04/18/2012	102.67
04/17/2012	104.2
04/16/2012	102.93
04/13/2012	102.83
04/12/2012	103.64
04/11/2012	102.7
04/10/2012	101.02
04/9/2012	102.46
04/5/2012	103.31
04/4/2012	101.47
04/3/2012	104.01
04/2/2012	105.23
03/30/2012	103.02
03/29/2012	102.78
03/28/2012	105.41
03/27/2012	107.33
03/26/2012	107.03
03/23/2012	106.87
03/22/2012	105.35
03/21/2012	107.27
03/20/2012	105.61
03/19/2012	108.09
03/16/2012	107.06
03/15/2012	105.11
03/14/2012	105.43
03/13/2012	106.71
03/12/2012	106.34
03/9/2012	107.4
03/8/2012	106.58
03/7/2012	106.16
03/6/2012	104.7
03/5/2012	106.72
03/2/2012	106.7
03/1/2012	108.84
02/29/2012	107.07
02/28/2012	106.55
02/27/2012	108.56
02/24/2012	109.77
02/23/2012	107.83
02/22/2012	106.28
02/21/2012	105.84
02/17/2012	103.24
02/16/2012	102.31
02/15/2012	101.8
02/14/2012	100.74
02/13/2012	100.91
02/10/2012	98.67
02/9/2012	99.84
02/8/2012	98.71
02/7/2012	98.41
02/6/2012	96.91
02/3/2012	97.84
02/2/2012	96.36
02/1/2012	97.61
01/31/2012	98.48
01/30/2012	98.78
01/27/2012	99.56
01/26/2012	99.7
01/25/2012	99.4
01/24/2012	98.95
01/23/2012	99.58
01/20/2012	98.46
01/19/2012	100.39
01/18/2012	100.59
01/17/2012	100.71
01/13/2012	98.7
01/12/2012	99.1
01/11/2012	100.87
01/10/2012	102.24
01/9/2012	101.31
01/6/2012	101.56
01/5/2012	101.81
01/4/2012	103.22
01/3/2012	102.96
12/30/2011	98.83
12/29/2011	99.65
12/28/2011	99.36
12/27/2011	101.34
12/23/2011	99.68
12/22/2011	99.53
12/21/2011	98.67
12/20/2011	97.22
12/19/2011	93.88
12/16/2011	93.53
12/15/2011	93.87
12/14/2011	94.95
12/13/2011	100.14
12/12/2011	97.77
12/9/2011	99.41
12/8/2011	98.34
12/7/2011	100.49
12/6/2011	101.28
12/5/2011	100.99
12/2/2011	100.96
12/1/2011	100.2
11/30/2011	100.36
11/29/2011	99.79
11/28/2011	98.21
11/25/2011	96.77
11/23/2011	96.17
11/22/2011	98.01
11/21/2011	96.92
11/18/2011	97.41
11/17/2011	98.82
11/16/2011	102.59
11/15/2011	99.37
11/14/2011	98.14
11/11/2011	98.99
11/10/2011	97.78
11/9/2011	95.74
11/8/2011	96.8
11/7/2011	95.52
11/4/2011	94.26
11/3/2011	94.07
11/2/2011	92.51
11/1/2011	92.19
10/31/2011	93.19
10/28/2011	93.32
10/27/2011	93.96
10/26/2011	90.2
10/25/2011	93.17
10/24/2011	91.27
10/21/2011	87.4
10/20/2011	85.3
10/19/2011	86.11
10/18/2011	88.34
10/17/2011	86.38
10/14/2011	86.8
10/13/2011	84.23
10/12/2011	85.57
10/11/2011	85.81
10/10/2011	85.41
10/7/2011	82.98
10/6/2011	82.59
10/5/2011	79.68
10/4/2011	75.67
10/3/2011	77.61
09/30/2011	79.2
09/29/2011	82.14
09/28/2011	81.21
09/27/2011	84.45
09/26/2011	80.24
09/23/2011	79.85
09/22/2011	80.51
09/21/2011	85.92
09/20/2011	86.89
09/19/2011	85.7
09/16/2011	87.96
09/15/2011	89.4
09/14/2011	88.91
09/13/2011	90.21
09/12/2011	88.19
09/9/2011	87.24
09/8/2011	89.05
09/7/2011	89.34
09/6/2011	86.02
09/2/2011	86.45
09/1/2011	88.93
08/31/2011	88.81
08/30/2011	88.9
08/29/2011	87.27
08/26/2011	85.37
08/25/2011	85.3
08/24/2011	85.16
08/23/2011	85.44
08/22/2011	84.12
08/19/2011	82.26
08/18/2011	82.38
08/17/2011	87.58
08/16/2011	86.65
08/15/2011	87.88
08/12/2011	85.38
08/11/2011	85.72
08/10/2011	82.89
08/9/2011	79.3
08/8/2011	81.31
08/5/2011	86.88
08/4/2011	86.63
08/3/2011	91.93
08/2/2011	93.79
08/1/2011	94.89
07/29/2011	95.7
07/28/2011	97.44
07/27/2011	97.4
07/26/2011	99.59
07/25/2011	99.2
07/22/2011	99.87
07/21/2011	99.13
07/20/2011	98.14
07/19/2011	97.5
07/18/2011	95.93
07/15/2011	97.24
07/14/2011	95.69
07/13/2011	98.05
07/12/2011	97.43
07/11/2011	95.15
07/8/2011	96.2
07/7/2011	98.67
07/6/2011	96.65
07/5/2011	96.89
07/1/2011	94.94
06/30/2011	95.42
06/29/2011	94.77
06/28/2011	92.89
06/27/2011	90.61
06/24/2011	91.16
06/23/2011	91.02
06/22/2011	95.41
06/21/2011	93.4
06/20/2011	93.26
06/17/2011	93.01
06/16/2011	94.95
06/15/2011	94.81
06/14/2011	99.37
06/13/2011	97.3
06/10/2011	99.29
06/9/2011	101.93
06/8/2011	100.74
06/7/2011	99.09
06/6/2011	99.01
06/3/2011	100.22
06/2/2011	100.4
06/1/2011	100.29
05/31/2011	102.7
05/27/2011	100.59
05/26/2011	100.23
05/25/2011	101.32
05/24/2011	99.59
05/23/2011	97.7
05/20/2011	99.49
05/19/2011	98.44
05/18/2011	100.1
05/17/2011	96.91
05/16/2011	97.37
05/13/2011	99.65
05/12/2011	98.97
05/11/2011	98.21
05/10/2011	103.88
05/9/2011	102.55
05/6/2011	97.18
05/5/2011	99.8
05/4/2011	109.24
05/3/2011	111.05
05/2/2011	113.52
04/29/2011	113.93
04/28/2011	112.86
04/27/2011	112.76
04/26/2011	112.21
04/25/2011	112.28
04/21/2011	112.29
04/20/2011	111.45
04/19/2011	108.15
04/18/2011	107.12
04/15/2011	109.66
04/14/2011	108.11
04/13/2011	107.11
04/12/2011	106.25
04/11/2011	109.92
04/8/2011	112.79
04/7/2011	110.3
04/6/2011	108.83
04/5/2011	108.34
04/4/2011	108.47
04/1/2011	107.94
03/31/2011	106.72
03/30/2011	104.27
03/29/2011	104.79
03/28/2011	103.98
03/25/2011	105.4
03/24/2011	105.6
03/23/2011	105.75
03/22/2011	104
03/21/2011	102.33
03/18/2011	101.07
03/17/2011	101.42
03/16/2011	97.98
03/15/2011	97.18
03/14/2011	101.19
03/11/2011	101.16
03/10/2011	102.7
03/9/2011	104.38
03/8/2011	105.02
03/7/2011	105.44
03/4/2011	104.42
03/3/2011	101.91
03/2/2011	102.23
03/1/2011	99.63
02/28/2011	96.97
02/25/2011	97.88
02/24/2011	97.28
02/23/2011	98.1
02/22/2011	93.57
02/18/2011	86.2
02/17/2011	86.36
02/16/2011	84.99
02/15/2011	84.32
02/14/2011	84.81
02/11/2011	85.58
02/10/2011	86.73
02/9/2011	86.71
02/8/2011	86.94
02/7/2011	87.48
02/4/2011	89.03
02/3/2011	90.54
02/2/2011	90.86
02/1/2011	90.77
01/31/2011	92.19
01/28/2011	89.34
01/27/2011	85.64
01/26/2011	87.33
01/25/2011	86.19
01/24/2011	87.87
01/21/2011	89.11
01/20/2011	88.86
01/19/2011	90.86
01/18/2011	91.38
01/14/2011	91.54
01/13/2011	91.4
01/12/2011	91.86
01/11/2011	91.11
01/10/2011	89.25
01/7/2011	88.03
01/6/2011	88.38
01/5/2011	90.3
01/4/2011	89.38
01/3/2011	91.55
12/31/2010	91.38
12/30/2010	89.84
12/29/2010	91.12
12/28/2010	91.49
12/27/2010	91
12/23/2010	91.51
12/22/2010	90.48
12/21/2010	89.82
12/20/2010	88.81
12/17/2010	88.02
12/16/2010	87.7
12/15/2010	88.62
12/14/2010	88.28
12/13/2010	88.61
12/10/2010	87.79
12/9/2010	88.37
12/8/2010	88.28
12/7/2010	88.69
12/6/2010	89.38
12/3/2010	89.19
12/2/2010	88
12/1/2010	86.75
11/30/2010	84.11
11/29/2010	85.73
11/26/2010	83.76
11/24/2010	83.86
11/23/2010	81.25
11/22/2010	81.74
11/19/2010	81.51
11/18/2010	81.85
11/17/2010	80.44
11/16/2010	82.34
11/15/2010	84.86
11/12/2010	84.88
11/11/2010	87.81
11/10/2010	87.81
11/9/2010	86.72
11/8/2010	87.06
11/5/2010	86.85
11/4/2010	86.49
11/3/2010	84.69
11/2/2010	83.9
11/1/2010	82.95
10/29/2010	81.43
10/28/2010	82.18
10/27/2010	81.94
10/26/2010	82.55
10/25/2010	82.52
10/22/2010	81.69
10/21/2010	80.56
10/20/2010	81.77
10/19/2010	79.49
10/18/2010	83.08
10/15/2010	81.25
10/14/2010	82.69
10/13/2010	83.36
10/12/2010	81.67
10/11/2010	81.33
10/8/2010	82.66
10/7/2010	81.67
10/6/2010	83.23
10/5/2010	82.82
10/4/2010	81.47
10/1/2010	81.58
09/30/2010	79.97
09/29/2010	77.86
09/28/2010	76.18
09/27/2010	76.52
09/24/2010	76.49
09/23/2010	75.18
09/22/2010	74.71
09/21/2010	73.52
09/20/2010	74.86
09/17/2010	73.66
09/16/2010	74.57
09/15/2010	76.02
09/14/2010	76.8
09/13/2010	77.19
09/10/2010	76.45
09/9/2010	74.25
09/8/2010	74.67
09/7/2010	74.09
09/3/2010	74.6
09/2/2010	75.02
09/1/2010	73.91
08/31/2010	71.92
08/30/2010	74.7
08/27/2010	75.17
08/26/2010	73.36
08/25/2010	72.52
08/24/2010	71.63
08/23/2010	73.1
08/20/2010	73.46
08/19/2010	74.43
08/18/2010	75.42
08/17/2010	75.77
08/16/2010	75.24
08/13/2010	75.39
08/12/2010	75.74
08/11/2010	78.02
08/10/2010	80.25
08/9/2010	81.48
08/6/2010	80.7
08/5/2010	82.01
08/4/2010	82.47
08/3/2010	82.55
08/2/2010	81.34
07/30/2010	78.95
07/29/2010	78.36
07/28/2010	76.99
07/27/2010	77.5
07/26/2010	78.98
07/23/2010	78.98
07/22/2010	79.3
07/21/2010	76.56
07/20/2010	77.44
07/19/2010	76.54
07/16/2010	76.01
07/15/2010	76.62
07/14/2010	77.04
07/13/2010	77.15
07/12/2010	74.95
07/9/2010	76.09
07/8/2010	75.44
07/7/2010	74.07
07/6/2010	71.98
07/2/2010	72.14
07/1/2010	72.95
06/30/2010	75.63
06/29/2010	75.94
06/28/2010	78.25
06/25/2010	78.86
06/24/2010	76.51
06/23/2010	76.35
06/22/2010	77.21
06/21/2010	77.82
06/18/2010	77.18
06/17/2010	76.79
06/16/2010	77.67
06/15/2010	76.94
06/14/2010	75.12
06/11/2010	73.78
06/10/2010	75.48
06/9/2010	74.38
06/8/2010	71.99
06/7/2010	71.44
06/4/2010	71.51
06/3/2010	74.61
06/2/2010	72.86
06/1/2010	72.58
05/28/2010	73.97
05/27/2010	74.55
05/26/2010	71.51
05/25/2010	68.75
05/24/2010	70.21
05/21/2010	70.04
05/20/2010	68.01
05/19/2010	69.87
05/18/2010	69.41
05/17/2010	70.08
05/14/2010	71.61
05/13/2010	74.4
05/12/2010	75.65
05/11/2010	76.37
05/10/2010	76.8
05/7/2010	75.11
05/6/2010	77.11
05/5/2010	79.97
05/4/2010	82.74
05/3/2010	86.19
04/30/2010	86.15
04/29/2010	85.17
04/28/2010	83.22
04/27/2010	82.44
04/26/2010	84.2
04/23/2010	85.12
04/22/2010	83.7
04/21/2010	83.68
04/20/2010	83.45
04/19/2010	81.45
04/16/2010	83.24
04/15/2010	85.51
04/14/2010	85.84
04/13/2010	84.05
04/12/2010	84.34
04/9/2010	84.92
04/8/2010	85.39
04/7/2010	85.88
04/6/2010	86.84
04/5/2010	86.62
04/1/2010	84.87
03/31/2010	83.76
03/30/2010	82.37
03/29/2010	82.17
03/26/2010	80
03/25/2010	80.53
03/24/2010	80.61
03/23/2010	81.91
03/22/2010	81.25
03/19/2010	80.68
03/18/2010	82.2
03/17/2010	82.93
03/16/2010	81.7
03/15/2010	79.8
03/12/2010	81.24
03/11/2010	82.11
03/10/2010	82.09
03/9/2010	81.49
03/8/2010	81.87
03/5/2010	81.5
03/4/2010	80.21
03/3/2010	80.87
03/2/2010	79.68
03/1/2010	78.7
02/26/2010	79.66
02/25/2010	78.17
02/24/2010	80
02/23/2010	78.86
02/22/2010	80.16
02/19/2010	79.81
02/18/2010	79.06
02/17/2010	77.33
02/16/2010	77.01
02/12/2010	74.13
02/11/2010	75.28
02/10/2010	74.52
02/9/2010	73.75
02/8/2010	71.89
02/5/2010	71.19
02/4/2010	73.14
02/3/2010	76.98
02/2/2010	77.23
02/1/2010	74.43
01/29/2010	72.89
01/28/2010	73.64
01/27/2010	73.67
01/26/2010	74.71
01/25/2010	75.26
01/22/2010	74.54
01/21/2010	76.08
01/20/2010	77.62
01/19/2010	79.02
01/15/2010	78
01/14/2010	79.39
01/13/2010	79.65
01/12/2010	80.79
01/11/2010	82.52
01/8/2010	82.75
01/7/2010	82.66
01/6/2010	83.18
01/5/2010	81.77
01/4/2010	81.51
12/31/2009	79.36
12/30/2009	79.28
12/29/2009	78.87
12/28/2009	78.77
12/24/2009	78.05
12/23/2009	76.67
12/22/2009	74.4
12/21/2009	72.47
12/18/2009	73.36
12/17/2009	72.65
12/16/2009	72.66
12/15/2009	70.69
12/14/2009	69.51
12/11/2009	69.87
12/10/2009	70.54
12/9/2009	70.67
12/8/2009	72.62
12/7/2009	73.93
12/4/2009	75.47
12/3/2009	76.46
12/2/2009	76.6
12/1/2009	78.37
11/30/2009	77.28
11/27/2009	76.05
11/25/2009	77.96
11/24/2009	76.02
11/23/2009	77.56
11/20/2009	76.72
11/19/2009	77.46
11/18/2009	79.58
11/17/2009	79.14
11/16/2009	78.9
11/13/2009	76.35
11/12/2009	76.94
11/11/2009	79.28
11/10/2009	79.05
11/9/2009	79.43
11/6/2009	77.43
11/5/2009	79.62
11/4/2009	80.4
11/3/2009	79.6
11/2/2009	78.13
10/30/2009	77
10/29/2009	79.87
10/28/2009	77.46
10/27/2009	79.55
10/26/2009	78.68
10/23/2009	80.5
10/22/2009	81.19
10/21/2009	81.37
10/20/2009	79.09
10/19/2009	79.61
10/16/2009	78.53
10/15/2009	77.58
10/14/2009	75.18
10/13/2009	74.15
10/12/2009	73.27
10/9/2009	71.77
10/8/2009	71.69
10/7/2009	69.57
10/6/2009	70.88
10/5/2009	70.41
10/2/2009	69.95
10/1/2009	70.82
09/30/2009	70.61
09/29/2009	66.71
09/28/2009	66.84
09/25/2009	66.02
09/24/2009	65.89
09/23/2009	68.97
09/22/2009	71.55
09/21/2009	69.71
09/18/2009	72.04
09/17/2009	72.47
09/16/2009	72.51
09/15/2009	70.93
09/14/2009	68.86
09/11/2009	69.29
09/10/2009	71.94
09/9/2009	71.31
09/8/2009	71.1
09/4/2009	68.02
09/3/2009	67.96
09/2/2009	68.05
09/1/2009	68.05
08/31/2009	69.96
08/28/2009	72.74
08/27/2009	72.49
08/26/2009	71.43
08/25/2009	72.05
08/24/2009	74.37
08/21/2009	73.89
08/20/2009	72.54
08/19/2009	72.42
08/18/2009	69.19
08/17/2009	66.75
08/14/2009	67.51
08/13/2009	70.52
08/12/2009	70.16
08/11/2009	69.45
08/10/2009	70.6
08/7/2009	70.93
08/6/2009	71.94
08/5/2009	71.97
08/4/2009	71.42
08/3/2009	71.58
07/31/2009	69.45
07/30/2009	66.94
07/29/2009	63.35
07/28/2009	67.23
07/27/2009	68.38
07/24/2009	68.05
07/23/2009	67.16
07/22/2009	65.4
07/21/2009	64.72
07/20/2009	63.98
07/17/2009	63.56
07/16/2009	62.02
07/15/2009	61.54
07/14/2009	59.52
07/13/2009	59.69
07/10/2009	59.89
07/9/2009	60.41
07/8/2009	60.14
07/7/2009	62.93
07/6/2009	64.05
07/2/2009	66.73
07/1/2009	69.31
06/30/2009	69.89
06/29/2009	71.49
06/26/2009	69.16
06/25/2009	70.23
06/24/2009	68.67
06/23/2009	69.24
06/22/2009	66.93
06/19/2009	69.55
06/18/2009	71.37
06/17/2009	71.03
06/16/2009	70.47
06/15/2009	70.62
06/12/2009	72.04
06/11/2009	72.68
06/10/2009	71.33
06/9/2009	70.01
06/8/2009	68.09
06/5/2009	68.44
06/4/2009	68.81
06/3/2009	66.12
06/2/2009	68.55
06/1/2009	68.58
05/29/2009	66.31
05/28/2009	65.08
05/27/2009	63.45
05/26/2009	62.45
05/22/2009	61.67
05/21/2009	61.05
05/20/2009	62.04
05/19/2009	59.65
05/18/2009	59.03
05/15/2009	56.34
05/14/2009	58.62
05/13/2009	58.02
05/12/2009	58.85
05/11/2009	58.5
05/8/2009	58.63
05/7/2009	56.71
05/6/2009	56.34
05/5/2009	53.84
05/4/2009	54.47
05/1/2009	53.2
04/30/2009	51.12
04/29/2009	50.97
04/28/2009	49.92
04/27/2009	50.14
04/24/2009	51.55
04/23/2009	49.62
04/22/2009	48.85
04/21/2009	46.51
04/20/2009	45.88
04/17/2009	50.33
04/16/2009	49.98
04/15/2009	49.25
04/14/2009	49.41
04/13/2009	50.05
04/9/2009	52.24
04/8/2009	49.38
04/7/2009	49.15
04/6/2009	51.05
04/3/2009	52.51
04/2/2009	52.64
04/1/2009	48.39
03/31/2009	49.66
03/30/2009	48.41
03/27/2009	52.38
03/26/2009	54.34
03/25/2009	52.77
03/24/2009	53.98
03/23/2009	53.8
03/20/2009	51.06
03/19/2009	51.61
03/18/2009	48.14
03/17/2009	49.16
03/16/2009	47.35
03/13/2009	46.25
03/12/2009	47.03
03/11/2009	42.33
03/10/2009	45.71
03/9/2009	47.07
03/6/2009	45.52
03/5/2009	43.61
03/4/2009	45.38
03/3/2009	41.65
03/2/2009	40.15
02/27/2009	44.76
02/26/2009	45.22
02/25/2009	42.5
02/24/2009	39.96
02/23/2009	38.44
02/20/2009	38.94
02/19/2009	39.48
02/18/2009	34.62
02/17/2009	34.93
02/13/2009	37.51
02/12/2009	33.98
02/11/2009	35.94
02/10/2009	37.55
02/9/2009	39.56
02/6/2009	40.17
02/5/2009	41.17
02/4/2009	40.32
02/3/2009	40.78
02/2/2009	40.08
01/30/2009	41.68
01/29/2009	41.44
01/28/2009	42.16
01/27/2009	41.58
01/26/2009	45.73
01/23/2009	46.47
01/22/2009	43.67
01/21/2009	43.55
01/20/2009	38.74
01/16/2009	36.51
01/15/2009	35.4
01/14/2009	37.28
01/13/2009	37.78
01/12/2009	37.59
01/9/2009	40.83
01/8/2009	41.7
01/7/2009	42.63
01/6/2009	48.58
01/5/2009	48.81
01/2/2009	46.34
12/31/2008	44.6
12/30/2008	39.03
12/29/2008	40.02
12/26/2008	37.71
12/24/2008	35.35
12/23/2008	38.98
12/22/2008	39.91
12/19/2008	33.87
12/18/2008	36.22
12/17/2008	40.06
12/16/2008	43.6
12/15/2008	44.51
12/12/2008	46.28
12/11/2008	47.98
12/10/2008	43.52
12/9/2008	42.07
12/8/2008	43.71
12/5/2008	40.81
12/4/2008	43.67
12/3/2008	46.79
12/2/2008	46.96
12/1/2008	49.28
11/28/2008	54.43
11/26/2008	54.44
11/25/2008	50.77
11/24/2008	54.5
11/21/2008	49.93
11/20/2008	49.62
11/19/2008	53.62
11/18/2008	54.39
11/17/2008	54.95
11/14/2008	57.04
11/13/2008	58.24
11/12/2008	56.16
11/11/2008	59.33
11/10/2008	62.41
11/7/2008	61.04
11/6/2008	60.77
11/5/2008	65.3
11/4/2008	70.53
11/3/2008	63.91
10/31/2008	67.81
10/30/2008	65.96
10/29/2008	67.5
10/28/2008	62.73
10/27/2008	63.22
10/24/2008	64.15
10/23/2008	67.84
10/22/2008	66.75
10/21/2008	70.89
10/20/2008	74.25
10/17/2008	71.85
10/16/2008	69.85
10/15/2008	74.54
10/14/2008	78.63
10/13/2008	81.19
10/10/2008	77.7
10/9/2008	86.59
10/8/2008	88.95
10/7/2008	90.06
10/6/2008	87.81
10/3/2008	93.88
10/2/2008	93.97
10/1/2008	98.53
09/30/2008	100.64
09/29/2008	96.37
09/26/2008	106.89
09/25/2008	108.02
09/24/2008	105.73
09/23/2008	106.61
09/22/2008	120.92
09/19/2008	104.55
09/18/2008	97.88
09/17/2008	97.16
09/16/2008	91.15
09/15/2008	95.71
09/12/2008	101.18
09/11/2008	100.87
09/10/2008	102.58
09/9/2008	103.26
09/8/2008	106.34
09/5/2008	106.23
09/4/2008	107.89
09/3/2008	109.35
09/2/2008	109.71
08/29/2008	115.46
08/28/2008	115.59
08/27/2008	118.15
08/26/2008	116.27
08/25/2008	115.11
08/22/2008	114.59
08/21/2008	121.18
08/20/2008	114.98
08/19/2008	114.53
08/18/2008	112.87
08/15/2008	113.77
08/14/2008	115.01
08/13/2008	116
08/12/2008	113.01
08/11/2008	114.45
08/8/2008	115.2
08/7/2008	120.02
08/6/2008	118.58
08/5/2008	119.17
08/4/2008	121.41
08/1/2008	125.1
07/31/2008	124.08
07/30/2008	126.77
07/29/2008	122.19
07/28/2008	124.73
07/25/2008	123.26
07/24/2008	125.49
07/23/2008	124.44
07/22/2008	127.95
07/21/2008	131.04
07/18/2008	128.88
07/17/2008	129.29
07/16/2008	134.6
07/15/2008	138.74
07/14/2008	145.18
07/11/2008	145.08
07/10/2008	141.65
07/9/2008	136.05
07/8/2008	136.04
07/7/2008	141.37
07/3/2008	145.29
07/2/2008	143.57
07/1/2008	140.97
06/30/2008	140
06/27/2008	140.21
06/26/2008	139.64
06/25/2008	134.55
06/24/2008	137
06/23/2008	136.74
06/20/2008	134.62
06/19/2008	131.93
06/18/2008	136.68
06/17/2008	134.01
06/16/2008	134.61
06/13/2008	134.86
06/12/2008	136.74
06/11/2008	136.38
06/10/2008	131.31
06/9/2008	134.35
06/6/2008	138.54
06/5/2008	127.79
06/4/2008	122.3
06/3/2008	124.31
06/2/2008	127.76
05/30/2008	127.35
05/29/2008	126.62
05/28/2008	131.03
05/27/2008	128.85
05/23/2008	132.19
05/22/2008	130.81
05/21/2008	133.17
05/20/2008	129.07
05/19/2008	127.05
05/16/2008	126.29
05/15/2008	124.12
05/14/2008	124.22
05/13/2008	125.8
05/12/2008	124.23
[truncated: 4,676 more rows]

## Sheet: Spot_Price
date	price
04/18/2016	39.74
04/15/2016	40.4
04/14/2016	41.45
04/13/2016	41.7
04/12/2016	42.12
04/11/2016	40.46
04/8/2016	39.74
04/7/2016	37.3
04/6/2016	37.74
04/5/2016	34.52
04/4/2016	34.3
04/1/2016	35.36
03/31/2016	36.94
03/30/2016	36.91
03/29/2016	36.91
03/28/2016	37.99
03/24/2016	38.14
03/23/2016	38.28
03/22/2016	41.45
03/21/2016	39.91
03/18/2016	39.47
03/17/2016	40.17
03/16/2016	38.43
03/15/2016	36.32
03/14/2016	37.2
03/11/2016	38.51
03/10/2016	37.77
03/9/2016	37.62
03/8/2016	36.67
03/7/2016	37.9
03/4/2016	35.91
03/3/2016	34.56
03/2/2016	34.57
03/1/2016	34.39
02/29/2016	32.74
02/26/2016	31.65
02/25/2016	31.4
02/24/2016	30.35
02/23/2016	31.84
02/22/2016	31.37
02/19/2016	29.59
02/18/2016	30.77
02/17/2016	30.68
02/16/2016	29.05
02/12/2016	29.32
02/11/2016	26.19
02/10/2016	27.54
02/9/2016	27.96
02/8/2016	29.71
02/5/2016	30.86
02/4/2016	31.63
02/3/2016	32.29
02/2/2016	29.9
02/1/2016	31.62
01/29/2016	33.66
01/28/2016	33.21
01/27/2016	32.32
01/26/2016	29.54
01/25/2016	30.31
01/22/2016	32.07
01/21/2016	29.55
01/20/2016	26.68
01/19/2016	28.47
01/15/2016	29.45
01/14/2016	31.22
01/13/2016	30.42
01/12/2016	30.42
01/11/2016	31.42
01/8/2016	33.2
01/7/2016	33.29
01/6/2016	33.97
01/5/2016	35.97
01/4/2016	36.81
01/1/2016	37.13
12/31/2015	37.13
12/30/2015	36.59
12/29/2015	37.88
12/28/2015	36.36
12/25/2015	37.6
12/24/2015	37.62
12/23/2015	36.76
12/22/2015	36.12
12/21/2015	34.55
12/18/2015	34.72
12/17/2015	34.98
12/16/2015	35.55
12/15/2015	37.32
12/14/2015	36.31
12/11/2015	35.65
12/10/2015	36.76
12/9/2015	37.16
12/8/2015	37.46
12/7/2015	37.64
12/4/2015	40
12/3/2015	41.08
12/2/2015	39.93
12/1/2015	40.58
11/30/2015	40.43
11/27/2015	40.57
11/26/2015	41.22
11/25/2015	41.22
11/24/2015	40.89
11/23/2015	39.27
11/20/2015	39.39
11/19/2015	40.55
11/18/2015	40.75
11/17/2015	40.73
11/16/2015	41.68
11/13/2015	40.69
11/12/2015	41.74
11/11/2015	42.95
11/10/2015	44.23
11/9/2015	43.87
11/6/2015	44.32
11/5/2015	45.27
11/4/2015	46.32
11/3/2015	47.88
11/2/2015	46.12
10/30/2015	46.6
10/29/2015	46.02
10/28/2015	45.93
10/27/2015	43.21
10/26/2015	43.19
10/23/2015	43.91
10/22/2015	44.9
10/21/2015	45.22
10/20/2015	45.84
10/19/2015	45.91
10/16/2015	47.3
10/15/2015	46.38
10/14/2015	46.63
10/13/2015	46.7
10/12/2015	47.09
10/9/2015	49.67
10/8/2015	49.46
10/7/2015	47.86
10/6/2015	48.53
10/5/2015	46.28
10/2/2015	45.54
10/1/2015	44.75
09/30/2015	45.06
09/29/2015	45.24
09/28/2015	44.4
09/25/2015	45.55
09/24/2015	44.94
09/23/2015	44.53
09/22/2015	46.17
09/21/2015	46.67
09/18/2015	44.71
09/17/2015	46.93
09/16/2015	47.12
09/15/2015	44.58
09/14/2015	44.07
09/11/2015	44.75
09/10/2015	45.85
09/9/2015	44.13
09/8/2015	45.92
09/7/2015	46.02
09/4/2015	46.02
09/3/2015	46.75
09/2/2015	46.3
09/1/2015	45.38
08/31/2015	49.2
08/28/2015	45.29
08/27/2015	42.47
08/26/2015	38.5
08/25/2015	39.15
08/24/2015	38.22
08/21/2015	40.45
08/20/2015	41
08/19/2015	40.75
08/18/2015	42.58
08/17/2015	41.93
08/14/2015	42.45
08/13/2015	42.27
08/12/2015	43.22
08/11/2015	43.11
08/10/2015	44.94
08/7/2015	43.87
08/6/2015	44.69
08/5/2015	45.13
08/4/2015	45.75
08/3/2015	45.25
07/31/2015	47.11
07/30/2015	48.53
07/29/2015	48.77
07/28/2015	47.97
07/27/2015	47.17
07/24/2015	47.98
07/23/2015	48.11
07/22/2015	49.27
07/21/2015	50.59
07/20/2015	50.11
07/17/2015	50.88
07/16/2015	50.9
07/15/2015	51.4
07/14/2015	53.05
07/13/2015	52.19
07/10/2015	52.74
07/9/2015	52.76
07/8/2015	51.61
07/7/2015	52.33
07/6/2015	52.48
07/3/2015	56.93
07/2/2015	56.93
07/1/2015	56.94
06/30/2015	59.48
06/29/2015	58.34
06/26/2015	59.41
06/25/2015	59.59
06/24/2015	60.01
06/23/2015	61.05
06/22/2015	60.01
06/19/2015	59.62
06/18/2015	60.41
06/17/2015	59.89
06/16/2015	60.01
06/15/2015	59.53
06/12/2015	59.96
06/11/2015	60.74
06/10/2015	61.36
06/9/2015	60.15
06/8/2015	58.15
06/5/2015	59.11
06/4/2015	58
06/3/2015	59.67
06/2/2015	61.3
06/1/2015	60.24
05/29/2015	60.25
05/28/2015	57.69
05/27/2015	57.51
05/26/2015	57.29
05/22/2015	58.88
05/21/2015	60.18
05/20/2015	58.96
05/19/2015	57.3
05/18/2015	59.44
05/15/2015	59.73
05/14/2015	59.89
05/13/2015	60.5
05/12/2015	60.72
05/11/2015	59.23
05/8/2015	59.41
05/7/2015	58.99
05/6/2015	60.93
05/5/2015	60.38
05/4/2015	58.92
05/1/2015	59.1
04/30/2015	59.62
04/29/2015	58.55
04/28/2015	57.05
04/27/2015	55.56
04/24/2015	55.98
04/23/2015	56.59
04/22/2015	56.17
04/21/2015	55.58
04/20/2015	56.37
04/17/2015	55.71
04/16/2015	56.69
04/15/2015	56.25
04/14/2015	53.3
04/13/2015	51.95
04/10/2015	51.63
04/9/2015	50.79
04/8/2015	50.44
04/7/2015	53.95
04/6/2015	52.08
04/2/2015	49.13
04/1/2015	50.12
03/31/2015	47.72
03/30/2015	48.66
03/27/2015	48.83
03/26/2015	51.41
03/25/2015	48.75
03/24/2015	47.03
03/23/2015	47.4
03/20/2015	46
03/19/2015	44.02
03/18/2015	44.63
03/17/2015	43.39
03/16/2015	43.93
03/13/2015	44.88
03/12/2015	47.12
03/11/2015	48.06
03/10/2015	48.42
03/9/2015	49.95
03/6/2015	49.61
03/5/2015	50.76
03/4/2015	51.53
03/3/2015	50.43
03/2/2015	49.59
02/27/2015	49.84
02/26/2015	47.65
02/25/2015	50.25
02/24/2015	48.48
02/23/2015	49.56
02/20/2015	49.95
02/19/2015	51.12
02/18/2015	52.13
02/17/2015	53.56
02/13/2015	52.66
02/12/2015	51.17
02/11/2015	48.8
02/10/2015	50.06
02/9/2015	52.99
02/6/2015	51.66
02/5/2015	50.48
02/4/2015	48.45
02/3/2015	53.04
02/2/2015	49.25
01/30/2015	47.79
01/29/2015	44.12
01/28/2015	44.08
01/27/2015	45.84
01/26/2015	44.8
01/23/2015	45.26
01/22/2015	45.93
01/21/2015	47.85
01/20/2015	46.79
01/16/2015	48.49
01/15/2015	46.37
01/14/2015	48.49
01/13/2015	45.92
01/12/2015	46.06
01/9/2015	48.35
01/8/2015	48.8
01/7/2015	48.69
01/6/2015	47.98
01/5/2015	50.05
01/2/2015	52.72
12/31/2014	53.45
12/30/2014	54.14
12/29/2014	53.46
12/26/2014	54.59
12/24/2014	55.7
12/23/2014	56.78
12/22/2014	55.25
12/19/2014	56.91
12/18/2014	54.18
12/17/2014	56.43
12/16/2014	55.97
12/15/2014	55.96
12/12/2014	57.81
12/11/2014	60.01
12/10/2014	60.99
12/9/2014	63.74
12/8/2014	63.13
12/5/2014	65.89
12/4/2014	66.73
12/3/2014	67.3
12/2/2014	66.99
12/1/2014	68.98
11/28/2014	65.94
11/26/2014	73.7
11/25/2014	74.04
11/24/2014	75.74
11/21/2014	76.52
11/20/2014	75.63
11/19/2014	74.55
11/18/2014	74.55
11/17/2014	75.64
11/14/2014	75.91
11/13/2014	74.13
11/12/2014	77.16
11/11/2014	77.85
11/10/2014	77.43
11/7/2014	78.71
11/6/2014	77.87
11/5/2014	78.71
11/4/2014	77.15
11/3/2014	78.77
10/31/2014	80.53
10/30/2014	81.06
10/29/2014	82.25
10/28/2014	81.36
10/27/2014	81.26
10/24/2014	81.27
10/23/2014	82.81
10/22/2014	80.52
10/21/2014	83.25
10/20/2014	82.76
10/17/2014	82.8
10/16/2014	82.33
10/15/2014	81.82
10/14/2014	81.72
10/13/2014	85.73
10/10/2014	85.87
10/9/2014	85.76
10/8/2014	87.29
10/7/2014	88.89
10/6/2014	90.33
10/3/2014	89.76
09/29/2014	94.53
09/26/2014	95.55
09/25/2014	93.59
09/24/2014	93.6
09/23/2014	91.55
09/22/2014	91.46
09/19/2014	92.43
09/18/2014	93.07
09/17/2014	94.33
09/16/2014	94.91
09/15/2014	92.86
09/12/2014	92.18
09/11/2014	92.89
09/10/2014	91.71
09/9/2014	92.73
09/8/2014	92.64
09/5/2014	93.32
09/4/2014	94.51
09/3/2014	95.5
09/2/2014	92.92
08/29/2014	97.86
08/28/2014	96.44
08/27/2014	95.82
08/26/2014	95.78
08/25/2014	95.39
08/22/2014	93.61
08/21/2014	93.97
08/20/2014	96.4
08/19/2014	94.35
08/18/2014	96.44
08/15/2014	97.3
08/14/2014	95.54
08/13/2014	97.57
08/12/2014	97.36
08/11/2014	98.09
08/8/2014	97.61
08/7/2014	97.34
08/6/2014	96.93
08/5/2014	97.34
08/4/2014	98.26
08/1/2014	97.86
07/31/2014	98.23
07/30/2014	104.29
07/29/2014	104.91
07/28/2014	105.68
07/25/2014	105.23
07/24/2014	102.76
07/23/2014	103.81
07/22/2014	104.59
07/21/2014	105.34
07/18/2014	103.83
07/17/2014	103.84
07/16/2014	101.88
07/15/2014	100.56
07/14/2014	101.73
07/11/2014	101.48
07/10/2014	103.61
07/9/2014	102.93
07/8/2014	104.06
07/7/2014	104.19
07/3/2014	104.76
07/2/2014	105.18
07/1/2014	106.06
06/30/2014	106.07
06/27/2014	106.46
06/26/2014	106.49
06/25/2014	107.04
06/24/2014	106.64
06/23/2014	106.83
06/20/2014	107.95
06/19/2014	107.08
06/18/2014	106.64
06/17/2014	106.95
06/16/2014	107.52
06/13/2014	107.49
06/12/2014	107.2
06/11/2014	105.04
06/10/2014	105.02
06/9/2014	105.09
06/6/2014	103.32
06/5/2014	103.17
06/4/2014	103.27
06/3/2014	103.34
06/2/2014	103.07
05/30/2014	103.4
05/29/2014	104.26
05/28/2014	103.37
05/27/2014	104.78
05/23/2014	105.01
05/22/2014	104.03
05/21/2014	104.31
05/20/2014	102.8
05/19/2014	102.95
05/16/2014	102.31
05/15/2014	101.74
05/14/2014	102.63
05/13/2014	102.01
05/12/2014	100.89
05/9/2014	100.32
05/8/2014	100.52
05/7/2014	101.06
05/6/2014	99.81
05/5/2014	99.74
05/2/2014	100.09
05/1/2014	99.69
04/30/2014	100.07
04/29/2014	101.56
04/28/2014	101.13
04/25/2014	100.85
04/24/2014	102.2
04/23/2014	101.47
04/22/2014	101.69
04/21/2014	104.35
04/17/2014	104.33
04/16/2014	103.71
04/15/2014	103.7
04/14/2014	104.05
04/11/2014	103.68
04/10/2014	103.37
04/9/2014	103.55
04/8/2014	102.57
04/7/2014	100.43
04/4/2014	101.16
04/3/2014	100.29
04/2/2014	99.6
04/1/2014	99.69
03/31/2014	101.57
03/28/2014	101.73
03/27/2014	101.25
03/26/2014	100.61
03/25/2014	99.66
03/24/2014	100.05
03/21/2014	99.97
03/20/2014	99.68
03/19/2014	100.71
03/18/2014	100.08
03/17/2014	98.43
03/14/2014	99.23
03/13/2014	98.57
03/12/2014	98.29
03/11/2014	100.29
03/10/2014	101.39
03/7/2014	102.82
03/6/2014	101.82
03/5/2014	101.75
03/4/2014	103.64
03/3/2014	105.34
02/28/2014	102.88
02/27/2014	102.68
02/26/2014	102.93
02/25/2014	102.2
02/24/2014	103.17
02/21/2014	102.53
02/20/2014	103.2
02/19/2014	103.46
02/18/2014	102.54
02/14/2014	100.31
02/13/2014	100.27
02/12/2014	100.38
02/11/2014	99.96
02/10/2014	100.12
02/7/2014	99.98
02/6/2014	97.84
02/5/2014	97.4
02/4/2014	97.24
02/3/2014	96.44
01/31/2014	97.55
01/30/2014	98.25
01/29/2014	97.34
01/28/2014	97.49
01/27/2014	95.82
01/24/2014	96.66
01/23/2014	97.23
01/22/2014	96.35
01/21/2014	94.51
01/17/2014	93.96
01/16/2014	93.54
01/15/2014	93.78
01/14/2014	92.15
01/13/2014	91.45
01/10/2014	92.39
01/9/2014	91.36
01/8/2014	91.9
01/7/2014	93.31
01/6/2014	93.12
01/3/2014	93.66
01/2/2014	95.14
12/31/2013	98.17
12/30/2013	98.9
12/27/2013	99.94
12/26/2013	99.18
12/24/2013	98.87
12/23/2013	98.62
12/20/2013	99.11
12/19/2013	98.4
12/18/2013	97.59
12/17/2013	96.99
12/16/2013	97.18
12/13/2013	96.27
12/12/2013	97.21
12/11/2013	97.25
12/10/2013	98.32
12/9/2013	97.1
12/6/2013	97.48
12/5/2013	97.14
12/4/2013	96.97
12/3/2013	95.83
12/2/2013	93.61
11/29/2013	92.55
11/27/2013	92.05
11/26/2013	93.41
11/25/2013	93.86
11/22/2013	94.53
11/21/2013	95.35
11/20/2013	93.34
11/19/2013	93.35
11/18/2013	93.03
11/15/2013	93.8
11/14/2013	93.76
11/13/2013	93.91
11/12/2013	93.12
11/11/2013	95.13
11/8/2013	94.56
11/7/2013	94.25
11/6/2013	94.74
11/5/2013	93.4
11/4/2013	94.58
11/1/2013	94.56
10/31/2013	96.29
10/30/2013	96.81
10/29/2013	98.29
10/28/2013	98.74
10/25/2013	97.4
10/24/2013	96.65
10/23/2013	96.9
10/22/2013	97.63
10/21/2013	99.28
10/18/2013	100.87
10/17/2013	100.72
10/16/2013	102.34
10/15/2013	101.15
10/14/2013	102.46
10/11/2013	102.17
10/10/2013	103.08
10/9/2013	101.63
10/8/2013	103.54
10/7/2013	103.07
10/4/2013	103.83
10/3/2013	103.29
10/2/2013	104.15
10/1/2013	102.09
09/30/2013	102.36
09/27/2013	102.86
09/26/2013	103.1
09/25/2013	102.68
09/24/2013	103.22
09/23/2013	103.62
09/20/2013	104.7
09/19/2013	106.26
09/18/2013	108.23
09/17/2013	105.36
09/16/2013	106.54
09/13/2013	108.31
09/12/2013	108.72
09/11/2013	107.65
09/10/2013	107.48
09/9/2013	109.62
09/6/2013	110.62
09/5/2013	108.5
09/4/2013	107.29
09/3/2013	108.67
08/30/2013	107.98
08/29/2013	108.51
08/28/2013	110.17
08/27/2013	109.11
08/26/2013	105.88
08/23/2013	106.48
08/22/2013	104.93
08/21/2013	103.93
08/20/2013	104.9
08/19/2013	107.14
08/16/2013	107.58
08/15/2013	107.43
08/14/2013	106.89
08/13/2013	106.78
08/12/2013	106.19
08/9/2013	106.04
08/8/2013	103.45
08/7/2013	104.41
08/6/2013	105.32
08/5/2013	106.61
08/2/2013	106.94
08/1/2013	107.93
07/31/2013	105.1
07/30/2013	103.14
07/29/2013	104.61
07/26/2013	104.76
07/25/2013	105.47
07/24/2013	105.41
07/23/2013	107.13
07/22/2013	106.61
07/19/2013	108
07/18/2013	107.94
07/17/2013	106.39
07/16/2013	105.88
07/15/2013	106.2
07/12/2013	105.85
07/11/2013	104.77
07/10/2013	106.41
07/9/2013	103.46
07/8/2013	103.03
07/5/2013	103.09
07/3/2013	101.92
07/2/2013	99.65
07/1/2013	97.94
06/28/2013	96.36
06/27/2013	97
06/26/2013	95.47
06/25/2013	95.25
06/24/2013	95.07
06/21/2013	93.81
06/20/2013	94.89
06/19/2013	98.24
06/18/2013	98.46
06/17/2013	97.86
06/14/2013	97.83
06/13/2013	96.66
06/12/2013	95.98
06/11/2013	95.5
06/10/2013	95.82
06/7/2013	96.11
06/6/2013	94.71
06/5/2013	93.66
06/4/2013	93.36
06/3/2013	93.41
05/31/2013	91.93
05/30/2013	93.57
05/29/2013	93.13
05/28/2013	94.65
05/24/2013	93.84
05/23/2013	94.12
05/22/2013	93.98
05/21/2013	95.55
05/20/2013	96.29
05/17/2013	95.72
05/16/2013	94.85
05/15/2013	93.95
05/14/2013	93.96
05/13/2013	94.76
05/10/2013	95.81
05/9/2013	96.09
05/8/2013	96.24
05/7/2013	95.28
05/6/2013	95.8
05/3/2013	95.25
05/2/2013	93.7
05/1/2013	90.74
04/30/2013	93.22
04/29/2013	94.09
04/26/2013	92.63
04/25/2013	93.27
04/24/2013	91.07
04/23/2013	89.21
04/22/2013	88.81
04/19/2013	88.04
04/18/2013	87.83
04/17/2013	86.65
04/16/2013	88.73
04/15/2013	88.75
04/12/2013	91.23
04/11/2013	93.44
04/10/2013	94.59
04/9/2013	94.18
04/8/2013	93.36
04/5/2013	92.76
04/4/2013	93.26
04/3/2013	95.02
04/2/2013	97.23
04/1/2013	97.1
03/28/2013	97.24
03/27/2013	96.53
03/26/2013	95.99
03/25/2013	94.55
03/22/2013	93.41
03/21/2013	92.46
03/20/2013	93.21
03/19/2013	92.44
03/18/2013	93.71
03/15/2013	93.49
03/14/2013	93.03
03/13/2013	92.47
03/12/2013	92.44
03/11/2013	92.07
03/8/2013	92.01
03/7/2013	91.53
03/6/2013	90.47
03/5/2013	90.88
03/4/2013	90.13
03/1/2013	90.71
02/28/2013	92.03
02/27/2013	92.84
02/26/2013	92.63
02/25/2013	92.74
02/22/2013	93.12
02/21/2013	92.79
02/20/2013	94.92
02/19/2013	96.69
02/15/2013	95.95
02/14/2013	97.3
02/13/2013	97.03
02/12/2013	97.48
02/11/2013	97.01
02/8/2013	95.71
02/7/2013	95.84
02/6/2013	96.44
02/5/2013	96.68
02/4/2013	96.21
02/1/2013	97.46
01/31/2013	97.65
01/30/2013	97.98
01/29/2013	97.62
01/28/2013	95.95
01/25/2013	95.15
01/24/2013	95.35
01/23/2013	95.06
01/22/2013	96.09
01/18/2013	95.61
01/17/2013	95.49
01/16/2013	94.28
01/15/2013	93.26
01/14/2013	94.27
01/11/2013	93.6
01/10/2013	93.81
01/9/2013	93.08
01/8/2013	93.21
01/7/2013	93.2
01/4/2013	93.12
01/3/2013	92.97
01/2/2013	93.14
12/31/2012	91.83
12/28/2012	90.66
12/27/2012	90.91
12/26/2012	90.71
12/24/2012	88.29
12/21/2012	88.2
12/20/2012	89.76
12/19/2012	89.09
12/18/2012	87.46
12/17/2012	86.71
12/14/2012	86.32
12/13/2012	85.39
12/12/2012	86.35
12/11/2012	85.36
12/10/2012	85.14
12/7/2012	85.45
12/6/2012	85.47
12/5/2012	87.36
12/4/2012	88.04
12/3/2012	88.69
11/30/2012	88.54
11/29/2012	87.64
11/28/2012	86.1
11/27/2012	86.81
11/26/2012	87.28
11/23/2012	87.01
11/21/2012	87.08
11/20/2012	86.46
11/19/2012	89.05
11/16/2012	86.62
11/15/2012	85.45
11/14/2012	86.32
11/13/2012	85.38
11/12/2012	85.56
11/9/2012	86.08
11/8/2012	85.07
11/7/2012	84.5
11/6/2012	88.62
11/5/2012	85.64
11/2/2012	84.9
11/1/2012	87.05
10/31/2012	86.23
10/30/2012	85.65
10/29/2012	85.52
10/26/2012	85.84
10/25/2012	85.59
10/24/2012	85.39
10/23/2012	86.65
10/22/2012	88.3
10/19/2012	90
10/18/2012	92
10/17/2012	92.04
10/16/2012	92.07
10/15/2012	91.84
10/12/2012	91.83
10/11/2012	92.19
10/10/2012	91.24
10/9/2012	92.42
10/8/2012	89.43
10/5/2012	89.87
10/4/2012	91.69
10/3/2012	88.19
10/2/2012	91.88
10/1/2012	92.44
09/28/2012	92.18
09/27/2012	91.89
09/26/2012	89.92
09/25/2012	91.07
09/24/2012	91.68
09/21/2012	92.64
09/20/2012	92.14
09/19/2012	91.97
09/18/2012	95.25
09/17/2012	96.51
09/14/2012	98.94
09/13/2012	98.3
09/12/2012	97.02
09/11/2012	97.03
09/10/2012	96.52
09/7/2012	96.41
09/6/2012	95.58
09/5/2012	95.37
09/4/2012	95.34
08/31/2012	96.47
08/30/2012	94.61
08/29/2012	95.5
08/28/2012	96.3
08/27/2012	95.54
08/24/2012	95.78
08/23/2012	95.87
08/22/2012	96.89
08/21/2012	96.55
08/20/2012	96.03
08/17/2012	96
08/16/2012	95.66
08/15/2012	94.35
08/14/2012	93.4
08/13/2012	92.76
08/10/2012	92.94
08/9/2012	93.39
08/8/2012	93.39
08/7/2012	93.68
08/6/2012	92.3
08/3/2012	91.4
08/2/2012	87.22
08/1/2012	88.99
07/31/2012	88.08
07/30/2012	89.8
07/27/2012	90.13
07/26/2012	89.4
07/25/2012	88.8
07/24/2012	88.28
07/23/2012	87.77
07/20/2012	91.56
07/19/2012	92.78
07/18/2012	89.88
07/17/2012	89.07
07/16/2012	88.41
07/13/2012	87.15
07/12/2012	86.02
07/11/2012	85.88
07/10/2012	83.92
07/9/2012	85.93
07/6/2012	84.37
07/5/2012	87.11
07/3/2012	87.74
07/2/2012	83.72
06/29/2012	85.04
06/28/2012	77.72
06/27/2012	80.27
06/26/2012	79.34
06/25/2012	78.76
06/22/2012	79.33
06/21/2012	77.91
06/20/2012	81.06
06/19/2012	83.99
06/18/2012	83.26
06/15/2012	84.03
06/14/2012	83.83
06/13/2012	82.56
06/12/2012	83.35
06/11/2012	82.58
06/8/2012	84.08
06/7/2012	84.78
06/6/2012	85.05
06/5/2012	84.31
06/4/2012	83.95
06/1/2012	83.17
05/31/2012	86.52
05/30/2012	87.79
05/29/2012	90.75
05/25/2012	90.64
05/24/2012	90.36
05/23/2012	89.4
05/22/2012	91.44
05/21/2012	92.57
05/18/2012	91.51
05/17/2012	92.53
05/16/2012	92.78
05/15/2012	93.97
05/14/2012	94.75
05/11/2012	96.03
05/10/2012	97.1
05/9/2012	96.8
05/8/2012	97.13
05/7/2012	97.86
05/4/2012	98.49
05/3/2012	102.56
05/2/2012	105.25
05/1/2012	106.17
04/30/2012	104.89
04/27/2012	104.86
04/26/2012	104.56
04/25/2012	103.72
04/24/2012	103.1
04/23/2012	102.68
04/20/2012	103.58
04/19/2012	102.38
04/18/2012	102.65
04/17/2012	104.23
04/16/2012	102.92
04/13/2012	102.84
04/12/2012	103.69
04/11/2012	102.66
04/10/2012	101.12
04/9/2012	102.45
04/5/2012	103.29
04/4/2012	101.53
04/3/2012	104.02
04/2/2012	105.25
03/30/2012	103.03
03/29/2012	102.79
03/28/2012	105.4
03/27/2012	107.32
03/26/2012	107.07
03/23/2012	106.43
03/22/2012	104.98
03/21/2012	106.87
03/20/2012	105.68
03/19/2012	108.09
03/16/2012	107.03
03/15/2012	105.19
03/14/2012	105.49
03/13/2012	106.7
03/12/2012	106.34
03/9/2012	107.4
03/8/2012	106.65
03/7/2012	106.16
03/6/2012	104.71
03/5/2012	106.7
03/2/2012	106.68
03/1/2012	108.76
02/29/2012	107.08
02/28/2012	106.59
02/27/2012	108.49
02/24/2012	109.39
02/23/2012	107.44
02/22/2012	105.99
02/21/2012	105.88
02/17/2012	103.27
02/16/2012	102.33
02/15/2012	101.82
02/14/2012	100.82
02/13/2012	100.39
02/10/2012	98.68
02/9/2012	99.88
02/8/2012	98.8
02/7/2012	98.55
02/6/2012	96.89
02/3/2012	97.8
02/2/2012	96.36
02/1/2012	97.63
01/31/2012	98.46
01/30/2012	98.75
01/27/2012	99.47
01/26/2012	99.76
01/25/2012	99.23
01/24/2012	98.84
01/23/2012	99.47
01/20/2012	98.15
01/19/2012	100.32
01/18/2012	100.61
01/17/2012	100.7
01/13/2012	98.69
01/12/2012	99.03
01/11/2012	100.89
01/10/2012	102.24
01/9/2012	101.31
01/6/2012	101.56
01/5/2012	101.81
01/4/2012	103.22
01/3/2012	102.96
12/30/2011	98.83
12/29/2011	99.68
12/28/2011	99.44
12/27/2011	101.29
12/23/2011	99.72
12/22/2011	99.42
12/21/2011	98.54
12/20/2011	97.16
12/19/2011	93.86
12/16/2011	93.55
12/15/2011	93.84
12/14/2011	94.92
12/13/2011	100.24
12/12/2011	97.77
12/9/2011	99.4
12/8/2011	98.35
12/7/2011	100.45
12/6/2011	101.25
12/5/2011	100.94
12/2/2011	100.97
12/1/2011	100.2
11/30/2011	100.36
11/29/2011	99.79
11/28/2011	98.21
11/25/2011	96.91
11/23/2011	96.16
11/22/2011	97.76
11/21/2011	96.73
11/18/2011	97.67
11/17/2011	98.82
11/16/2011	102.59
11/15/2011	99.37
11/14/2011	98.14
11/11/2011	98.99
11/10/2011	97.78
11/9/2011	95.74
11/8/2011	96.8
11/7/2011	95.52
11/4/2011	94.26
11/3/2011	94.07
11/2/2011	92.51
11/1/2011	92.19
10/31/2011	93.19
10/28/2011	93.32
10/27/2011	93.96
10/26/2011	90.2
10/25/2011	92.98
10/24/2011	91.12
10/21/2011	87.19
10/20/2011	86.07
10/19/2011	86.11
10/18/2011	88.34
10/17/2011	86.38
10/14/2011	86.8
10/13/2011	83.96
10/12/2011	85.3
10/11/2011	85.54
10/10/2011	85.14
10/7/2011	82.7
10/6/2011	82.32
10/5/2011	79.41
10/4/2011	75.4
10/3/2011	77.34
09/30/2011	78.93
09/29/2011	81.87
09/28/2011	80.94
09/27/2011	84.18
09/26/2011	79.97
09/23/2011	79.58
09/22/2011	80.29
09/21/2011	85.77
09/20/2011	86.92
09/19/2011	85.7
09/16/2011	87.96
09/15/2011	89.4
09/14/2011	88.91
09/13/2011	90.21
09/12/2011	88.19
09/9/2011	87.24
09/8/2011	89.05
09/7/2011	89.34
09/6/2011	85.99
09/2/2011	86.45
09/1/2011	88.93
08/31/2011	88.81
08/30/2011	88.9
08/29/2011	87.27
08/26/2011	85.37
08/25/2011	85.15
08/24/2011	84.99
08/23/2011	85.35
08/22/2011	84.42
08/19/2011	82.33
08/18/2011	82.38
08/17/2011	87.58
08/16/2011	86.65
08/15/2011	87.88
08/12/2011	85.19
08/11/2011	85.48
08/10/2011	83.05
08/9/2011	79.32
08/8/2011	81.27
08/5/2011	86.89
08/4/2011	86.75
08/3/2011	91.87
08/2/2011	93.78
08/1/2011	94.98
07/29/2011	95.68
07/28/2011	97.48
07/27/2011	97.4
07/26/2011	99.61
07/25/2011	98.97
07/22/2011	99.53
07/21/2011	98.96
07/20/2011	98.11
07/19/2011	97.49
07/18/2011	95.94
07/15/2011	97.24
07/14/2011	95.75
07/13/2011	98.04
07/12/2011	97.41
07/11/2011	95.16
07/8/2011	96.2
07/7/2011	98.7
07/6/2011	96.67
07/5/2011	96.92
07/1/2011	94.81
06/30/2011	95.3
06/29/2011	94.85
06/28/2011	92.9
06/27/2011	90.65
06/24/2011	90.89
06/23/2011	90.7
06/22/2011	94.96
06/21/2011	93.7
06/20/2011	93.23
06/17/2011	93.02
06/16/2011	94.95
06/15/2011	94.83
06/14/2011	99.37
06/13/2011	97.2
06/10/2011	99.3
06/9/2011	101.95
06/8/2011	100.77
06/7/2011	99.18
06/6/2011	99.07
06/3/2011	100.28
06/2/2011	100.41
06/1/2011	100.3
05/31/2011	102.7
05/27/2011	100.58
05/26/2011	100.18
05/25/2011	100.78
05/24/2011	99.13
05/23/2011	97.06
05/20/2011	99.15
05/19/2011	97.99
05/18/2011	99.52
05/17/2011	96.4
05/16/2011	96.91
05/13/2011	99.21
05/12/2011	98.53
05/11/2011	97.88
05/10/2011	103.39
05/9/2011	100.32
05/6/2011	96.87
05/5/2011	99.89
05/4/2011	108.79
05/3/2011	110.6
05/2/2011	113.03
04/29/2011	113.39
04/28/2011	112.38
04/27/2011	112.31
04/26/2011	111.72
04/25/2011	111.68
04/21/2011	111.72
04/20/2011	110.84
04/19/2011	107.18
04/18/2011	106.7
04/15/2011	109.17
04/14/2011	107.73
04/13/2011	106.6
04/12/2011	105.75
04/11/2011	109.5
04/8/2011	112.27
04/7/2011	109.82
04/6/2011	108.38
04/5/2011	107.82
04/4/2011	108.14
04/1/2011	107.55
03/31/2011	106.19
03/30/2011	103.8
03/29/2011	104.34
03/28/2011	103.54
03/25/2011	104.89
03/24/2011	105.04
03/23/2011	105.21
03/22/2011	104.53
03/21/2011	102.36
03/18/2011	101.06
03/17/2011	101.47
03/16/2011	97.99
03/15/2011	97.23
03/14/2011	101.2
03/11/2011	101.14
03/10/2011	102.73
03/9/2011	104.39
03/8/2011	105.06
03/7/2011	105.37
03/4/2011	104.34
03/3/2011	101.92
03/2/2011	102.27
03/1/2011	99.63
02/28/2011	97.1
02/25/2011	96.52
02/24/2011	95.83
02/23/2011	96.04
02/22/2011	92.65
02/18/2011	85.03
02/17/2011	85.05
02/16/2011	83.8
02/15/2011	83.13
02/14/2011	83.66
02/11/2011	84.39
02/10/2011	85.44
02/9/2011	85.59
02/8/2011	85.85
02/7/2011	86.3
02/4/2011	87.87
02/3/2011	89.42
02/2/2011	89.78
02/1/2011	89.54
01/31/2011	90.99
01/28/2011	88.15
01/27/2011	84.45
01/26/2011	86.15
01/25/2011	85.08
01/24/2011	86.74
01/21/2011	88.22
01/20/2011	88.56
01/19/2011	90.85
01/18/2011	91.38
01/14/2011	91.53
01/13/2011	91.39
01/12/2011	91.85
01/11/2011	91.11
01/10/2011	89.24
01/7/2011	88.07
01/6/2011	88.37
01/5/2011	90.3
01/4/2011	89.39
01/3/2011	91.59
12/31/2010	91.38
12/30/2010	89.85
12/29/2010	91.13
12/28/2010	91.48
12/27/2010	90.99
12/23/2010	90.84
12/22/2010	89.83
12/21/2010	89.3
12/20/2010	88.68
12/17/2010	88.02
12/16/2010	87.71
12/15/2010	88.66
12/14/2010	88.33
12/13/2010	88.62
12/10/2010	87.81
12/9/2010	88.35
12/8/2010	88.3
12/7/2010	88.69
12/6/2010	89.33
12/3/2010	89.18
12/2/2010	87.98
12/1/2010	86.75
11/30/2010	84.12
11/29/2010	85.73
11/26/2010	83.87
11/24/2010	83.21
11/23/2010	80.79
11/22/2010	81.24
11/19/2010	81.65
11/18/2010	81.88
11/17/2010	80.43
11/16/2010	82.33
11/15/2010	84.88
11/12/2010	84.89
11/11/2010	87.77
11/10/2010	87.77
11/9/2010	87.04
11/8/2010	87.07
11/5/2010	86.85
11/4/2010	86.49
11/3/2010	84.45
11/2/2010	83.91
11/1/2010	82.94
10/29/2010	81.45
10/28/2010	82.2
10/27/2010	81.9
10/26/2010	82.6
10/25/2010	82
10/22/2010	81.15
10/21/2010	80.03
10/20/2010	81.93
10/19/2010	79.57
10/18/2010	83.06
10/15/2010	81.23
10/14/2010	82.71
10/13/2010	83.03
10/12/2010	81.67
10/11/2010	82.18
10/8/2010	82.66
10/7/2010	81.34
10/6/2010	83.21
10/5/2010	82.83
10/4/2010	81.43
10/1/2010	81.57
09/30/2010	79.95
09/29/2010	77.85
09/28/2010	76.15
09/27/2010	76.51
09/24/2010	74.63
09/23/2010	73.4
09/22/2010	72.98
09/21/2010	72.96
09/20/2010	74.81
09/17/2010	73.63
09/16/2010	74.58
09/15/2010	75.92
09/14/2010	76.78
09/13/2010	77.17
09/10/2010	76.4
09/9/2010	74.25
09/8/2010	74.65
09/7/2010	73.98
09/3/2010	74.52
09/2/2010	74.99
09/1/2010	73.97
08/31/2010	71.93
08/30/2010	74.69
08/27/2010	75.17
08/26/2010	73.36
08/25/2010	72.07
08/24/2010	71.24
08/23/2010	72.71
08/20/2010	73.45
08/19/2010	74.45
08/18/2010	75.39
08/17/2010	75.76
08/16/2010	75.17
08/13/2010	75.39
08/12/2010	75.68
08/11/2010	78.09
08/10/2010	80.24
08/9/2010	81.46
08/6/2010	80.67
08/5/2010	82
08/4/2010	82.49
08/3/2010	82.52
08/2/2010	81.25
07/30/2010	78.85
07/29/2010	78.3
07/28/2010	77.06
07/27/2010	77.46
07/26/2010	78.93
07/23/2010	78.68
07/22/2010	79.01
07/21/2010	76.27
07/20/2010	77.32
07/19/2010	76.53
07/16/2010	75.96
07/15/2010	76.67
07/14/2010	77.02
07/13/2010	77.16
07/12/2010	74.93
07/9/2010	76.08
07/8/2010	75.46
07/7/2010	74.05
07/6/2010	71.96
07/2/2010	72.06
07/1/2010	72.95
06/30/2010	75.59
06/29/2010	75.93
06/28/2010	78.26
06/25/2010	78.45
06/24/2010	75.96
06/23/2010	75.9
06/22/2010	77.15
06/21/2010	77.84
06/18/2010	77.18
06/17/2010	76.82
06/16/2010	77.67
06/15/2010	76.84
06/14/2010	74.99
06/11/2010	73.89
06/10/2010	75.48
06/9/2010	74.38
06/8/2010	71.88
06/7/2010	71.55
06/4/2010	71.43
06/3/2010	74.62
06/2/2010	72.88
06/1/2010	72.7
05/28/2010	74
05/27/2010	74.56
05/26/2010	71.52
05/25/2010	64.78
05/24/2010	68.23
05/21/2010	68.03
05/20/2010	68.28
05/19/2010	69.91
05/18/2010	69.38
05/17/2010	70.08
05/14/2010	71.61
05/13/2010	74.38
05/12/2010	75.65
05/11/2010	76.37
05/10/2010	76.89
05/7/2010	75.1
05/6/2010	77.18
05/5/2010	80
05/4/2010	82.73
05/3/2010	86.19
04/30/2010	86.07
04/29/2010	85.17
04/28/2010	83.22
04/27/2010	82.43
04/26/2010	84.2
04/23/2010	84.34
04/22/2010	82.89
04/21/2010	82.78
04/20/2010	82.98
04/19/2010	81.52
04/16/2010	82.97
04/15/2010	85.25
04/14/2010	85.62
04/13/2010	83.8
04/12/2010	84.07
04/9/2010	84.6
04/8/2010	85.17
04/7/2010	85.64
04/6/2010	86.54
04/5/2010	86.36
04/1/2010	84.53
03/31/2010	83.45
03/30/2010	82.14
03/29/2010	81.92
03/26/2010	79.75
03/25/2010	80.25
03/24/2010	80.29
03/23/2010	81.68
03/22/2010	81.26
03/19/2010	80.58
03/18/2010	82.16
03/17/2010	82.93
03/16/2010	81.75
03/15/2010	79.79
03/12/2010	81.26
03/11/2010	82.1
03/10/2010	82.07
03/9/2010	81.5
03/8/2010	81.85
03/5/2010	81.5
03/4/2010	80.21
03/3/2010	80.91
03/2/2010	79.62
03/1/2010	78.71
02/26/2010	79.72
02/25/2010	77.99
02/24/2010	79.75
02/23/2010	78.61
02/22/2010	80.04
02/19/2010	79.77
02/18/2010	78.97
02/17/2010	77.27
02/16/2010	76.98
02/12/2010	74.11
02/11/2010	75.23
02/10/2010	74.48
02/9/2010	73.71
02/8/2010	71.87
02/5/2010	71.15
02/4/2010	73.13
02/3/2010	76.96
02/2/2010	77.21
02/1/2010	74.41
01/29/2010	72.85
01/28/2010	73.62
01/27/2010	73.64
01/26/2010	74.67
01/25/2010	74.9
01/22/2010	74.25
01/21/2010	75.84
01/20/2010	77.42
01/19/2010	78.98
01/15/2010	77.96
01/14/2010	79.35
01/13/2010	79.66
01/12/2010	80.79
01/11/2010	82.54
01/8/2010	82.74
01/7/2010	82.6
01/6/2010	83.12
01/5/2010	81.74
01/4/2010	81.52
12/31/2009	79.39
12/30/2009	79.35
12/29/2009	78.87
12/28/2009	78.67
12/24/2009	76.83
12/23/2009	76.03
12/22/2009	73.48
12/21/2009	72.71
12/18/2009	73.3
12/17/2009	72.58
12/16/2009	72.64
12/15/2009	70.62
12/14/2009	69.48
12/11/2009	69.86
12/10/2009	70.54
12/9/2009	70.67
12/8/2009	72.59
12/7/2009	73.89
12/4/2009	75.41
12/3/2009	76.42
12/2/2009	76.62
12/1/2009	78.39
11/30/2009	77.19
11/27/2009	75.95
11/25/2009	77.25
11/24/2009	74.88
11/23/2009	76.49
11/20/2009	76.83
11/19/2009	77.47
11/18/2009	79.55
11/17/2009	79.08
11/16/2009	78.91
11/13/2009	76.34
11/12/2009	77.25
11/11/2009	79.16
11/10/2009	79.01
11/9/2009	79.44
11/6/2009	77.4
11/5/2009	79.64
11/4/2009	80.3
11/3/2009	79.58
11/2/2009	78.08
10/30/2009	77.04
10/29/2009	79.84
10/28/2009	77.39
10/27/2009	79.45
10/26/2009	78.61
10/23/2009	80.11
10/22/2009	80.82
10/21/2009	81.03
10/20/2009	78.87
10/19/2009	79.47
10/16/2009	78.54
10/15/2009	77.55
10/14/2009	75.2
10/13/2009	74.1
10/12/2009	73.24
10/9/2009	71.75
10/8/2009	71.69
10/7/2009	69.6
10/6/2009	70.71
10/5/2009	70.26
10/2/2009	69.8
10/1/2009	70.67
09/30/2009	70.46
09/29/2009	66.56
09/28/2009	66.69
09/25/2009	65.91
09/24/2009	65.74
09/23/2009	68.74
09/22/2009	71.5
09/21/2009	69.74
09/18/2009	71.95
09/17/2009	72.48
09/16/2009	72.5
09/15/2009	70.81
09/14/2009	68.86
09/11/2009	69.34
09/10/2009	71.95
09/9/2009	71.27
09/8/2009	71.08
09/4/2009	67.95
09/3/2009	67.9
09/2/2009	68.03
09/1/2009	68.11
08/31/2009	69.97
08/28/2009	72.72
08/27/2009	72.49
08/26/2009	71.38
08/25/2009	71.6
08/24/2009	73.68
08/21/2009	73.12
08/20/2009	72.4
08/19/2009	72.54
08/18/2009	69.22
08/17/2009	66.72
08/14/2009	67.51
08/13/2009	70.57
08/12/2009	70.08
08/11/2009	69.46
08/10/2009	70.59
08/7/2009	70.97
08/6/2009	71.96
08/5/2009	71.97
08/4/2009	71.4
08/3/2009	71.59
07/31/2009	69.26
07/30/2009	66.9
07/29/2009	63.42
07/28/2009	67.24
07/27/2009	68.34
07/24/2009	66.96
07/23/2009	66.1
07/22/2009	64.58
07/21/2009	64.81
07/20/2009	63.93
07/17/2009	63.56
07/16/2009	62.07
07/15/2009	61.49
07/14/2009	59.62
07/13/2009	59.69
07/10/2009	59.93
07/9/2009	60.36
07/8/2009	60.15
07/7/2009	62.88
07/6/2009	64.06
07/2/2009	66.68
07/1/2009	69.32
06/30/2009	69.82
06/29/2009	71.47
06/26/2009	69.16
06/25/2009	69.7
06/24/2009	68.14
06/23/2009	68.81
06/22/2009	67.09
06/19/2009	69.6
06/18/2009	71.42
06/17/2009	71.07
06/16/2009	70.47
06/15/2009	70.54
06/12/2009	72.13
06/11/2009	72.69
06/10/2009	71.38
06/9/2009	70.02
06/8/2009	68.05
06/5/2009	68.43
06/4/2009	68.8
06/3/2009	66.14
06/2/2009	68.58
06/1/2009	68.59
05/29/2009	66.31
05/28/2009	65.09
05/27/2009	63.41
05/26/2009	62.48
05/22/2009	61.15
05/21/2009	60.49
05/20/2009	61.45
05/19/2009	59.52
05/18/2009	58.99
05/15/2009	56.52
05/14/2009	58.58
05/13/2009	58
05/12/2009	58.81
05/11/2009	57.79
05/8/2009	58.58
05/7/2009	56.67
05/6/2009	56.29
05/5/2009	53.81
05/4/2009	54.45
05/1/2009	52.18
04/30/2009	50.35
04/29/2009	50.19
04/28/2009	49.01
04/27/2009	49.29
04/24/2009	50.65
04/23/2009	48.46
04/22/2009	47.41
04/21/2009	46.65
04/20/2009	45.82
04/17/2009	50.36
04/16/2009	49.97
04/15/2009	49.26
04/14/2009	49.51
04/13/2009	50.22
04/9/2009	52.24
04/8/2009	49.37
04/7/2009	49.13
04/6/2009	51.1
04/3/2009	52.52
04/2/2009	52.61
04/1/2009	48.46
03/31/2009	49.64
03/30/2009	48.49
03/27/2009	52.41
03/26/2009	53.87
03/25/2009	52.24
03/24/2009	53.36
03/23/2009	53.05
03/20/2009	51.55
03/19/2009	51.46
03/18/2009	48.12
03/17/2009	48.97
03/16/2009	47.33
03/13/2009	46.22
03/12/2009	46.91
03/11/2009	42.46
03/10/2009	45.68
03/9/2009	47.01
03/6/2009	45.43
03/5/2009	43.54
03/4/2009	45.28
03/3/2009	41.57
03/2/2009	40.07
02/27/2009	44.15
02/26/2009	43.18
02/25/2009	41.64
02/24/2009	38.86
02/23/2009	37.66
02/20/2009	39.35
02/19/2009	39.6
02/18/2009	34.67
02/17/2009	34.96
02/13/2009	37.63
02/12/2009	34.03
02/11/2009	35.93
02/10/2009	37.54
02/9/2009	39.58
02/6/2009	40.24
02/5/2009	41.15
02/4/2009	40.27
02/3/2009	40.87
02/2/2009	41.35
01/30/2009	41.73
01/29/2009	41.58
01/28/2009	42.04
01/27/2009	41.67
01/26/2009	46.5
01/23/2009	45.12
01/22/2009	42.33
01/21/2009	42.56
01/20/2009	38.57
01/16/2009	35.38
01/15/2009	35.41
01/14/2009	37.43
01/13/2009	37.77
01/12/2009	37.65
01/9/2009	40.69
01/8/2009	41.68
01/7/2009	42.75
01/6/2009	48.56
01/5/2009	48.61
01/2/2009	46.17
12/31/2008	44.6
12/30/2008	38.95
12/29/2008	39.89
12/26/2008	37.58
12/24/2008	32.94
12/23/2008	30.28
12/22/2008	31.1
12/19/2008	33.17
12/18/2008	36.73
12/17/2008	40.17
12/16/2008	43.84
12/15/2008	44.61
12/12/2008	46.27
12/11/2008	47.77
12/10/2008	43.1
12/9/2008	42
12/8/2008	43.69
12/5/2008	41.01
12/4/2008	43.8
12/3/2008	46.79
12/2/2008	47.05
12/1/2008	49.34
11/28/2008	55.21
11/26/2008	54.2
11/25/2008	50.02
11/24/2008	53.63
11/21/2008	49.22
11/20/2008	48.86
11/19/2008	53.64
11/18/2008	54.42
11/17/2008	55.14
11/14/2008	57.18
11/13/2008	58.31
11/12/2008	55.95
11/11/2008	59.38
11/10/2008	62.19
11/7/2008	61.06
11/6/2008	60.72
11/5/2008	65.41
11/4/2008	70.41
11/3/2008	63.93
10/31/2008	68.1
10/30/2008	65.79
10/29/2008	67.45
10/28/2008	62.8
10/27/2008	61.92
10/24/2008	63.34
10/23/2008	67.17
10/22/2008	66.92
10/21/2008	71.29
10/20/2008	74.08
10/17/2008	71.9
10/16/2008	69.81
10/15/2008	74.38
10/14/2008	78.69
10/13/2008	81.17
10/10/2008	77.44
10/9/2008	86.5
10/8/2008	88.94
10/7/2008	90.18
10/6/2008	88.15
10/3/2008	93.91
10/2/2008	93.84
10/1/2008	98.23
09/30/2008	100.7
09/29/2008	96.29
09/26/2008	106.77
09/25/2008	111.54
09/24/2008	106.84
09/23/2008	107.85
09/22/2008	122.61
09/19/2008	104.05
09/18/2008	97.5
09/17/2008	97.39
09/16/2008	91.49
09/15/2008	95.52
09/12/2008	101.19
09/11/2008	100.95
09/10/2008	102.66
09/9/2008	103.23
09/8/2008	106.35
09/5/2008	106.47
09/4/2008	107.99
09/3/2008	109.38
09/2/2008	109.63
08/29/2008	115.55
08/28/2008	115.58
08/27/2008	118.17
08/26/2008	116.31
08/25/2008	114.85
08/22/2008	114.48
08/21/2008	121.23
08/20/2008	115.48
08/19/2008	114.39
08/18/2008	112.92
08/15/2008	113.46
08/14/2008	115.05
08/13/2008	115.96
08/12/2008	113.1
08/11/2008	114.44
08/8/2008	115.42
08/7/2008	119.84
08/6/2008	118.57
08/5/2008	118.71
08/4/2008	121.45
08/1/2008	125.03
07/31/2008	124.17
07/30/2008	126.74
07/29/2008	122.21
07/28/2008	124.72
07/25/2008	122.59
07/24/2008	124.62
07/23/2008	123.73
07/22/2008	127.25
07/21/2008	131.43
07/18/2008	128.94
07/17/2008	129.43
07/16/2008	134.63
07/15/2008	138.68
07/14/2008	145.16
07/11/2008	144.96
07/10/2008	141.47
07/9/2008	135.88
07/8/2008	136.06
07/7/2008	141.38
07/3/2008	145.31
07/2/2008	143.74
07/1/2008	141.06
06/30/2008	139.96
06/27/2008	139.69
06/26/2008	138.91
06/25/2008	133.92
06/24/2008	136.49
06/23/2008	135.98
06/20/2008	134.78
06/19/2008	131.88
06/18/2008	136.54
06/17/2008	133.99
06/16/2008	134.52
06/13/2008	134.84
06/12/2008	136.91
06/11/2008	136.43
06/10/2008	131.38
06/9/2008	134.44
06/6/2008	138.51
06/5/2008	127.93
06/4/2008	122.3
06/3/2008	124.33
06/2/2008	127.75
05/30/2008	127.35
05/29/2008	126.7
05/28/2008	131
05/27/2008	128.81
05/23/2008	131.58
05/22/2008	130.04
05/21/2008	132.99
05/20/2008	128.93
05/19/2008	127.15
05/16/2008	126.5
05/15/2008	124.25
[truncated: 4,704 more rows]
