# Supplementary material for: The role of global economic policy uncertainty in long-run volatilities and correlations of U.S. industry-level stock returns and crude oil
Source: PLoS One. 2018 Feb 8;13(2):e0192305. doi: 10.1371/journal.pone.0192305 (PMC5805266; doi:10.1371/journal.pone.0192305)
Supplement: S1 File — This is the package of supporting files. In this package, the readers can find the primary dataset in the XLSX/XLS files. The description of the data is also provided. (ZIP) [file pone.0192305.s001.zip › Minimal Underlying Data/Daily Return Statistics.xls]

## Sheet: Sheet
Date	COND	CONS	ENRS	FINL	HLTH	INDU	INFT	MATR	TELS	UTIL	oil_future	oil_spot
1989-09-12	0.00129316	0.0691683	1.04311	0.173827	-0.0753977	0.304535	0.874323	0.0749438	0.396175	0.198714	-0.304106	-0.456275
1989-09-13	-1.3257	-1.19991	-0.814376	-1.03499	-0.726725	-0.983135	-0.833167	-0.865263	-0.407517	-0.555295	0.808902	0.960816
1989-09-14	-1.02857	-0.368066	-1.16112	-0.906579	-0.885232	-0.710126	-0.315956	-0.657066	0.215285	-0.199821	-0.707431	-0.707074
1989-09-15	0.170513	0.1053	0.570148	0.806253	0.717944	0.710126	0.494099	0.291158	1.23736	0.744668	1.20969	1.159
1989-09-18	0.283896	0.472483	0.891143	0.51311	0.697713	0.346528	-0.164429	0.113701	1.32158	0.177481	-0.401607	-0.451921
1989-09-19	0.094058	0.452884	-0.468666	-0.525658	0.0151137	-0.093178	-0.632826	-0.176924	0.703609	-0.0834812	-1.62275	-0.960816
1989-09-20	-0.42515	-0.173943	-0.0964088	0.250658	0.286728	-0.173276	0.344424	0.214796	-0.0986464	0.395916	0.408164	0
1989-09-21	-0.303273	-0.541155	-0.108571	0.137595	-0.422834	-0.227045	0.178633	-0.518824	-0.0219346	-0.322866	-0.101885	0.0508001
1989-09-22	0.202196	0.262215	0.445596	0.895974	0.347459	0.0935516	0.233116	0.114119	1.26432	0.21883	-1.74812	-2.46799
1989-09-25	-0.783762	-0.630475	-1.14812	-0.895974	-0.559548	-0.79126	-0.150778	-0.750496	-1.52791	-0.584614	0.929279	1.44705
1989-09-26	0.547871	0.29822	-0.768718	0.212275	-0.182149	-0.0673446	0.383352	-0.345335	0.0879411	-0.0733176	0.359067	0.664794
1989-09-27	0.241582	0.646008	0.0612257	0.572141	1.59762	0.497279	-2.56052	0.128041	0.296231	-0.167785	0.306749	-0.0509814
1989-09-28	0.798503	2.25425	0.537176	1.57503	2.10098	1.05355	-1.00036	0.510531	1.0679	0.47118	1.36884	1.91925
1989-09-29	-0.393247	0.271878	0.352477	1.03238	0.0439142	-0.0265358	-0.0566572	0.317763	0.32464	-0.0208943	1.35036	0.797214
1989-10-02	0.754475	0.372629	0.749429	0.758355	0.0877706	0.674472	-0.369056	0.909557	0.097187	0.177462	-0.597909	-0.797214
1989-10-03	1.20591	1.65986	1.05415	1.62953	1.68193	1.10107	-1.38901	1.1503	1.22293	0.426706	0.597909	0.797214
1989-10-04	0.450634	0.745469	0.617726	0.494293	0.873243	0.442248	1.65884	0.347481	0.944454	-0.0623312	0.0993049	0.0992064
1989-10-05	-0.0932103	0.181384	0.0473597	-0.246841	0.11396	0.207442	0.410446	-0.583961	-0.0105625	0.0207814	-0.947402	-1.09672
1989-10-06	0.320464	0.771318	1.44547	0.223359	0.610321	0.24578	0.521238	-0.299514	0.94618	0.0103891	-0.451921	-0.301205
1989-10-09	0.424587	0.179665	0.453991	0.222861	0.353133	0.116212	1.79633	-0.0625117	-0.535069	0.352588	0.752072	0.751318
1989-10-10	-0.196823	-0.081626	-0.2442	-0.293341	0.0704771	-0.0129057	-0.331767	-0.0250156	-0.866355	0.103466	0.746458	0.844726
1989-10-11	-0.687562	-0.327172	-0.36158	-0.754899	-0.494386	-0.621442	-0.77843	-0.753394	-0.927463	-0.207039	0.395844	-0.148552
1989-10-12	-0.739739	-0.855691	-0.233973	-0.522318	-0.967566	-0.338234	-0.237513	-0.340888	0.0963443	-0.0103632	1.08056	1.52449
1989-10-13	-6.45776	-7.17589	-6.43355	-6.51576	-6.68097	-6.34792	-6.45665	-6.24918	-6.21304	-3.21199	2.03102	2.02906
1989-10-16	2.58814	3.67797	3.30477	2.09925	3.45535	1.74803	2.60673	1.78791	4.25738	1.57149	-1.44651	-1.29966
1989-10-17	-0.969472	0.307587	-0.0362603	-0.824386	0.132812	-0.9597	-0.480875	-1.14378	-0.492208	0.0210682	0.774073	0.193611
1989-10-18	-0.0343745	0.493576	0.18117	0.450508	0.294508	-0.0826902	0.349957	0.253824	0.208117	-0.200327	-0.919881	-0.484732
1989-10-19	1.80094	1.76698	1.05631	1.7452	2.03762	1.23323	2.23111	1.35173	1.54183	0.903557	-0.683263	-1.02565
1989-10-20	-0.0435579	-0.0500542	0.214695	0.428528	-0.274111	-0.109007	-0.342222	-0.541148	0.44079	0.313283	-2.1783	-1.6333
1989-10-23	-0.41899	-0.116891	-1.16246	-0.957532	-0.187984	-0.670271	-1.00489	-1.09116	-1.046	-0.146077	-1.10721	-1.86356
1989-10-24	-0.102765	0.583092	-0.653044	-0.867201	-0.0144749	-0.398818	-0.0577284	-0.873485	-0.805403	-0.303268	-0.202634	0.1524
1989-10-25	-0.970755	-0.884297	0.133374	0.27336	-0.0579207	-0.746891	-0.913646	-0.229714	0.349079	0.355463	-0.50839	-0.508907
1989-10-26	-1.55022	-1.86068	-1.62466	-0.94752	-1.06299	-1.3136	-1.95666	-1.0608	-1.10595	-0.407844	-1.23078	-0.614127
1989-10-27	-0.979333	-0.977961	0.295131	-1.89687	-1.50445	-1.1744	-0.775545	-0.273823	-1.01816	0.177983	1.9924	1.57885
1989-10-30	-0.386196	0.344234	-0.0614137	-0.370916	0.252319	0.213265	-0.540461	-0.0548546	0.455025	0.219424	-0.253229	-0.252973
1989-10-31	1.14916	1.61912	1.86239	1.51335	1.96689	1.57816	1.56825	2.1442	1.15595	1.34773	1.10944	0.706717
1989-11-01	0.248427	0.337553	-0.036186	0.390502	0.868312	0.0838457	-0.103788	0.0536913	0.0765906	0.789788	0.64984	1.0508
1989-11-02	-0.812999	-0.863023	-0.629313	-0.630599	-0.418743	-0.855725	-3.0424	-0.376446	-0.636386	-0.0817662	-0.299401	-0.399003
1989-11-03	-0.316384	-0.357538	-0.0242836	-0.164609	-0.405974	-0.22567	-0.644372	-0.188756	-0.308676	-0.0102255	0.994538	1.09345
1989-11-06	-1.6461	-1.59893	-1.36938	-1.7643	-1.56676	-1.4794	-1.80157	-1.49561	-1.04329	-1.0382	-0.545772	-0.843887
1989-11-07	0.656899	0.553061	0.50347	0.668469	0.969313	0.300494	1.33875	0.560072	0.833292	0.782219	-0.398804	-0.449664
1989-11-08	1.10552	1.50533	0.317965	1.67708	1.72431	1.22126	-0.170239	0.312819	0.914154	0.572482	-0.752072	0
1989-11-09	-0.509986	-0.749833	-1.16673	-0.151305	0.286903	-0.211939	0.247525	-0.968828	-0.494588	-0.654533	0.25132	-1.76817
1989-11-10	0.738459	0.76681	0.689403	0.1135	1.56342	0.73281	0.9228	0.601506	0.899425	0.511719	-0.402415	1.11506
1989-11-13	0.426414	0.507959	0.404041	-0.1135	-1.39167	0.504203	-0.42958	0.611456	0.0109188	-0.112354	-1.26809	-1.11506
1989-11-14	-0.729579	-0.899149	0.244081	-0.747265	-0.933848	-0.349871	-0.354255	-0.203404	-0.42672	0.0919352	-0.460477	-0.204082
1989-11-15	0.353139	1.21953	0.728689	0.633635	1.20518	0.990452	0.292736	0.514488	0.797252	0.620899	0.868017	0.560226
1989-11-16	-0.674598	0.637693	-0.0847406	0.591979	-0.114155	0.235702	0.0307645	0.0135035	-0.490705	0.19261	0.961303	0.960331
1989-11-17	0.327045	0	0.615758	-0.0376813	0.114155	0.621249	1.82876	0.188857	0.0327887	-0.721658	0.251446	0.251193
1989-11-20	-0.716191	-0.604029	-0.724816	-0.554297	-0.128434	-1.37188	-0.514763	-0.418665	-0.405147	-0.644734	0.401003	0.998511
1989-11-21	-0.256326	0.033653	0.387222	-0.139056	0.213965	-0.223495	0.39388	0.33777	0.284869	0.194882	-0.150188	1.91888
1989-11-22	0.176541	0.904377	0.901719	0.176946	1.83543	0.682882	0.783137	0.269397	0.78466	0.521234	-0.703874	-3.57181
1989-11-24	0.609084	0.648112	0.549058	0.579201	0.988384	0.44346	0.613178	0.670334	0.735456	0.112068	0	0.201816
1989-11-27	0.581056	0.115884	1.34786	0.400953	0.221392	0.743908	-0.433322	0.745477	0.0215494	0.274544	-0.963252	-0.962276
1989-11-28	-0.152436	-0.0827609	0.807069	-0.125125	-0.332272	0.465563	-0.857213	0.674115	-0.529302	0.0710552	-1.95479	-1.6419
1989-11-29	-0.768071	-0.531298	-0.948096	-1.04463	-0.905488	-0.493017	-0.697184	-0.25061	-0.488574	0.202737	0.776201	0.361477
1989-11-30	0.659065	0.960909	0.948096	-0.101266	0.822247	0.383667	0.56116	0.290123	1.6515	0.78677	2.4944	2.3938
1989-12-01	1.09895	1.55422	1.96107	1.05821	1.0493	1.50665	0.151126	1.16516	1.95066	1.0196	2.04038	1.94374
1989-12-04	-0.160144	0.178412	0.614966	-0.288637	0.205804	0.0404068	1.54345	0.143071	0.471328	0.109339	-0.246609	-0.0987654
1989-12-05	-0.310248	-1.19001	-0.363968	-1.18838	-0.632478	-0.026936	-0.238202	-0.403725	-0.839459	-0.0397456	0.44346	-0.0988631
1989-12-06	-0.277853	-0.939129	0.602103	-1.03548	0.0137922	-0.296776	-0.913385	-0.195938	-0.284916	0.178731	0.637101	1.17995
1989-12-07	-0.177636	-0.182255	-0.442705	-0.722211	-0.49772	-0.0946138	-0.437176	0.143725	-0.253942	-0.218492	0.195217	-0.0488878
1989-12-08	0.11132	0.973685	0.973629	-0.0517866	-0.31929	0.377919	-0.880127	0.416939	0.275074	0.663928	-0.146377	-0.195791
1989-12-11	-0.386813	0.344291	0.986555	-0.259336	-0.795705	-0.094346	-1.35034	-0.0910569	0.50585	0.0394984	1.06849	1.36255
1989-12-12	-0.159983	1.15533	3.11908	-0.0389585	0.182035	0.872664	0.154369	0.635664	1.47131	1.09967	-0.241838	0.530249
1989-12-13	0.167243	0.306922	-0.607377	0.025974	-0.0279838	0.400214	-0.681012	0.219596	2.3039	0.816887	0.579432	-0.240674
1989-12-14	-0.7515	-0.485045	-1.34715	-0.703678	-0.126024	-0.386848	-0.93619	-0.0903634	0.0505996	0.125829	-0.579432	-0.386287
1989-12-15	-0.325865	-0.227162	-0.0330852	-1.502	-0.336842	-0.348106	-0.439906	0	0.413954	0.395811	2.15577	2.20105
1989-12-18	-1.99839	-1.50576	-0.908594	-4.6185	-1.57283	-2.03231	-1.18794	-1.2345	-2.32403	-0.628234	5.17197	4.93985
1989-12-19	-0.8456	-0.578849	-0.0111315	-0.823624	-0.171527	-0.232957	1.28237	-0.419288	-0.932456	-0.00969603	0.493828	-0.135227
1989-12-20	-0.345264	-0.315641	0.798319	2.01214	-0.186153	-0.247253	0.157183	-0.0131311	-0.40678	0.145342	-5.14583	-2.69731
1989-12-21	0.847067	0.0831601	0.341768	1.26955	0.543169	0.50758	0.73547	0.641405	0.562795	0.0967773	1.451	-0.231965
1989-12-22	0.745793	0.695828	0.0440141	0.743297	1.09167	0.709029	0.559703	0.546521	2.24036	0.337985	-1.07453	-1.02709
1989-12-26	0.064359	-0.347309	0.0549904	0.134553	-0.381437	-0.0271776	-0.59089	-0.32495	-0.51964	-0.279963	2.87057	2.77667
1989-12-27	0.682318	0.644045	0.21966	0.736824	0.985923	0.663734	0.544367	0.8685	0.244873	0.0966277	-0.595104	-0.595104
1989-12-28	0.639661	1.29203	-0.120753	0.519205	1.08727	0.592275	-0.404104	0.219171	0.882672	0.0289701	-1.29392	-0.82988
1989-12-29	0.686449	1.27555	0.635062	1.09608	0.594376	0.802036	0.760224	0.552239	0.894973	0.183283	1.4774	1.10498
1990-01-02	2.93789	0.846718	0.446502	1.57668	1.46387	2.3162	3.70188	2.27916	1.37206	0.806301	4.78732	4.652
1990-01-03	-0.240175	-0.222966	-1.41163	0.167926	0.744202	-0.0780843	0.223165	0.362387	-0.793104	-0.902724	3.39307	3.98425
1990-01-04	-0.375961	-1.33218	-1.17505	-0.66041	-0.676318	-0.352136	0.518789	-0.312325	-2.71391	-1.52615	-1.14675	-1.69424
1990-01-05	-0.737388	-0.827457	-0.997375	-0.952948	-1.47665	-0.602806	-0.563382	-0.413768	-2.21289	-1.40069	-1.41968	-1.46302
1990-01-08	0.177475	0.0488639	0.963917	0.0917732	0.56315	0.445902	0.725875	0.0251256	1.53562	-0.169011	-6.53476	-6.39896
1990-01-09	-1.30574	-1.12996	-1.16685	-1.43868	-1.14334	-1.25092	-0.844888	-0.781845	-1.53562	-0.929681	2.06004	2.77986
1990-01-10	-0.83771	-0.876691	-0.203344	-0.948381	-0.472158	-0.558067	-0.927179	-0.278905	-1.68709	0.500903	3.69177	2.87949
1990-01-11	0.193238	0.248901	0.844552	0.428553	0.58293	0.305994	0.344957	0.481257	-0.223559	0.289378	1.04258	1.08579
1990-01-12	-2.7807	-2.50034	-2.13063	-2.32537	-2.57934	-2.52906	-2.31741	-2.44273	-2.95268	-2.15539	-0.0432246	0.0863558
1990-01-15	-1.1144	-0.750473	-0.194921	-1.21097	-1.21439	-0.848274	-0.122662	-1.39498	-1.2815	-0.356979	-3.38568	-3.55847
1990-01-16	1.27717	1.36033	0.412324	0.689848	0.730401	1.05243	2.81368	0.74554	1.64309	0.773541	1.86093	1.11186
1990-01-17	-0.929446	-1.1551	-1.13801	-0.953243	-0.543713	-0.682131	-1.20049	-1.41735	-1.40987	-0.457295	-3.03053	-2.23623
1990-01-18	-0.0463716	0.255951	0.702727	-0.0416522	0.785999	0.382566	-0.529783	-0.251439	0.299053	0.47757	2.9427	2.9853
1990-01-19	0.431242	-0.0681896	1.2662	-0.236357	0.397784	0.462586	-0.654742	-0.3584	0.56245	0.09119	3.92038	3.95921
1990-01-22	-2.60834	-2.55627	-3.07327	-2.79482	-2.75999	-2.29295	-2.09949	-2.85965	-3.33215	-1.29455	-4.84734	-4.88535
1990-01-23	0.128413	0.296969	0.513001	-0.459111	0.232931	0.30509	0.931684	0.681852	0.961818	0.429976	-4.30418	-1.02428
1990-01-24	-0.876539	-0.735297	0.0116286	-0.866557	-0.0436332	-0.180168	0.21615	-0.859897	-0.0450552	-0.573713	-0.046307	4.76385
1990-01-25	-1.02712	-2.29282	-0.758685	-0.947322	-1.61317	-1.35467	-0.991949	-1.67258	-0.950879	-1.09505	2.96622	4.38392
1990-01-26	0.126165	-0.342189	0.607408	-0.558004	-0.177567	0.168587	0.0778513	0.167131	-1.82501	0.703864	1.4286	-8.1678
1990-01-29	-0.52786	-0.0360881	0.823432	-0.813193	-0.163048	-0.633671	0.015563	-0.390408	0.115768	-0.185835	1.05821	1.01434
1990-01-30	-0.937356	-0.74269	0.288334	-1.16471	-0.804294	-0.680371	-0.140154	-0.462089	-1.95111	-0.196535	-1.50246	-2.21837
1990-01-31	2.1739	2.38941	1.61082	2.22793	1.35167	1.60839	1.57703	1.06102	2.58545	1.8974	0.974753	1.77862
1990-02-01	-0.332199	-0.0177541	-0.0113334	-0.117578	0.544399	0.0139948	-0.368834	-0.403535	-0.149571	-0.121988	0.0881446	0.0881057
1990-02-02	0.820351	0.707717	0.745261	0.308348	1.06547	0.516436	0.476155	0.417421	0.848434	0.324972	1.39985	1.44265
1990-02-05	0.290826	0.105727	0.247191	0.424256	-0.145286	0.23639	1.1427	0.249619	0.614616	-0.202984	-2.7749	-2.63868
1990-02-06	-0.749038	-0.689231	-0.63042	-0.865045	-1.00826	-0.375705	0.453447	-0.625219	-1.54368	-0.335827	0.534522	-0.357143
1990-02-07	1.79689	1.12856	1.77967	1.04007	1.0228	0.984956	2.26639	0.818937	0.425459	0.680655	-0.847652	0.178731
1990-02-08	-0.520402	-0.22821	0.77357	-0.775368	-0.364087	-0.0276129	-0.132773	-0.471111	-0.829593	-0.273737	-1.03581	-1.3031
1990-02-09	0.384674	0.122947	0.0880282	0.0587285	-0.102182	0.289556	0	0.540205	-0.0347162	0.556822	-1.59711	-1.3203
1990-02-12	-0.934378	-1.23633	-1.17271	-0.707029	-0.791793	-1.2469	-1.41235	-1.06938	-1.00036	-0.963741	1.32513	0.912415
1990-02-13	0.210349	-0.195677	0.543811	0.265722	0	0.361815	1.17587	0.0139616	0.233536	0.477959	-0.591852	-0.637815
1990-02-14	0.353908	0.0534045	-0.0775065	0.822204	0.499267	0.06943	0.516568	0.404041	0.558271	0.192571	0.773258	1.09092
1990-02-15	0.720448	0.780008	1.77851	1.66755	1.12156	0.581317	0.1618	0.360861	0.751058	0.161878	3.42942	3.29065
1990-02-16	-0.995552	-0.602198	-0.29423	0.330199	-1.19483	-0.581317	-1.42098	0.235245	-1.41435	-0.598227	-1.856	-1.76527
1990-02-20	-1.51042	-1.46746	-0.942989	-1.74948	-1.3429	-1.426	-1.30544	-1.19579	-2.33887	-1.14556	-1.03117	-1.16437
1990-02-21	0.293756	-0.524177	0.154117	0.218547	-0.820472	-0.028165	0.722351	-0.476726	-0.467207	-0.236882	-2.04879	-1.49765
1990-02-22	-0.600357	-0.563382	-1.55197	0.0145529	-1.44843	-0.169157	-1.02488	-0.0421733	0.203923	-0.797147	0.0459876	-2.17249
1990-02-23	-0.54984	-0.548247	-0.616352	-0.116482	-1.76317	-0.0705667	-0.745081	-0.309816	-0.0959118	-0.0935892	-1.52887	-1.26971
1990-02-26	1.72884	1.0935	1.52828	1.50379	1.22984	1.29052	1.60488	0.912607	1.78321	0.808211	1.71261	3.16747
1990-02-27	0.851036	0.217273	-0.221656	0.172068	0.533335	1.15015	0.269987	0.307006	1.08983	-0.020642	-0.968419	-0.874977
1990-02-28	0.560848	0.270929	-0.355674	0.656864	0.0911439	0.700216	1.16159	0.929207	0.824101	0.566107	-0.185529	-0.3243
1990-03-01	0.319983	-0.542595	-0.0891166	0.199062	1.04223	0.51856	-0.237178	0.811168	0.737076	-0.308388	-1.73266	-1.68464
1990-03-02	1.26644	0.217391	0.63323	0.764119	0.957088	0.799842	1.4147	0.831804	1.11822	0.40072	0.846665	0.799064
1990-03-05	-0.153844	-0.126754	-0.744738	-1.33392	-0.851959	-0.595885	-0.102482	-0.558318	-0.409324	-0.68941	1.07152	1.20988
1990-03-06	1.34799	1.7779	1.37398	0.895974	1.26782	1.06736	0.976613	1.14054	1.39166	0.904518	-1.30599	-1.49117
1990-03-07	-0.467573	0.248889	-0.154185	-0.511002	-0.296868	-0.0806669	0.31861	-0.555068	-0.857599	-0.821951	-1.75235	-1.75235
1990-03-08	1.41671	1.27031	0.132173	0.920752	0.622409	0.937089	1.70601	1.17418	1.26128	0.483714	-0.719255	-0.623055
1990-03-09	-0.273262	-1.09291	-1.22932	-0.892294	-0.414508	-0.360409	-0.327472	-0.875957	-0.70751	-0.866163	-1.69866	-1.84382
1990-03-12	0.340714	0.495051	0.0445633	0.0995379	-0.118747	-0.0535045	0.497903	0.526495	0.416128	0.0828157	-0.934356	-0.786631
1990-03-13	-0.350421	-0.67245	-0.985009	-0.84208	-1.82859	-0.509726	-0.626337	-1.11022	-0.720886	-0.779103	-0.0988631	-0.544421
1990-03-14	0.293218	0.495927	0.784318	-0.0143338	0.302069	0.549857	-0.0714235	0.054444	-0.600943	0.166719	-0.844306	-0.397813
1990-03-15	0.149201	0.335127	0.478763	-0.129097	1.1247	-0.0401311	0.711949	0.705088	0.442554	0.208008	1.63249	1.53279
1990-03-16	0.848996	1.45095	1.22538	0.114761	1.05319	1.22342	2.05035	1.39543	1.52812	0.331916	-1.53279	-1.43318
1990-03-19	0.189223	0.967192	-0.1867	-0.272773	0.515124	0.934033	1.77727	0.59781	0.511624	-0.259215	-2.36966	-2.46926
1990-03-20	-0.536356	0.0171866	-0.960962	-0.895313	-0.751495	-0.183486	-1.02945	-0.837938	-0.58971	-0.301534	-1.64613	-1.33541
1990-03-21	-0.583476	-0.206434	-0.768763	-0.684087	-0.638032	-0.460194	-0.817349	-0.629733	-0.413755	-0.156323	3.4662	1.28437
1990-03-22	-1.42137	-1.21277	-0.831092	-1.73841	-1.10763	-1.12651	-1.41489	-1.23066	-0.94574	-1.06953	0.2002	1.31848
1990-03-23	0.307703	0.850478	0.236553	0.533572	0.854258	0.650949	-0.254273	0.203901	0.755061	0.0948317	1.93123	2.14312
1990-03-26	0.500297	0.431147	-0.0787889	0.0591104	0.312896	0.18521	-0.254922	-0.394585	0	-0.0526732	0.342718	0.981362
1990-03-27	1.09639	1.43519	0.986002	0.765272	1.6817	1.2739	0.495086	0.665809	1.76937	0.829009	0.097704	-0.587661
1990-03-28	-0.173273	-0.0509035	0.3117	0.511809	0.350468	-0.0261028	-0.551823	0.391972	0.747256	0.0835684	-1.97245	-1.335
1990-03-29	-0.754815	-0.340021	-0.0555895	-0.482492	-0.262736	-0.510372	-0.0567698	-0.22959	-0.274078	-0.177666	-0.249315	-0.299103
1990-03-30	-0.449209	-0.187505	0.166676	-0.293557	-0.512859	-0.144423	-0.540927	-0.528707	-0.263823	0.104548	1.2404	1.53582
1990-04-02	-0.440136	-0.068271	-0.111086	-0.796935	-0.32372	-0.645886	-0.028551	-0.394961	-0.374945	-0.387374	0.981362	0.832318
1990-04-03	1.46135	2.12846	1.64254	1.19303	1.65172	1.15699	1.43173	1.16675	1.5023	0.79407	-0.882791	-1.37459
1990-04-04	-0.523727	-0.485885	-1.37614	-0.690519	-0.435857	-0.616274	-0.550421	-0.894194	-1.24851	-0.532166	-2.59496	-2.24953
1990-04-05	0.0322692	0.519308	-0.221951	-1.11186	0.348838	0.0394503	-1.02419	-0.272554	0.341053	-0.46141	-1.78531	-1.5283
1990-04-06	-0.23569	0.283641	-0.200178	-1.30544	0.101515	0.0394348	-0.948147	-0.0272963	-0.0329544	-0.0946422	-1.45155	-1.70856
1990-04-09	0.320882	1.25829	-0.267529	1.17118	0.980824	0.131337	-0.129992	-0.0819336	0.40568	0.0105202	-3.77805	-4.43094
1990-04-10	0.0563267	0.574196	-0.885706	1.02474	0.372493	0.222878	1.27811	0.177438	0.240437	-0.474509	-4.20882	-4.23698
1990-04-11	0.333885	-0.180106	-1.53194	0.633333	0.142898	0.143951	0.73927	-0.163778	-0.0327529	0.0422699	2.12655	3.52484
1990-04-12	0.806757	0.816065	0.887984	1.15321	0.753969	0.85938	0.226372	0.354514	0.457567	0.137254	-1.56253	-2.39233
1990-04-16	0.0236755	-0.0487765	0.226424	-0.0725953	-0.554254	0.349447	1.29179	-0.409166	0.314722	0.0843704	0.392928	0.617459
1990-04-17	-0.335502	0.0162615	0.406275	0.492612	0.156639	-0.0516929	-0.419405	-0.123077	-0.206085	-0.147695	-2.32371	-2.83787
1990-04-18	-1.01003	-1.29287	-0.973299	-1.22148	-0.800004	-1.03951	-1.56728	-1.0454	-1.91839	-0.816245	-2.79088	-2.44767
1990-04-19	-0.667898	-1.67764	0.0341122	-1.05899	-0.936674	-0.681523	-0.599488	-1.00056	-0.800093	-0.458741	6.28419	5.62075
1990-04-20	-0.86349	-1.04396	-0.182067	-1.54973	-0.872479	-0.712686	-0.157604	-1.43483	-1.18969	-1.32395	-0.610943	-0.167457
1990-04-23	-1.46363	-0.577153	-1.38772	-1.40645	-1.36757	-1.38706	-0.661778	-1.42696	-1.2726	-0.958091	6.05263	3.83609
1990-04-24	-0.427381	0.288993	-0.0924321	-0.58042	-0.0888757	-0.174743	-0.404976	-0.316684	-0.423997	0.0546837	-0.367744	-4.11581
1990-04-25	0.398975	0.676707	0.495821	0.305904	0.39932	0.563457	0.693244	0.632368	0.58396	0.196614	-1.80568	-2.03742
1990-04-26	-0.322744	0.554856	0.103466	-0.122249	1.31967	0.30722	-0.0431872	0.983685	0.285014	-0.207548	-1.02344	5.61414
1990-04-27	-1.40403	-1.48651	-0.877097	-1.07611	-1.01018	-1.07268	-1.40653	-0.826216	-1.09891	-1.16587	0.378277	0.377664
1990-04-30	0.450974	0.881063	0.404882	0.447221	0.425814	0.403606	1.36333	0	0.745374	-0.033195	0	-0.377664
1990-05-01	0.636825	0.588682	0.449232	0.491175	0.686284	0.428725	-0.245187	-0.0572328	0.512792	0.551817	1.44581	1.39562
1990-05-02	0.94102	0.68522	0.915233	1.05096	0.869319	0.546632	1.13434	0.0286205	0.0340928	0.164953	-0.693521	-0.695376
1990-05-03	0.0424039	0.133156	0.579119	0.0454442	0.158559	0.331851	0.583673	0.741272	0.396893	0.515098	-3.76374	-3.55132
1990-05-04	0.724829	0.960113	0.722025	1.17436	0.488507	0.620915	1.21333	0.580615	1.14776	1.15206	-0.0556019	0
1990-05-07	0.487853	0.804008	0.246997	0.745604	0.785214	0.617083	0.81006	0.84365	0.335084	1.07482	1.60003	1.7641
1990-05-08	0.117756	0.537855	0.0560507	0.562964	0.722639	0.522194	0.236193	0.572427	0.722185	0.65001	0.0547196	-0.218818
1990-05-09	0.0866716	0.0162536	0.201523	0	0.281968	0.312013	0.207944	0.555326	0.48592	0.614148	3.8105	4.02523
1990-05-10	0.341613	-0.097561	0.346118	0.309758	0.729418	0.0389332	0.868671	0.0553633	0.329961	0.147679	0.157853	0.105152
1990-05-11	2.64664	2.61715	2.37897	2.63077	2.27989	2.00392	1.75551	2.01363	2.80428	2.06559	-0.368713	-0.368518
1990-05-14	0.921502	0.600413	0.888509	1.2403	0.626449	0.570669	0.538142	0.877613	1.23092	0.103199	3.93222	3.98088
1990-05-15	-0.0642782	-0.0945627	-0.464941	0.804351	-0.258275	-0.3547	0.548606	0.0268817	-0.836648	-0.154839	-0.610689	-1.07007
1990-05-16	-0.136763	-0.157803	-0.0758931	-0.267399	-0.108947	-0.088872	-0.334158	-0.403987	0.699452	0.0413138	-2.90026	-2.43725
1990-05-17	0.102799	0.346839	0.151729	0.140825	0.530001	-0.0762389	0.374182	0.350216	-0.0316874	-0.569566	-0.844332	-0.843442
1990-05-18	0.321781	-0.0787216	-0.108354	0	-0.13563	0.139727	-0.213647	0.1478	0.263755	-0.1351	-0.744684	-0.584021
1990-05-21	1.658	1.23661	0.465092	0.826856	1.88228	0.670507	1.35424	0.575676	0.431058	-0.166528	-2.54136	-2.80796
1990-05-22	0.0967268	0.620349	-0.465092	-0.0279174	0.993978	0.0378191	0.617895	0.160064	-0.357331	-0.375705	-3.22788	-4.19407
1990-05-23	0.42563	0.739375	-0.576245	0.654006	0.460497	-0.1135	1.4443	-0.20012	0.0947119	-0.14649	2.56854	-7.46792
1990-05-24	-0.0978108	-0.322804	-1.14049	0.332318	0.0656125	0.214281	0.335311	-0.280843	-0.887486	-0.609182	-1.7237	-1.4255
1990-05-25	-0.989446	-1.5829	-1.18712	-0.930498	-0.526109	-0.821801	-1.81894	-0.820283	-1.4861	-0.506972	-0.168397	0.62228
1990-05-29	1.83169	1.98241	2.05464	1.09624	1.34916	1.42436	2.37104	1.66046	1.93083	0.948474	1.00616	11.0311
1990-05-30	0.112205	-0.107403	0.556072	0.151693	0.0910332	-0.175373	0.140746	-0.212709	0.253245	-0.462574	0.554633	-0.668899
1990-05-31	-0.0250432	0.306561	-0.0326247	0.439984	0.103937	0.262944	-0.191975	0.0133076	0.136907	-0.200411	-3.83361	-2.31976
1990-06-01	0.85678	1.12617	-0.326833	1.47082	0.621361	0.697822	-0.38506	0.212681	0.336205	0.168794	0.573067	0.228702
1990-06-04	1.40856	1.29306	0.782613	2.37788	0.655993	1.09912	1.16347	0.622148	0.689874	1.66209	-2.0786	-2.42786
1990-06-05	-0.257822	-0.194393	-0.957362	0.841335	-0.115451	-0.1844	-0.36931	0.0659587	-0.448923	0.0414594	-2.72045	-4.06026
1990-06-06	-0.248962	-0.660762	-1.20974	-0.801739	-0.269906	-0.320434	0.0382677	-0.277319	-0.398407	-0.103681	1.4286	3.00143
1990-06-07	-0.536366	-0.120609	-0.332484	-0.635427	-0.995934	-0.470182	-0.127616	-0.796605	-0.716925	-0.311689	-1.48857	-1.54949
1990-06-08	-1.52995	-1.12258	-0.757748	-1.63345	-1.59857	-1.10994	-1.44054	-1.04517	-1.23498	-0.835951	0.6577	0.777748
1990-06-11	0.911891	0.684153	1.1566	0.444475	1.11645	0.83672	0.710001	0.791579	0.725801	0.408399	0.238095	0.238095
1990-06-12	1.58101	1.77208	1.32903	0.509384	1.99153	1.22367	0.947389	0.75884	1.07892	0.770356	4.02035	3.33267
1990-06-13	-0.119962	-0.642129	-0.568992	-1.00787	-0.243574	-0.0368618	0.140065	-0.825681	-0.200095	-0.457334	0.398975	1.20036
1990-06-14	-0.348969	-0.330132	-0.395822	-1.63402	-0.257037	-0.110667	-0.318614	-0.388558	-1.84058	-0.344378	-2.59306	-2.82358
1990-06-15	-0.0140318	-0.0751823	0.483571	-0.137382	0.0514602	-0.0246093	-0.281222	0.28152	-0.27957	-0.209293	-3.02245	-2.78537
1990-06-18	-1.69168	-1.7756	-1.63594	-2.05563	-1.43794	-1.73788	-1.75624	-1.33416	-1.73785	-1.37118	-4.17751	-4.42333
1990-06-19	0.481669	0.975172	0.600002	0.294262	0.0260926	0.549452	0.208225	0.108475	0.339076	0.328686	-1.83608	-2.35155
1990-06-20	-0.037392	0.106085	0.574397	-0.77253	1.03816	0.186625	-0.0260044	-0.0813449	0.739777	-0.24376	-2.26181	-0.774697
1990-06-21	0.112803	0.679299	0.110084	0.267549	1.60085	0.31027	0.58347	-0.0814111	0.0650125	0.24376	10.1825	4.18843
1990-06-22	-1.38057	-0.937129	-1.52996	-1.20253	-1.13717	-1.32221	-2.05062	-1.43553	-2.48957	-0.711747	3.02349	2.51624
1990-06-25	-1.29808	-0.441367	-0.605112	-1.27481	-0.812855	-0.958877	-0.449677	-0.788004	-1.17287	-0.835033	-0.459243	-2.14403
1990-06-26	-0.652505	0.895914	-0.123714	-0.144259	0.478192	-0.57212	-0.491663	-0.180593	0.302912	0.118184	-1.39052	5.83273
1990-06-27	0.883702	1.20212	0.896264	0.747882	2.24385	0.698815	0.914944	-0.0278125	-0.112083	1.08929	-2.72045	-2.48387
1990-06-28	0.972757	1.14355	0.378493	0.685423	1.93526	0.391736	0.670923	0.665375	-0.224543	0.031859	2.77878	2.83372
1990-06-29	0.248496	-0.0147678	-0.189068	0.213235	-0.632639	0.251921	0.43174	0.399863	0.14601	0.540055	-0.467564	-0.759571
1990-07-02	0.283299	0.574333	-0.189426	0.255283	0.657367	0.552002	0.961421	0.644677	0.76029	-0.179695	-2.07169	-0.647251
1990-07-03	0.256482	0.600251	-0.223314	-0.283688	0.616221	0.561414	-0.505543	0.531807	-0.234179	-0.243631	0.477328	-1.24742
1990-07-05	-1.5468	-1.20413	-0.98855	-1.43064	-0.789445	-1.18893	-0.769686	-1.21778	-2.03007	-1.24862	-1.80185	-1.38431
1990-07-06	0.631254	1.69918	0.54042	0.775086	0.838579	0.815	0.561542	0.713309	0.329864	0.214546	-0.181984	-0.0606244
1990-07-09	1.46503	0.101619	0.0112278	-0.014299	-0.110585	0.473403	0.842902	-0.177851	-0.0908884	-0.343495	0.665661	0.845416
1990-07-10	-0.658749	-0.947598	-0.675907	-1.32433	-0.295494	-0.949058	-0.634758	-0.315436	-1.81218	-0.90733	2.14805	2.49419
1990-07-11	1.16068	1.64164	2.36803	0.865681	2.00202	1.39549	1.02141	1.95871	-0.67356	0.55186	3.08074	2.31894
1990-07-12	0.897131	1.16039	3.37544	0.401434	0.662533	1.22973	0.0257235	1.97392	-0.034963	0.731107	5.51211	6.8649
1990-07-13	0.471822	0.142329	0.510966	0.513773	0.574645	1.02141	0.269698	0.355943	0.777943	0.0428403	-0.543184	-1.72697
1990-07-16	0.697639	0.241495	0.0424628	0.850466	0.80847	0.314048	1.07158	0.49882	0.19643	-0.235849	1.67436	1.61991
1990-07-17	-0.812982	0.438877	-0.0424628	0.295962	-0.106629	-0.338246	-1.18707	-0.196605	-2.0879	-0.182629	-0.107181	-2.38494
1990-07-18	-1.74415	-0.566654	-0.553664	-0.635281	-0.713779	-0.97277	-1.11041	-0.737428	-0.769098	-0.929033	-0.537636	1.84788
1990-07-19	-0.0454579	0.0710076	2.34262	-0.596593	0.19084	-0.171212	-0.834425	0.51414	0.886898	0	2.34427	2.6569
1990-07-20	-1.44471	-0.583756	-0.858914	-1.17514	-0.3103	-1.28112	-2.8822	-0.619932	-0.531194	-0.489584	3.21271	2.79232
1990-07-23	-2.49549	-2.28202	-0.993771	-1.58376	-2.18727	-1.77616	-1.86337	-1.50639	-1.08289	-1.11868	4.43852	1.36746
1990-07-24	-0.799397	0.582667	2.79731	-0.794005	-0.0977876	0.0883002	-1.24328	-0.849806	-0.107739	0.396258	0.292255	-0.20141
1990-07-25	0.112023	0.39139	-0.611433	0.485974	1.30006	0.327291	0.568301	0.957203	0.155586	0.929426	-0.879341	-2.60418
1990-07-26	-0.240927	-0.62405	-1.17107	-0.147016	-0.265925	-0.201283	-0.97223	0.735248	0	0.108778	-0.393314	5.04393
1990-07-27	-1.33108	-0.789247	0.168138	-0.931202	-0.802046	-0.872705	-1.2782	-0.320171	-0.696031	0.249742	-1.28906	-1.28715
1990-07-30	0.00713489	0.410017	1.64536	0.103896	0.268064	0.177688	0.366869	0.413361	1.33973	1.82683	0.844726	0.843468
1990-07-31	-0.713146	-0.058471	1.45599	-0.595151	0.75161	-0.623293	-0.0986402	-0.213134	1.34547	1.03814	2.3473	1.61729
1990-08-01	-0.519724	-0.234226	0.406339	-1.76143	0.217155	-0.357919	-0.650639	-0.0533547	0.526163	0.693134	4.02612	4.83965
1990-08-02	-2.13747	-2.08819	2.73003	-2.11827	-2.64989	-1.53561	-1.96324	-1.30264	-0.749155	-0.724755	7.03538	9.36667
1990-08-03	-2.04744	-2.36231	-1.1609	-1.86336	-2.70931	-1.9566	-2.38717	-1.85544	-1.39614	-1.19838	5.79994	0.336842
1990-08-06	-4.2842	-3.74693	1.26935	-3.11422	-4.06101	-4.4054	-4.03775	-3.56029	-3.5534	-2.27687	13.5724	18.8677
1990-08-07	-0.500299	0.90269	-1.11977	1.05426	1.07995	0.290597	0.0462856	-0.17138	0.295858	0	0.922647	2.98325
1990-08-08	2.05232	2.27566	-1.942	1.31433	2.44562	1.42683	0.707043	0.299722	1.41777	0.717784	-8.66582	-12.2397
1990-08-09	0.847692	1.34703	-0.111828	0.68238	0.331802	0.705853	-0.0919399	0.454999	0.0606612	-0.40176	-1.12339	-1.92758
1990-08-10	-2.1182	-1.51669	0	-0.905559	-1.72196	-1.77406	-1.06343	-1.60164	-1.34312	-0.622103	2.15808	2.65043
1990-08-14	0.447592	0.971471	-0.0805721	0.111492	0.432626	-0.246846	-0.168131	-0.156684	-0.157662	0.196271	0.721751	-1.37625
1990-08-15	-0.0111422	1.0369	-0.626644	0.17495	0.481318	-0.109905	0.0458821	0.0712504	0.870096	0.510676	0.151286	-0.601054
1990-08-16	-3.1079	-2.97397	-0.233467	-2.95111	-3.07954	-2.63228	-2.0546	-1.75317	-2.53456	-1.38596	3.34479	3.189
1990-08-17	-2.58885	-1.86544	0.819801	-1.85007	-1.17972	-1.98111	-2.561	-1.22522	-1.05453	-0.738988	4.5373	4.46104
1990-08-20	0.0915411	-0.0156924	1.37146	-0.417677	-0.131944	-0.115224	-0.433283	0.322345	0.547265	0.143813	-0.244798	-0.0698324
1990-08-21	-2.20706	-2.15744	-1.9578	-2.44039	-1.95993	-2.31806	-1.99795	-1.35495	-2.13121	-1.4251	-0.526594	-0.595553
1990-08-22	-1.50559	-2.59924	-0.610192	-1.62577	-2.38447	-1.65072	-1.15513	-1.61438	-2.42397	-1.09365	9.43177	6.98826
1990-08-23	-3.21172	-3.48327	-3.37151	-2.61453	-2.7966	-3.04484	-1.74121	-2.98256	-3.55458	-2.58383	2.24871	3.69877
1990-08-24	2.5571	2.42436	-1.1567	1.31581	2.00751	2.57892	3.48525	1.18838	0.429531	-0.53657	-3.24663	-1.8162
1990-08-27	4.16739	4.3294	0.48978	3.21571	4.07164	3.55172	3.61987	2.38016	3.78495	1.62417	-13.8582	-12.8126
1990-08-28	0.186962	0.0955262	1.62245	-0.548886	0.717993	-0.495556	-0.394043	-0.270027	-2.12455	-0.681257	3.54116	1.34328
1990-08-29	0.712681	1.4691	0.396329	0.822204	1.43376	0.698896	-0.126422	0.718458	1.59439	1.09467	-7.28947	-5.86657
1990-08-30	-2.17041	-2.02763	-1.7536	-1.30496	-1.34107	-1.24098	-2.4329	-1.56324	-1.97715	-1.03676	3.2267	3.05051
1990-08-31	1.13471	1.44573	1.56606	1.30496	1.07953	0.629716	0.549363	0.754607	2.17144	1.20851	2.03372	1.80119
1990-09-04	-0.0496112	0.126103	0.748055	0	0.313767	-0.189961	0.546362	0.375179	-0.337006	0.194297	6.38062	6.52213
1990-09-05	-0.0907437	0.424429	1.94758	0.272573	-0.013054	0.102332	-0.933834	0.49309	0.168645	0.784764	2.2076	2.36099
1990-09-06	-2.11352	-1.56513	0.0507434	-1.2497	-1.4332	-1.1019	-1.48296	-1.44125	-1.67302	-0.363183	5.42617	4.91076
1990-09-07	0.672169	1.42385	0.435334	1.13054	1.40708	0.735947	1.4506	0.166201	1.03587	1.02936	-4.5233	-4.61121
1990-09-10	-0.80496	-0.346184	-1.16853	-0.495177	-0.182983	-0.0880282	-0.0809389	-0.742484	-0.983163	-0.191495	4.10883	2.42954
1990-09-11	-0.251947	0.0157617	-0.296842	-1.20546	-0.0261677	-0.0587285	-0.0810045	-0.0304229	0.223699	-0.36146	-1.7403	-1.76706
1990-09-12	0.210392	0.565772	1.27325	0.138504	0.378764	-0.205822	0.194301	0.697395	0.746419	0.57546	0.680385	1.83191
1990-09-13	-1.42083	-1.45227	-0.609139	-1.65726	-1.52374	-1.49754	-2.15836	-0.986875	-0.23511	-0.700014	0.322373	1.12813
1990-09-14	-0.612906	-0.974682	0.244101	-1.3637	-0.557474	-1.42935	-0.72993	-0.581486	0.703678	-0.306383	2.19649	1.87337
1990-09-17	-0.0934641	0.112333	1.41217	-0.160614	0.517758	-0.166831	0.116482	0.19931	0.33705	0.170329	5.72109	5.92359
1990-09-18	0.481162	0.384185	-0.471865	-0.537251	0.501916	0.106197	0.976425	0.214198	1.14522	0.441502	-0.656327	-0.74394
1990-09-19	-1.06747	-0.143896	-0.373041	-0.883764	-1.70081	-1.18976	0.492855	-0.45956	-0.320369	0.191841	-0.690797	-0.900096
1990-09-20	-2.22436	-1.98762	-0.954031	-2.56895	-1.97597	-1.93669	-1.73572	-1.36035	-0.566355	-0.690087	4.50805	3.72714
1990-09-21	0.00583387	-0.770054	0.528887	-1.12151	-0.369737	0.187559	-0.736405	-1.17418	1.62605	0.814024	2.05311	5.01166
1990-09-24	-2.65279	-2.21178	-1.02983	-3.69526	-1.91142	-2.75465	-2.27669	-2.76221	-1.794	-1.32617	7.65846	7.55076
1990-09-25	1.49976	1.71714	-0.678736	1.2213	2.51325	1.54499	1.87271	0.387785	2.04768	0.40993	-1.90029	-1.861
1990-09-26	-0.680068	-0.796553	-1.72777	-2.73455	-0.876598	-1.01669	-1.49535	-0.679614	-0.164818	-0.261706	2.99235	2.0401
1990-09-27	-1.23408	-0.383942	-1.70474	-3.67051	-1.49691	-2.40781	-1.39645	-0.635233	-0.343184	0.113869	2.22487	1.6479
1990-09-28	1.44631	1.92154	-0.62132	4.69494	2.42804	2.61516	3.12766	0.505257	1.81686	0.238704	-0.0759013	-0.605298
1990-10-01	3.25589	4.50722	-0.0214938	3.35356	4.47776	2.61062	1.90006	2.71045	3.81478	2.46705	-6.32064	-6.39821
1990-10-02	1.12752	0.516231	-0.344531	-0.589299	-0.352504	0.402789	-0.712454	-0.0633112	-0.156579	0.0996402	-8.84585	-7.41495
1990-10-03	-2.55522	-0.578986	0.709299	-2.47069	-1.5022	-1.4326	-1.7952	-0.444304	-2.4774	-0.410268	9.46405	7.30701
1990-10-04	0.0946887	0.719315	0.757458	0.817443	0.556072	-0.377122	-1.00384	0.349262	0.861226	1.51075	-1.05051	-0.758811
1990-10-05	-0.408666	-0.31211	-0.532823	-1.26794	-0.29089	-0.378549	0.307325	-0.667835	-0.245309	0.174959	2.82987	2.97489
1990-10-08	0.173984	0.436682	0.670893	-0.0982029	1.5113	0.0631912	0.865659	0.382166	1.59594	1.20542	2.49558	2.63207
1990-10-09	-3.9115	-3.16182	-1.48626	-3.13368	-2.8443	-2.39743	-4.54663	-3.00071	-1.73112	-1.54468	3.6551	4.64849
1990-10-10	-1.89776	-1.11444	-1.95807	-1.82102	-0.322581	-1.68016	-1.74848	-2.06841	-2.15035	-0.637855	-4.32486	-3.57404
1990-10-11	-1.96464	-1.68704	-1.75093	-2.57256	-1.49196	-1.90988	-1.81625	-2.28301	-0.503843	-0.32046	4.37435	4.40534
1990-10-12	2.33709	2.04372	-0.134243	2.36586	1.61305	1.97566	-0.0183301	0.170911	2.70337	1.94011	-1.82254	-4.10046
1990-10-15	1.12329	1.44604	0.535895	1.35637	1.89137	1.04662	-0.29374	0	2.09202	0.519707	-4.48298	-3.66871
1990-10-16	-1.78336	-0.881204	-0.917232	-2.37541	-0.967856	-2.4038	-0.442234	-1.96592	-2.10432	-0.0972395	2.44676	3.46557
1990-10-17	-0.693565	-0.548654	0.280537	-0.881803	0.544743	0.332724	1.02885	0	-0.765058	0.549778	-5.74156	-8.78899
1990-10-18	3.05772	3.04382	0.145569	2.72508	2.97633	2.84892	4.4857	2.91766	1.20661	0.503995	0.217628	2.73765
1990-10-19	2.86671	2.75559	2.51919	2.15193	0.538739	2.13997	1.97272	3.22877	1.83113	1.13801	-8.53329	-9.06761
1990-10-22	1.69744	0.624098	-0.448358	1.45551	1.86305	0.22096	0.35919	0.750534	0.55123	0.706046	-17.448	-17.2553
1990-10-23	-0.912371	-0.669917	-1.20184	-0.874757	-0.718294	-0.50577	-0.307798	-0.472506	-0.948557	-0.716622	3.42891	5.10297
1990-10-24	-0.547818	0.502858	0.121944	0	0.277848	-0.715595	1.20863	0.326105	0.337228	0.0422967	5.65908	2.79854
1990-10-25	-1.23801	-1.03897	-0.121944	-1.34689	-0.645286	-1.07502	-0.969148	-0.620511	-0.373427	-0.370704	9.7122	10.9087
1990-10-26	-2.62287	-1.76639	-0.71246	-3.81608	-2.06484	-1.79041	-1.96694	-1.98518	-1.03112	-0.563981	-3.6876	-3.91858
1990-10-29	-1.11875	-1.08449	-0.425437	-2.70661	-1.61989	-0.394932	-1.15669	-0.502514	-0.709744	-0.149509	4.93526	6.59
1990-10-30	-0.0482191	1.39665	0.726626	0.903232	-0.395883	1.06602	0.720123	0.234821	1.24483	1.36923	-0.404508	-0.997017
1990-10-31	0.473706	-0.171567	0.211405	0.0642055	-1.45171	-0.44143	-0.315513	-0.318819	1.22952	0.599087	1.97799	1.08202
1990-11-01	0.460916	0.823946	1.10535	2.15881	0.468448	0.799678	1.5677	0.569802	1.43922	1.34272	-0.170455	-0.0283246
1990-11-02	1.78306	0.663531	1.26708	5.0424	1.52391	1.86801	1.56052	1.42694	0.905196	0.669795	-3.38329	-3.89941
1990-11-05	1.49137	1.32918	0	2.45809	1.41031	1.17369	0.76278	0.361783	0	-0.556129	-6.18754	-5.75917
1990-11-06	-0.704181	-0.731153	-1.04747	-1.27067	-1.04276	-1.23752	-0.643743	-0.757954	-1.11799	-0.798387	2.0747	1.11698
1990-11-07	-1.94493	-1.83605	-1.91579	-1.40666	-1.35877	-1.98314	-1.92182	-1.90355	-1.91165	-1.78557	7.89341	9.05021
1990-11-08	0.406836	0.279894	0.890478	1.30824	0.23879	0.325151	1.37648	0.0337098	0.301114	0.48631	0.62112	0.365734
1990-11-09	2.42904	2.05939	1.95332	2.52784	1.98104	1.94493	2.24729	1.93598	1.27862	1.17426	-4.72574	-4.89165
1990-11-12	2.75262	1.44974	-0.413809	4.68865	1.78956	2.49954	2.83333	1.75314	1.4616	0.602724	-6.14549	-5.54772
1990-11-13	0.685121	-0.964153	-1.2297	0.146467	-0.229944	-0.170927	-0.63544	-0.162549	-2.03317	-1.23008	3.84722	3.73246
1990-11-14	1.68201	1.18879	-0.22119	1.25445	0.75174	0.805457	1.37978	1.51763	0.654647	-0.34673	-6.10021	-6.57805
1990-11-15	-1.55642	-1.12826	-1.14694	-1.27274	-0.611155	-0.650056	-1.4779	-0.659113	-1.28957	-0.739492	-0.128452	-0.417806
1990-11-16	-0.027626	0.0453755	0.435828	0.0182966	0.0127706	0.0620925	0.879628	0.482704	-1.66014	0.338732	-4.40137	-3.74059
1990-11-19	1.17374	1.27716	0.144855	0.0914328	0.547598	0.788318	0.920178	1.33931	0.195313	0.168937	5.61505	5.02061
1990-11-20	-1.19982	-0.839585	-0.647902	-2.47977	-0.982715	-2.39962	-1.48942	-1.13086	-0.955773	-0.698711	-8.58	-6.40087
1990-11-21	-0.182917	0.225581	0.346815	-1.1685	0.345689	0.471996	0.471891	-0.128226	0.809324	0.941059	2.45998	1.94702
1990-11-23	-0.400541	-0.210526	0.133929	-0.513163	0.0255591	-0.44046	-0.847739	-0.0962773	-0.587949	-0.411285	7.38186	7.27535
1990-11-26	0.682039	0.105319	1.09812	2.07437	0.763751	-0.680221	0.717784	0.208484	-0.184445	0.253298	3.23853	2.83426
1990-11-27	0.574871	0.330281	0.495187	1.37166	0.732789	0.158604	0.906155	0.575081	0.331757	-0.179353	-0.273515	-0.693505
1990-11-28	0.231868	-0.0899685	-0.10983	-0.147384	-0.0755572	-0.126863	-0.274216	-0.143461	0.0122662	0.189894	1.27005	0.693505
1990-11-29	-0.522934	-0.949589	-0.363296	-1.11236	0.0755572	-0.317864	-0.080795	-0.688278	-0.467176	-0.411893	-1.11801	-1.05725
1990-11-30	1.50932	2.05358	1.03139	1.97514	2.44961	2.28195	0.869151	2.4434	1.68626	1.92858	-13.1667	-12.4333
1990-12-03	1.59337	0.768552	-0.910144	1.23526	0.490137	1.12943	2.56303	0.234834	-0.986309	0.207404	1.03449	1.0944
1990-12-04	0.464999	0.806515	-0.264726	2.54893	0.524232	0.812078	1.25729	0.374591	0.53698	0.835616	5.0504	-1.19762
1990-12-05	1.34695	1.06052	-0.587097	4.52472	0.315649	1.88956	1.50033	1.51518	0.218845	-0.0308246	-11.6439	-6.65371
1990-12-06	0.413771	0.129973	-1.54504	-1.45716	-0.0484966	0.626961	-1.36161	0.596651	-0.218845	-0.453189	-3.31563	-3.10131
1990-12-07	-1.11359	-0.101076	-0.124189	-2.05197	0.0121264	-0.268217	0.200046	-0.428004	0.27955	-0.74604	0.679504	0.981881
1990-12-10	0.36425	0.23088	0.282024	0.521287	0.290592	0.0149198	0.306984	1.0969	0.665338	0.0727764	1.19672	1.75084
1990-12-11	-1.02798	-0.346521	-0.859831	-0.957778	-0.278467	-0.568523	-1.57557	-0.92854	-0.798939	-0.646442	-1.83836	-2.16507
1990-12-12	1.47603	1.76336	-0.444116	1.44187	1.53997	0.851578	1.6981	0.989128	1.68719	0.812589	-4.0964	-4.63403
1990-12-13	-0.597085	-0.284617	0.614406	-0.588135	-0.730936	-0.372606	-1.13917	0.513519	0.202949	-0.509701	4.13426	4.44518
1990-12-14	-1.41846	-1.13222	0.74585	-1.41524	-1.23428	-0.749404	-1.49745	-0.196034	-0.754178	-0.177444	0.490845	0.565506
1990-12-17	-0.25043	-0.245328	0.538964	-1.22158	-0.414837	-0.527945	0.109951	-0.302343	-0.252662	-0.135905	1.86573	1.86225
1990-12-18	1.97395	1.23494	0.0111976	2.89672	0.743045	1.06808	1.58857	0.829255	1.43526	1.20621	2.9505	2.72992
1990-12-19	0.177086	-0.400401	-0.550161	0.930079	-0.243013	0.596749	0.123533	0.47933	-0.225881	0.0619963	-3.39511	1.46144
1990-12-20	-0.326542	0.100251	-0.180302	0.683413	-0.219218	0.563632	0.753328	0	-0.968733	-0.632094	-2.02558	-2.72614
1990-12-21	0.923532	0.228768	0.0563793	-0.0340599	0.377244	0.795526	0.808486	0.179158	0.766196	0.9415	-1.79703	-1.53906
1990-12-26	-0.0887736	0.287522	1.21742	0.359251	0.449548	-0.0886263	-0.122231	0.359443	0.0120766	0.268678	4.89371	1.47332
1990-12-27	-1.0517	-0.604753	-0.590104	-1.67029	-0.498269	-0.830989	-0.613405	-0.795501	-0.861081	-0.279027	-0.774483	-1.47332
1990-12-28	0.195435	0.374802	0.301054	-0.41761	-0.195122	0.327284	0.0153811	0.571001	-0.158469	-0.176084	2.05211	2.31076
1990-12-31	0.469671	0.802527	0.577266	0.365504	1.09264	0.0742335	-0.0153811	0.686877	0.328848	-0.301096	3.10684	3.21112
1991-01-02	-0.524095	-1.93117	-1.1243	-1.45247	-1.41053	-1.01433	-0.292691	-1.34834	-1.12498	-0.908765	-7.10293	-7.09259
1991-01-03	-0.942341	-2.31114	-1.35244	-1.11674	-2.84438	-1.10049	-0.417408	-1.55042	-1.03833	-0.389003	-3.88735	-3.52933
1991-01-04	-0.186987	-0.238557	-0.454908	0.195886	-1.17865	-0.166882	-0.232648	0.153069	-0.37346	-0.0210704	-2.3026	-2.89186
1991-01-07	-2.28889	-1.92922	-0.686266	-2.37635	-2.34759	-1.7461	-1.45463	-1.30862	-2.15577	-1.01663	10.4758	9.09893
1991-01-08	-0.405796	0.136872	0.0917747	-1.0807	0.377777	-0.387027	-0.886222	-0.217189	-0.0892459	0.393053	-1.75123	0.913248
1991-01-09	-1.03952	-1.20787	-1.19969	-0.720824	-0.901201	-0.872416	-1.24762	-1.77051	-1.1675	-0.894575	0.3307	1.80185
1991-01-10	1.27825	1.11665	0.0927967	1.01505	1.23869	0.965439	1.21582	1.44384	1.15475	0.480231	1.63729	-1.6202
1991-01-11	0.538555	0.530988	-0.674735	0.201779	0.452519	0.448397	-0.190992	0.590339	0.305694	-0.159821	-1.5273	-0.436523
1991-01-14	-1.50382	-1.0801	0.512284	-1.06854	-0.894078	-0.54142	-1.34725	-0.85557	-1.47335	-1.26625	12.0345	9.3884
1991-01-15	0.739998	0.41212	0.243577	-0.0555813	0.881177	0.57227	0.964173	-0.156348	-0.0129074	-0.0756225	-2.33371	0.727516
1991-01-16	1.71459	0.652853	-0.359775	0.388422	2.06851	0.966933	2.90012	-0.0312989	-0.232618	-0.476656	6.22079	6.07215
1991-01-17	4.7148	4.58457	0.994918	3.85673	2.79146	4.42193	4.15364	3.94374	4.71315	2.33966	-40.0478	-40.6396
1991-01-18	1.51316	1.14977	0.791152	2.10904	0.588165	1.17674	1.91888	1.56755	1.6768	1.0447	-10.7747	-6.88931
1991-01-21	-0.894221	-0.587605	-1.70472	0.554979	0.268424	-0.0577868	1.03266	-0.490015	-0.133601	-0.283837	10.1196	7.58521
1991-01-22	-1.40017	-0.417718	0.498292	0.103717	-0.549821	-0.899992	-1.32549	-0.882117	-3.39938	-0.612462	12.6819	14.1188
1991-01-23	1.0657	0.633096	1.90068	0.671548	1.4716	0.378402	0.599373	0.344802	-2.68892	0.0952835	-9.26669	-3.38877
1991-01-24	1.29141	1.32509	0.486509	1.76905	1.86586	1.97058	1.61923	1.88279	1.04081	0.47506	-1.5086	6.23819
1991-01-25	0.330813	0	0.270514	0.923058	-0.130432	0.723767	0.557742	0.585739	1.08068	-0.401014	-1.67212	-5.94792
1991-01-28	0.206639	-0.553546	-0.372146	-0.586414	-0.166251	0.324699	1.27535	-0.146113	0.429023	-0.116384	-1.84359	-13.8334
1991-01-29	0.338036	-0.299337	-0.953577	0.067193	-0.19034	0.253379	0.673592	0.058471	0.0755192	-0.296862	4.15851	3.27438
1991-01-30	2.71199	1.23432	0.148174	1.89626	1.86392	2.00424	2.21309	2.03956	0.602109	-0.255156	-4.11081	-3.03691
1991-01-31	1.20481	0.786521	0.318399	1.56943	0.163494	1.32779	0.45042	1.05399	1.58812	0.159549	2.68188	3.81619
1991-02-01	0.516896	-0.533035	-0.786463	1.08092	-0.667333	0.122308	-0.122641	-0.882317	-0.977186	-0.532823	-0.932843	-2.63721
1991-02-04	1.9821	1.42441	0.547759	4.7322	1.50396	1.72348	0.936425	0.783089	0.927937	0.415845	-0.941627	-0.469926
1991-02-05	0.526987	1.28127	-0.0341472	1.54901	1.41325	0.877199	1.12829	1.01595	0.356507	0.392928	-2.29675	-2.52816
1991-02-06	1.33922	2.13984	4.30054	1.43629	1.29224	1.26234	1.4322	2.08399	2.08872	1.14865	3.93882	3.69886
1991-02-07	-0.220554	-0.793708	1.07382	-0.805373	-1.20101	-1.43452	-1.019	-0.897734	0.443672	1.01122	-1.26436	-0.700774
1991-02-08	0.53028	1.04797	-0.129548	0.612079	1.94159	0.726411	0.979492	0.883984	0.762817	0.826366	3.24553	2.08776
1991-02-11	2.93405	2.5859	1.9576	3.71062	3.04972	2.09657	2.36898	2.80677	2.17285	1.68311	2.47816	2.9853
1991-02-12	-1.15429	-1.28459	-1.12923	-0.157876	-1.4087	-0.490894	-0.412478	0.293725	-1.3569	-0.395277	2.0265	1.50379
1991-02-13	1.1803	0.997645	0.959598	0.986215	0.854144	0.413544	1.46175	1.15317	1.00774	0.879638	-1.62677	-1.77153
1991-02-14	-1.80061	-0.89216	-1.77716	-2.0403	-0.634437	-1.02405	-1.01069	-1.79514	-1.17276	-0.971078	-1.06953	-0.582569
1991-02-15	1.59561	2.13828	-0.791632	1.61271	2.37474	1.44874	1.64513	1.2401	1.32421	0.375387	-6.66914	-7.07601
1991-02-19	0.315135	0.822204	-0.207073	-1.46765	0.192699	-0.386002	2.15224	-0.0928074	-0.431664	0.060741	-3.95656	-3.18576
1991-02-20	-1.68218	-1.13228	0.228846	-1.93186	-1.3676	-1.389	-0.620889	-1.14729	-1.75743	-0.700759	2.02226	0.496772
1991-02-21	-0.015993	0.953001	-0.425417	0.457059	0.259881	-0.406052	-1.06444	-0.403335	-0.524936	0.193453	-10.1678	-8.80029
1991-02-22	0.310406	0.829668	-0.0109319	0.352423	0.829255	0.484453	-0.66949	-1.05635	-0.311489	-0.122137	-3.24115	-5.84962
1991-02-25	0.250104	0.999186	0.610356	-0.470174	1.3423	0.599038	0.215231	-0.532388	0.0719683	0.29491	0.167364	0
1991-02-26	-1.51226	-1.73917	0.303787	-1.66324	-1.32085	-1.41216	-2.22516	-0.769446	-0.806602	-1.1438	2.3686	5.84962
1991-02-27	1.22997	0.230238	3.64837	1.60431	1.23616	1.64559	0.541657	0.947224	1.0222	0.358846	2.63244	2.93276
1991-02-28	0.486849	-0.499521	-0.271938	0.455783	-0.914997	0.168252	-1.07326	0.204736	-0.539861	-0.0819085	1.57815	1.30516
1991-03-01	1.35006	0.639961	0.251046	2.39159	0.522361	1.0804	1.27884	1.13884	0.599666	0.0716736	1.14168	0.774997
1991-03-04	0.305313	-0.460359	-1.15584	-0.186367	0.0531491	-0.345999	0.0256674	0.417032	-0.792321	-0.884143	4.39132	4.52794
1991-03-05	2.58055	2.71842	1.04085	2.01711	1.78002	1.95761	3.40598	2.03316	1.16232	0.514987	0.884962	0.832726
1991-03-06	0.155145	-0.362387	0.208965	-0.46515	-0.156715	-0.390995	0.173482	0.393856	-0.226609	-1.03264	-3.48641	-3.57536
1991-03-07	-0.046803	-0.1002	0.510126	-0.368012	0.531833	-0.2404	0.530964	-1.0008	-0.646864	-0.29106	-1.58369	-2.3013
1991-03-08	-0.43707	-0.225819	0.0622859	-0.56883	0.756363	-0.75021	-0.580499	-0.371255	-0.144318	-0.542799	-0.568037	0.0517197
1991-03-11	-0.855031	-0.301887	-1.07466	-0.242736	-0.424102	-0.114935	-2.31825	-0.800218	0.384385	0.553208	-1.67106	-1.77365
1991-03-12	-0.945767	-0.962033	0.104844	-0.904724	-1.61976	-0.731007	-1.64892	-0.537058	-0.806505	0.332537	3.56904	5.42888
1991-03-13	1.3043	1.48974	1.09427	1.33268	0.891505	1.08815	2.20518	1.07125	1.10578	0.568977	3.838	2.0721
1991-03-14	-0.606401	0.175285	-0.634263	-0.58534	1.26584	-0.510596	-1.03917	-0.387003	-0.323257	-0.724716	-0.884092	-2.12196
1991-03-15	0.28786	0.125016	0.270833	-0.387347	-0.165102	-0.179326	-0.934287	-0.388506	0.871595	0.425113	-1.29098	-0.851495
1991-03-18	-0.269534	0.149813	-1.30885	-0.0431313	-1.16341	-0.398228	0.449035	-1.67844	0.769736	-0.165683	-1.25725	-0.504288
1991-03-19	-1.47942	-0.990417	0.273656	-1.65293	-2.29336	-1.41295	-6.01447	-1.45747	-1.17474	-0.42582	4.21167	4.44957
1991-03-20	-0.0325849	1.74851	0.795649	-0.292826	1.54877	-0.852185	-0.750498	-0.0138514	0.0715905	0.581156	-1.12224	-1.36321
1991-03-21	-0.76156	0.23496	-0.386565	-0.39668	0.15777	-0.514819	-1.58766	-0.792717	-0.0715905	0.0310382	0.538293	1.84561
1991-03-22	0.763518	-0.0741381	0.542855	0.264628	0.262398	0.0132336	-0.0556793	0.0279213	-0.574577	1.39704	-1.92171	-4.42768
1991-03-25	0.713719	-0.644844	1.02544	1.74652	1.00126	0.541077	1.19033	0.195231	0.574577	0.833	-2.41704	-2.08394
1991-03-26	2.45465	1.69004	-0.0412286	3.6548	2.74326	2.03238	1.85392	1.01186	0.914876	0.625254	0.711024	1.57965
1991-03-27	-0.303047	0.146681	-1.34927	0.333287	-0.546726	0	0.121482	0.550132	-0.533651	-0.665728	-1.78713	-1.68243
1991-03-28	-0.233645	0.280539	-0.313972	-0.180393	-0.488501	-0.0128974	0.0539447	0.232893	0.509993	0.0809307	1.12706	0.921194
1991-04-01	-1.19496	-0.84399	-1.17034	-1.30008	-0.870952	-0.815908	-1.42578	-1.23917	-0.843486	-1.17995	-1.74722	-1.79907
1991-04-02	2.5828	2.86962	1.43206	2.28136	3.0806	1.97006	1.66817	1.77142	1.94938	1.21029	2.10318	0.517332
1991-04-03	0.105416	-0.610598	-1.11439	1.21661	-0.0399241	-0.114818	0.335683	0.122424	-0.469099	-0.172004	-1.17438	0.514669
1991-04-04	0.646978	0.479215	-0.593788	0.690545	0.398526	0.433067	0.68132	-0.0543922	-0.956719	0.182113	2.5857	2.53435
1991-04-05	-1.3775	-1.34763	-0.501094	-1.08535	-1.35144	-1.29199	-1.44833	-1.35572	-1.14587	-0.618506	-0.10015	0.249938
1991-04-08	1.4107	0.302389	1.02085	0.788048	0.952914	0.756753	0.699962	1.3013	0.94391	0.588177	1.73831	1.2404
1991-04-09	-1.67415	-1.33741	-0.76466	-1.62361	-1.44799	-1.51928	-1.6773	-1.45308	-0.955916	-1.01627	-0.246488	1.46846
1991-04-10	-0.29106	-0.269641	0.17043	-0.828734	-0.304322	0.427213	0.869216	-0.456717	-0.590043	0.285598	3.82521	2.4005
1991-04-11	1.90627	0.70931	1.62571	1.99114	1.46238	0.643834	1.22305	0.567122	0.614053	0.932691	-0.762998	-0.475512
1991-04-12	0.97284	0.619573	1.95973	-0.190528	0.569063	0.333163	0.213504	0.605062	1.122	0.493232	2.78517	2.63421
1991-04-15	-0.15348	0.856201	0.695797	0.285656	0.377584	-0.0895885	-1.57187	0.778427	0	0.16053	1.98209	1.42892
1991-04-16	1.53355	1.86766	1.07506	3.30001	2.10989	1.49958	1.8647	1.27063	1.33233	0.778913	-1.23997	-1.15076
1991-04-17	0.770005	-0.0471531	0.211619	1.55183	0.609906	1.22855	0.675544	1.98158	0.804904	-0.0597015	0.322953	0.600048
1991-04-18	-0.161737	-1.06687	-0.615946	-0.962171	-0.71678	0.124518	-0.184989	0.551544	-0.980743	-1.24188	-2.94483	-3.03691
1991-04-19	-0.796967	-1.74315	-0.253537	-1.84604	-1.96335	-0.88745	-0.836714	-0.788855	-0.576574	-1.27791	0.236911	0.378788
1991-04-22	-1.11135	-0.828061	-0.325468	-1.05694	-1.47811	-0.806761	-0.414301	-1.27526	-0.366496	-0.64513	2.2925	2.42776
1991-04-23	0.125838	-0.110112	0.963154	0.30887	-0.0805234	0.164401	0.58753	0.480129	-0.4273	0.236006	-3.4827	-3.04402
1991-04-24	1.08154	-0.0734754	0.282116	0.10721	-0.79867	-0.0126366	0.663484	1.04561	0.4273	0.347862	0.286944	-0.142755
1991-04-25	-1.41058	-1.05912	-1.47986	-1.22635	0.425403	-0.786606	-1.49237	-1.019	-0.367844	-0.614693	0.99787	-0.238379
1991-04-26	-0.33358	0.333725	-0.112388	-0.285152	0	-0.280612	-0.55193	0.212596	0.2849	0.215573	0.612776	1.5629
1991-04-29	-1.98553	-1.69242	-0.687288	-1.6314	-1.66118	-1.47979	-1.96299	-0.746073	-1.22847	-0.668761	-0.0940292	0.0939408
1991-04-30	0.386654	0.936863	0.69751	0.0138207	0.133505	0.465598	-1.49795	0.639832	1.10986	1.04745	-1.42115	-1.46609
1991-05-01	1.43033	1.62786	1.03723	1.53596	2.55333	1.3712	-0.813811	1.37242	0.721342	0.925321	1.3741	1.37215
1991-05-02	0.391887	-0.110152	-0.5071	0.799733	0.109984	0.266921	0.841756	0.327118	-0.98278	-0.436173	-0.377181	-0.518258
1991-05-03	0.350123	0.4033	0.0711491	-0.935917	0.458625	0.291527	-1.15218	0.300007	0.0237954	-0.142421	0.940298	1.22067
1991-05-06	-0.251664	-0.513574	-0.264524	0.0136268	-0.0198965	-0.0126574	0.169444	-0.0390803	-0.453083	-0.285452	1.44021	1.3902
1991-05-07	-0.83748	-0.812412	-0.664386	-0.807173	-0.219124	-0.329657	-1.00674	-1.1005	-1.57787	-0.245324	-0.230894	-0.0460299
1991-05-08	0.354842	0.0988264	0.725492	0.0961076	0	0.22834	1.34477	0.617245	-0.498997	0.673197	0.691088	0.505168
1991-05-09	1.76014	1.06848	1.2244	0.95603	1.85721	1.30918	2.54057	0.886346	0	0.284235	0.686344	0.411429
1991-05-10	-2.09711	-1.83695	-2.30948	-2.1988	-1.64804	-1.9065	-1.7702	-1.56948	-2.69585	-1.5425	-3.05579	-3.10426
1991-05-13	0.61888	0.149198	-0.588389	-0.977388	0.337737	0.292751	1.34435	0.630751	1.33227	0.144018	-1.70701	-1.70863
1991-05-14	-1.47525	-1.43905	-2.08177	-1.37037	-1.3679	-1.30487	-0.7323	-1.04024	-1.15695	-0.919096	-0.816331	-0.768865
1991-05-15	-0.941134	-0.682942	-0.12693	-0.227855	-1.53989	-0.749648	-4.11919	-0.877432	0.10005	0.227979	0.864144	1.48435
1991-05-16	0.837239	1.46135	1.00048	0.936576	1.52984	0.788271	0.906285	0.612355	0.610632	0.547098	-0.143506	-0.619787
1991-05-17	0.0796802	0.124984	-0.0943545	0.0564812	-0.0804667	0.167192	-0.143308	-0.199269	0.24817	0.410931	1.37868	1.33019
1991-05-20	-0.25083	0.149775	-0.115443	-0.0141173	1.06096	-0.218692	-0.907591	0.411387	-0.746365	-0.16417	0.893073	0.939415
1991-05-21	1.38342	0.931048	0.304063	0.941481	2.05949	0.32144	-0.464173	0.804594	0.820696	0.246154	0.140285	-2.07849
1991-05-22	0.303371	0.246822	-0.57746	0.710755	0.690094	-0.102749	2.42741	-0.0920024	-0.546382	-0.0409836	-2.69967	-0.47847
1991-05-23	-0.308027	-0.14802	-0.676178	-0.0694589	-0.504953	0.0642302	0.495436	-0.606702	-0.925701	-0.647717	0.908011	0.47847
1991-05-24	0.915186	0.71341	0.380913	1.38009	-0.136386	0.805786	0.703535	1.26201	0.763697	-0.103199	0.805501	0.428674
1991-05-28	1.44754	1.04853	0.568662	1.40186	1.17266	1.32871	1.04611	2.7699	0.361034	0.504661	0.658516	1.41579
1991-05-29	0.696054	-0.145649	-0.12609	0.296896	-0.386138	0.726456	-0.111065	0.658564	0.619427	-0.143929	-1.03677	-1.41579
1991-05-30	1.39263	0.545093	0.419684	1.25872	-0.562562	2.42877	0.664546	2.07378	2.11409	0.472135	0.989874	1.22817
1991-05-31	1.74393	0.0603828	0.667852	0.808433	-1.59815	1.96593	1.88633	1.67968	0.181214	-0.35903	-0.895177	-0.659447
1991-06-03	-0.133633	-1.4226	0.61175	-0.423281	-2.12763	0.250492	0.297458	0.521435	-1.50799	-0.515146	0	0
1991-06-04	-0.4651	0.0122451	-0.393579	1.19904	0.543698	-0.119204	-0.43296	-0.472814	-0.577575	-0.144718	-0.521947	-1.23634
1991-06-05	-0.869086	-0.651068	-0.938387	-0.380553	0.0903297	-0.766287	-1.70944	-0.353035	-1.00329	-0.40425	-2.6514	-2.17663
1991-06-06	-0.609656	-0.370417	0.397282	-0.105235	-0.947492	-0.699557	-0.567122	-0.415496	-0.0124494	-0.270411	-0.686277	-0.342885
1991-06-07	-1.27699	-0.869679	-1.2283	-1.32487	-1.14077	-1.14426	-1.41093	-0.984502	-0.774907	-0.605873	-0.246245	-0.491885
1991-06-10	-0.32807	-0.174847	0.15832	-0.682505	-0.400308	-0.380252	-0.380577	-0.235251	0.213073	0.0209534	-2.19351	-2.19351
1991-06-11	1.24772	0.486316	0.189653	0.281596	1.07412	0.624811	0.183422	0.691788	0.822947	0.636978	0.603017	0.0503905
1991-06-12	-1.45304	-0.949888	-1.63434	-1.64713	-0.469149	-1.09291	-1.24824	-1.25118	-0.935694	-0.804728	0.449888	1.15203
1991-06-13	0.328873	0.501066	0.0855615	0.0408302	-0.378963	0.345125	-0.343152	0.596571	0.761694	0.763083	-1.7103	-1.85982
1991-06-14	1.47167	1.4021	0.628765	0.434488	2.00139	1.24726	0.157424	1.54927	1.97075	0.705617	-0.203149	-0.0507485
1991-06-17	-0.526909	-0.456932	-0.982179	-0.707005	-0.76737	-0.695082	-0.487386	0.511137	-0.599427	-0.622344	1.36331	1.36125
1991-06-18	-0.614511	-0.683105	-0.743017	-0.0819001	-0.732455	-0.122444	0.215316	-0.0364232	-0.208807	-0.490223	0.948348	0.698606
1991-06-19	-0.908899	-0.901358	-1.19606	-0.822711	-0.892268	-0.861332	-0.445499	-0.706803	-0.914038	-1.74027	-0.697909	-0.598506
1991-06-20	0.309558	-0.113243	0.545436	0.0825764	0.902478	-0.495541	-0.911531	-0.0734035	0	0.403483	0.797214	1.14401
1991-06-21	0.7881	0.427136	0.866557	0.576133	0.55994	0.631386	0.0290655	0.719471	0.692472	0.591655	0.396236	-0.59524
1991-06-24	-2.78066	-1.14734	-1.02988	-2.04512	-1.77195	-2.0951	-2.1443	-2.58476	-1.55234	-0.708286	-1.24349	-0.899556
1991-06-25	-0.0311505	-0.763751	-0.0544989	-1.51923	0.70024	-0.113486	0.680577	-0.587759	1.26852	0.211954	0.349738	0.55069
1991-06-26	0.278552	0.318939	0.38087	0.396096	-0.0205255	-0.100985	0.485402	0.162918	0.775532	0.0634988	0.149514	0.44832
1991-06-27	0.961664	0.457492	0.444325	0.422655	0.990663	1.01779	-0.470658	0.97197	1.69011	0.653804	1.97245	1.43106
1991-06-28	-1.20986	-0.699793	-1.02164	-0.705421	-1.52581	-0.740326	-0.428456	-0.884355	-0.193097	-0.812626	0.389864	0.732246
1991-07-01	1.90926	1.98477	1.99012	1.39194	2.27503	1.61163	1.39677	1.78554	1.99732	1.06457	0.968062	1.06435
1991-07-02	0.303548	0.225056	-1.26086	-0.50392	0.131042	-0.1116	-0.365685	0.514833	-0.201505	-0.0524356	0.2886	0.671465
1991-07-03	-0.960529	-0.840288	-1.86082	-1.48444	-1.07354	-1.148	-1.03109	-0.600897	-1.01366	-0.800426	-0.723069	-1.10551
1991-07-05	0.224088	0.113286	-0.0552578	0.497266	0.578711	0.25069	0.516873	0.294768	-0.492641	0.116248	1.05872	1.0577
1991-07-08	1.41446	1.1756	1.59021	0.776456	0.746347	0.785589	2.21422	0.477153	0.396707	0.421586	1.66156	1.801
1991-07-09	-0.21926	-0.698693	-0.91814	0.434997	-0.827368	-0.435676	-0.259665	-0.391342	-0.734545	-0.537834	0.235128	0.281426
1991-07-10	-0.0308458	-0.439175	0.0658617	0.265679	-0.0202655	-0.112339	-0.231381	-0.282226	0.0241692	-0.243502	0.655433	0.374007
1991-07-11	0.677957	0.213555	0.427047	0.0697983	0.0911623	0.32419	-0.333551	0.355719	0.626357	0.581305	-0.655433	-0.514621
1991-07-12	0.724573	1.45752	1.76536	1.22054	0.887013	0.0248942	0.968566	0.817028	-0.120149	0.776825	1.9996	1.95083
1991-07-15	0.405721	0.763833	0.876449	2.22216	0.769734	0.0124448	0.788139	0.109243	-0.651311	0.271512	-1.15769	-1.11009
1991-07-16	-0.169887	-0.27037	0.710464	-0.0539447	-0.149484	-0.14944	-1.72766	-0.0606759	-1.13174	-0.229693	0.834884	0.925933
1991-07-17	-0.200328	-0.728713	1.83222	-0.270161	-0.109764	-0.712904	-0.553373	-0.352648	-0.036722	0.240121	2.23805	2.278
1991-07-18	0.590802	1.28096	0.775078	1.2501	0.914338	1.48262	1.52166	0.981886	1.50671	0.851422	-0.907447	-1.04144
1991-07-19	-0.266615	-0.650748	-0.030888	-0.535763	-0.386579	-0.297251	0.887749	-0.398864	-0.362451	-0.559877	0.997741	0.861098
1991-07-22	-0.679687	-0.456819	-0.309406	-1.0395	-0.208779	-0.0992802	-0.128379	-0.181829	-0.193845	0.166217	-2.00554	-1.9135
1991-07-23	-0.967591	-0.795134	-1.58254	-0.544293	-1.13097	-1.03589	-1.48108	-0.54748	-0.242836	-0.176614	-1.85879	-2.2797
1991-07-24	-0.682577	0.274041	-0.073487	-0.602164	0.441901	-0.907379	-0.0289771	-0.611847	0.351921	0.176614	0.933714	0.750121
1991-07-25	0.839366	0.669479	0.104965	0.547572	0.838245	0.769283	0.822575	0.672827	0.108965	0.631178	-0.2792	-1.41112
1991-07-26	-0.352056	-0.185517	-0.420522	-0.204988	0.46597	-0.0628338	-0.215812	-0.0487805	0.999346	0.504142	0.0931532	1.73754
1991-07-29	0.246183	0.740013	1.13138	0.191335	1.47278	0.188383	0.67466	0.0121974	0.167584	0.939741	-0.607053	-0.466636
1991-07-30	1.03702	1.51222	0.964088	0.761701	1.17244	0.973912	0.456752	0.922673	0.226988	0.111772	0.327333	0.791991
1991-07-31	0.257805	0.579292	-0.113548	0.91719	0.681614	0.0124247	-0.042732	0.217286	0.559292	-0.51927	1.20651	0.693644
1991-08-01	-0.289184	0.0842004	0.13418	0.214592	0.0191333	-0.48571	0.921796	-0.738279	-1.07374	-0.614378	-1.90925	-1.71977
1991-08-02	-0.143373	0.312125	-0.724641	-0.201167	0.572302	-0.0999251	-0.1554	-0.31634	0.502514	0.696011	0.234797	0.0937207
1991-08-05	-0.739399	-0.167946	-0.249662	-0.33618	-0.581868	-0.866024	-0.666716	-1.10282	-0.778773	-0.0204019	0.701101	0.70012
1991-08-06	1.62735	2.02051	1.46818	1.44426	1.3965	1.14058	0.765635	1.28544	1.48045	0.98473	-0.466854	-0.512941
1991-08-07	0.286537	0.16459	-0.555786	0.145937	0.0848696	0.28623	-1.07925	0.0364853	-0.415653	0.322744	-0.0468055	-0.0467617
1991-08-08	0.317568	-0.612704	-1.1418	-0.238917	-0.567163	-0.0745898	-0.386239	-0.0608162	-0.19059	-0.040286	1.02469	1.02374
1991-08-09	-0.743878	-0.343338	-0.922922	-0.439503	-0.408455	-0.386269	-0.719221	-1.08876	-0.370304	-0.343088	0.185185	0.185014
1991-08-12	0.42189	0.13037	-0.221507	2.12619	0.180686	-0.275035	0.201904	-0.16003	0.143506	0.111128	0.323251	0.322953
1991-08-13	0.955116	0.649315	-0.13737	1.77431	0.28463	0.0500626	0.717775	-0.395013	-0.34716	0.37289	-0.508437	-0.879025
1991-08-14	0.233617	0.504726	-0.540742	0.473843	-0.12324	-0.225479	0.570534	-0.17331	0.131823	0.0502841	-1.44693	-1.02757
1991-08-15	-0.898595	0.058524	0.0531434	-0.808163	0.1706	-0.112931	-0.699353	0.185678	0.680315	0.150701	0.796071	0.421645
1991-08-16	-1.27716	-0.657434	-0.234043	-0.866702	-1.04713	-0.870064	-2.14253	-1.16931	-1.49802	-0.583973	-0.655126	-0.468604
1991-08-19	-3.05916	-2.56501	-0.683983	-2.91328	-2.49008	-2.57855	-2.36908	-2.84283	-2.5931	-1.57756	5.3474	5.52778
1991-08-20	0.674235	1.20122	0.492085	1.34195	0.586914	0.531399	0.73151	0.398279	0.937353	1.06123	-0.89406	-0.892863
1991-08-21	3.70325	3.10358	1.83976	2.86217	3.31893	3.26814	2.17752	3.0931	2.56922	1.82052	-3.28647	-3.93283
1991-08-22	-0.206872	0.508026	0.459915	-0.488558	-0.132175	0.536529	-0.3207	0.989617	0.119574	0.228981	0.785768	2.25972
1991-08-23	1.06043	0.298988	0.478569	-0.0644621	0.348942	1.59253	0.683888	1.78119	0.750048	-0.0696344	0.413509	-0.686344
1991-08-26	-0.155232	-0.448818	-0.155804	-0.0645036	0.235084	-0.196151	0.144907	0.350052	0.0355766	-0.119486	0.730931	0.914083
1991-08-27	-0.163485	-0.323475	0.218057	-0.54348	0.112644	-0.603116	0.390202	-0.640679	-0.118638	-0.0897085	0.0455063	-0.547447
1991-08-28	1.14092	1.09328	1.08321	0.865583	1.25858	0.762518	-0.101017	0.604524	0.709726	0.834166	-1.09791	-0.412561
1991-08-29	-0.222159	0.21723	-0.195142	-0.0385976	0.305259	-0.0858001	0.719324	-0.19305	-0.626665	-0.277283	1.0524	1.14183
1991-08-30	-0.202889	-0.251572	-0.298585	-0.348051	-0.937231	0	-0.0143359	-0.593545	0.307911	-0.13893	1.31135	1.17383
1991-09-03	-1.44385	-0.931737	-0.454734	-0.842902	-0.917867	-1.23382	-0.100409	-1.0135	0.0945515	-0.457849	-0.0898876	0
1991-09-04	-0.71756	-0.75402	-0.176248	-0.43067	-0.907379	-0.497823	-0.532414	-0.937122	-0.30762	0.0797766	-1.95239	-2.3616
1991-09-05	-0.526949	-0.982924	0.455534	-0.196374	0.0474631	-0.0748877	-0.840341	0.210383	0.0710732	-0.0997307	-0.551726	-0.0459664
1991-09-06	-0.181982	-0.152986	0.103242	0.496733	0.492285	-0.52579	0.435541	-0.173224	-0.225239	0.0797925	-0.554786	-0.877401
1991-09-09	-0.1909	-0.0824742	-0.341103	0.0521444	0	-0.389864	0.707329	-0.322501	-0.416246	0.129527	-1.11889	-0.931973
1991-09-10	-1.06189	-1.34087	-0.821339	-1.20626	-0.767885	-0.949555	-1.59493	-1.36346	-0.982044	-0.289176	0.374357	0.373832
1991-09-11	0.027844	0.119389	0.29188	-0.105583	0.2756	0.0381558	0.524783	-0.226958	0.276426	0.368802	1.06854	1.02089
1991-09-12	0.850098	0.725201	-0.062474	0.671188	0.803445	0.254001	1.64387	0.163965	1.03875	0	-0.509614	-0.69493
1991-09-13	-0.662644	-0.964121	-0.910286	-0.948874	-0.898394	-1.16095	-2.66682	-0.632113	-1.02675	-0.288946	0.694287	0.925504
1991-09-16	0.692683	0.596234	0.89987	0.0661857	0.568345	0.805168	-0.353149	0.644715	0.38328	0.755471	0.64368	0.597017
1991-09-17	-0.0404398	-0.0951588	-0.239871	0.0925865	0.452362	-0.523261	0.558579	-0.328159	-0.227395	-0.079255	-0.920817	-0.504936
1991-09-18	0.365546	0.628746	0.0626305	0.540577	0.422238	0.166209	0.773896	0.315557	0.275202	0.326523	1.01243	0.642204
1991-09-19	0.428313	-0.13017	-0.146199	0.642246	0.336512	0.140423	-0.0873108	0.125945	0.381634	-0.197765	-0.366973	-0.366469
1991-09-20	0.313019	-0.011842	-0.660553	0.61218	0.344683	0.381971	-0.174851	0	-0.250283	0.335969	0.960446	1.05
1991-09-23	-0.280157	-0.808566	-0.252791	-0.847628	-1.08463	-0.496848	-0.292099	-0.593324	-0.107456	-0.0394672	0.454133	0.814116
1991-09-24	0.344141	0.4051	0.766931	0.483377	0.422159	1.00388	1.07653	0.467379	-0.912043	0.393973	0.542252	0.180018
1991-09-25	-0.59176	-0.226177	-0.0942359	-0.313275	-0.619778	-0.215176	0.0144686	0.251731	-0.0120562	0.343457	0.0900901	-0.586247
1991-09-26	-0.157023	-0.190863	-0.304255	-0.0784724	-0.538372	0.038006	0.245647	-0.239129	0.361055	0.371566	0	0.541273
1991-09-27	0.0729845	0.250432	0.0630252	0.117686	-0.922893	-0.266346	-1.33665	-0.264968	-0.252601	0.583886	0.49405	0.851069
1991-09-30	0.223989	0.415999	0.492328	0.495373	0.837621	0.443516	0.496062	0.315358	0.660227	0.984849	-0.404041	-0.761141
1991-10-01	0.124731	0.944406	0.541894	0.454104	0.680146	0.214714	-0.686385	-0.606369	0.477442	0.440994	-0.0449944	-0.67644
1991-10-02	-0.247704	-0.364899	0.0727235	-0.090656	-0.0659227	-0.328574	-0.9275	-0.29186	-0.573204	0.238857	0.493828	1.08012
1991-10-03	-0.900351	-1.04316	-0.531058	-1.8966	-0.860973	-1.22263	-2.1831	-0.496848	-0.660862	-0.286697	1.51114	1.59861
1991-10-04	-0.780071	-0.801584	-0.470934	-1.00863	-0.753497	-0.862241	-0.393821	-0.898018	-2.15691	-0.220359	-0.265018	-0.264667
1991-10-07	-0.433452	-0.276659	-0.0419683	-1.11328	-0.710995	-0.987149	0.27281	-0.685333	0.0123175	-0.230459	1.6232	1.53411
1991-10-08	0.387231	0.156466	0.481575	0.229033	0.0192827	0.312785	-0.409495	0	1.30929	0.374227	0.0435066	0.130406
1991-10-09	-2.07323	-0.71209	-0.471082	-1.57334	-0.686823	-0.980721	-0.563897	-0.455167	-1.39554	-0.923705	0.736731	0.692643
1991-10-10	0.944056	0.603794	0.867163	1.50603	0.71574	1.3055	2.59481	0.636655	1.38338	-0.106388	-0.780238	-0.736093
1991-10-11	0.342476	0.336539	0.311591	0.630917	0.105958	-0.0778513	0.10419	0.439391	0	0.154709	0.477535	0.779225
1991-10-14	1.44232	1.01475	2.06299	1.30286	0.862735	1.19994	1.63781	1.76385	1.0161	0.779562	1.58972	1.24278
1991-10-15	1.14592	0.851572	0.111681	2.02661	1.50621	1.88038	2.62869	1.05861	0.54012	0.306308	1.69066	1.7311
1991-10-16	0.683862	-0.153221	0.0405803	0.310158	0.49707	1.18863	0.0997364	1.88755	0.131587	-0.239223	-0.799499	-0.925154
1991-10-17	-0.469684	-0.330813	0.293716	-0.634265	0.0467661	0.545772	-1.76716	-0.0123024	-0.828286	-0.201391	1.09245	1.21773
1991-10-18	0.470571	-0.415061	0.232335	0.25937	-0.140364	0.148331	0.563707	0.686614	0	0.0863599	0.873731	0.66556
1991-10-21	-0.843417	-0.943234	-0.131253	-1.30363	-1.08272	-0.284495	-0.18755	-0.440853	-0.205128	-0.654352	-0.415111	-0.373832
1991-10-22	-1.58354	-1.17045	-0.567377	-0.53944	0.547533	-0.310155	-0.492184	-0.19656	-0.338778	-0.212622	-2.35701	-2.358
1991-10-23	-0.621933	0.157662	-0.898149	-0.211305	1.47652	0.186208	0.217439	-0.110735	0.109018	0.173997	-0.941385	-1.41603
1991-10-24	-0.645803	-0.449384	-0.895943	-0.849713	-0.82903	-1.0222	-0.712057	-0.927593	-0.86328	-0.0289785	0.983965	1.41603
1991-10-25	-0.301199	0.243161	-0.341952	-0.561574	-0.46878	-0.779878	-0.497077	-0.348519	0.645124	0.529943	-1.58768	-1.24332
1991-10-28	1.46284	1.26699	1.41203	1.92556	2.15682	1.37951	0.175721	0.881391	1.38565	0.689526	0.388518	0.258509
1991-10-29	0.443883	0.693037	0.132958	0.955567	0.202132	0.496957	0.903006	0.259211	0.92902	0.209744	-0.43178	-0.647531
1991-10-30	0.235143	0.404041	-0.378885	1.48706	0.357323	0.148607	0.736731	0.589972	0.343216	0.531916	0	0.0865801
1991-10-31	-0.668243	-0.142416	-0.390625	-0.347156	1.19098	-0.173396	-1.23092	-0.0122557	0.353816	-0.246609	1.11877	0.775866
1991-11-01	-0.650376	-0.249718	-0.443872	-0.59424	0.396862	-0.347697	-0.291843	-0.577717	-0.0235488	-0.0855066	1.90724	2.37601
1991-11-04	-0.535983	-0.1549	0.906288	-0.767384	-0.306527	-0.249097	-1.23513	-0.457158	-0.342082	-0.295084	-0.0839983	-0.125865
1991-11-05	-0.428303	-0.167084	-0.534541	-0.536756	-0.225989	-0.71335	-0.504302	-0.372209	-0.28399	-0.152643	-0.0840689	-0.168067
1991-11-06	0.655346	0.547947	-0.154727	0.523698	-0.389899	0.363568	0.207962	0.297878	0.767282	0.571213	-1.61089	-1.44009
1991-11-07	2.60521	0.74561	-0.134291	1.90137	-0.0817996	0.474408	1.83788	0.457497	0.843096	1.46071	-0.858374	-0.641988
1991-11-08	-0.0237722	0.0471531	-0.788713	-0.115377	-0.437398	-0.14957	0.595542	-0.111091	-0.479225	-0.440674	-0.822337	-1.25299
1991-11-11	-0.484212	0.376427	-0.239921	0.460712	0.791381	-0.124813	0.130255	-0.222552	0	-0.103417	-1.88643	-1.4893
1991-11-12	1.46262	1.36437	0.156535	0.674432	1.62664	0.709355	0.620001	0.44461	0.549163	0.815031	-0.354925	-0.35367
1991-11-13	0.495715	0.531363	-0.28194	0.101407	0.0623803	0.334262	0.17234	-0.222058	-0.163265	0.223672	-0.668899	-1.33751
1991-11-14	-0.0890879	0.322061	-0.366665	-0.0506907	-0.20511	-0.0494499	0.372387	-0.768662	0.198216	-0.0558711	0.757748	1.20457
1991-11-15	-4.66738	-3.38699	-3.03683	-4.40543	-4.5288	-3.30619	-4.77257	-3.40518	-3.55698	-1.72872	1.1918	1.05868
1991-11-18	1.06632	1.06346	0.990427	0.291005	1.62138	0.0383362	0.940235	-0.154639	-0.181214	0.350031	-1.72609	-1.81541
1991-11-19	-1.80929	-1.6353	-0.828273	-2.05505	-1.44407	-1.558	-0.745493	-1.717	-1.83044	-1.34052	-1.80185	-2.25947
1991-11-20	-0.536523	-0.467039	-0.846084	-0.554318	0.863395	-0.690152	-0.751093	0.314383	0.577149	0.219896	0.995033	1.3167
1991-11-21	0.385904	0.955688	-0.0653808	0.230212	0.553099	0.0783699	0.271044	-0.0915931	1.05963	0.485877	-2.00007	-1.08845
1991-11-22	-0.877446	-0.42893	-1.83713	-1.088	-1.06281	-0.904984	-0.678992	-1.03955	-1.69837	-0.916562	-2.65193	-0.365464
1991-11-25	-0.269123	0.131257	-0.679555	-0.219028	-0.587058	-0.145033	0.0605419	-0.783485	0.184672	0.392476	0.98523	1.36366
1991-11-26	1.42127	1.50308	-0.223814	0.519411	-0.609329	0.657551	1.75483	0.624628	0.380579	1.24379	-1.88507	-5.14121
1991-11-27	-0.616997	-0.754632	-0.10088	-0.780131	0.347304	-0.380853	-1.69432	-0.305182	-0.479028	1.0139	1.55774	1.60305
1991-11-29	-0.42805	-0.462662	-0.415801	-0.675539	0.467422	-0.514479	-1.11002	-0.599802	0.110749	-0.252514	0.607053	0.466636
1991-12-02	2.01836	2.28057	1.36452	1.98596	2.19546	1.30085	0.791963	1.28846	0.735207	1.14521	-1.87975	-1.78492
1991-12-03	0.0255311	0.116158	-1.16202	0.243803	0.173208	0.260756	-0.639174	-0.198164	-0.0366323	-0.436054	-2.74122	-2.34966
1991-12-04	-0.232125	-0.0116097	-0.733182	-0.40667	0.771224	-0.823696	-0.966488	-0.17206	0.353551	-0.540743	1.21155	0.676985
1991-12-05	-0.592367	0.0580349	-1.27608	-1.31257	-1.07225	-0.94975	0.0154143	-0.931601	-0.390197	-0.524886	-1.79835	-1.60314
1991-12-06	0.497491	0.382188	0.469028	0.412032	1.03609	0.19861	-0.618431	-0.0267451	0.511822	1.2607	-1.73143	-2.73038
1991-12-09	-0.5304	0.403761	-1.02094	0.410341	-0.0361729	-0.0396904	-1.73645	-0.522965	0.194293	-0.111421	-3.14268	-2.44536
1991-12-10	-0.113673	-0.103669	-0.497025	-0.0136509	-0.099543	-0.557326	1.14538	-0.620366	1.06191	-0.465594	-0.0515066	-0.776602
1991-12-11	-0.16077	-0.0922403	0.0579207	-0.136612	-0.626677	-0.0532411	0.622086	-0.189574	0.574508	0.0279968	0.513876	1.54722
1991-12-12	0.938356	0.712647	1.34585	1.60025	1.45618	1.3226	0.525747	0.243671	1.06839	0.186445	2.28031	2.02641
1991-12-13	1.4657	0.718976	0.977836	0.723864	0.206306	1.1366	0.446258	1.15608	0.494701	-0.522926	0.449888	0.749441
1991-12-16	-0.142628	0.736422	-0.181201	-0.321071	0.927584	-0.103977	-0.600602	0.0133645	-0.778489	-0.846188	-1.45695	-1.55509
1991-12-17	-1.12116	0.551586	-0.374766	-0.955914	0.434071	-0.403936	-1.35295	-1.48091	-0.605739	-0.587123	-1.58126	-1.68243
1991-12-18	0.0957414	0.392135	0.374766	-0.216685	0.176632	-0.0522398	0.0938967	0.419572	0.617579	0.00949713	-0.30896	-0.30896
1991-12-19	-1.32521	0.34604	-0.363389	-0.285113	0.202741	-0.261609	-1.78337	0.0675083	0.543159	-0.0760023	-1.34997	-1.40226
1991-12-20	1.12402	0.765947	0.75934	1.76543	1.26877	1.02939	0.824616	0.886864	1.80879	2.13444	-3.24066	-4.49273
1991-12-23	3.47773	2.00346	1.01102	3.50453	2.67666	3.03866	3.33908	2.95263	1.30976	1.63325	1.39412	1.62782
1991-12-24	0.983338	0.335444	-0.268607	1.92891	0.278964	1.58446	0.957672	1.62333	-1.04413	-0.229074	1.00663	0.53677
1991-12-26	0.850311	1.44782	0.112007	2.73306	2.68193	1.60848	2.15513	0.700417	0.586512	0.503272	-2.50881	-0.268025
1991-12-27	0.527439	0.911506	0.290633	0.393169	0.679801	-0.0365475	0.428456	0.594675	-0.160661	-0.109589	1.39562	1.01469
1991-12-30	3.22476	2.46978	1.19828	1.91893	1.46662	2.87055	2.66217	2.14659	1.06244	1.00915	-0.58808	-1.01469
1991-12-31	0.739281	-0.195765	1.99821	-0.421916	0.0643294	0.507825	-0.518136	0.836105	0.826124	0.900501	2.48888	2.75295
1992-01-02	0.809813	-0.258171	0.463788	-0.241897	-0.507718	-0.472312	1.29034	-0.159304	0.461012	-0.494272	1.91666	1.45155
1992-01-03	0.506992	0.680135	0.161282	0.603648	0.379017	0.684126	0.412254	0.501561	0.43656	0.413558	-1.343	-1.08669
1992-01-06	-0.226181	-0.95971	-1.28671	0.516239	-0.161108	0.0587579	0.67864	-0.661119	0.0893156	-0.855977	-0.104058	0.104004
1992-01-07	-0.247295	-0.655399	-2.06714	-0.059891	0.161108	0.222966	2.03633	0.965719	0.423163	-0.799495	-2.74424	-2.7399
1992-01-08	0.450727	0.364641	-1.47736	0.394619	0.625855	0.502778	0.137969	0.303675	0.188732	-0.402158	-4.48653	-4.20024
1992-01-09	0.419128	0.114327	-0.81513	-0.262906	0.119909	-0.467618	0.536268	0.0363791	-0.17762	-1.04954	-0.0559754	-0.334822
1992-01-10	-0.154483	-0.698392	0.136317	-0.986059	-0.955255	-0.410968	-0.936904	-0.279245	-1.18477	-1.07938	2.0505	2.0471
1992-01-13	0.261835	-0.37728	1.38664	-0.290452	-0.720447	-0.129511	0.0968523	-0.6587	-0.869522	-1.11008	3.02562	2.7547
1992-01-14	2.22232	1.16912	1.9403	2.35953	0.0243694	1.71703	2.43181	1.24059	0.757023	0.91342	-1.7177	-1.99092
1992-01-15	0.870323	-1.21112	-0.164844	0.825184	-2.7002	1.5285	2.71618	2.42414	-0.904574	-0.894502	2.03651	2.31007
1992-01-16	-0.0110286	-2.41334	0.0769611	-0.742359	-2.96406	1.22423	0.249262	2.36677	-1.51067	-1.38091	0.317797	0.582475
1992-01-17	-0.536522	-0.161542	0.995142	-0.521761	0.88996	0.270027	0.366205	0.0230415	0.506097	-0.0479593	1.31339	0.893567
1992-01-20	-0.913762	-0.129422	0.304216	-1.11185	-0.984555	-0.687753	-1.20832	-0.774794	-0.736991	0.258708	-1.41921	-0.999219
1992-01-21	-1.56486	-0.302637	1.42182	-1.33126	-1.88464	-1.7231	-2.66468	-1.28521	0.357658	0.219854	-2.24849	-2.24488
1992-01-22	1.58263	1.64264	-1.38929	1.88275	2.57911	1.1103	3.23126	0.105777	1.47473	1.30907	2.51283	1.23558
1992-01-23	-0.796844	-0.245216	-1.86082	-0.0956938	-0.496789	-0.822956	-1.06995	-0.991627	-0.820424	-0.785282	-1.16836	-1.88634
1992-01-24	0.53895	0.213265	0.506944	0.215182	0.471153	-0.598597	-0.35921	0.485237	-1.02353	0.653257	1.48465	1.99306
1992-01-27	0.190857	-0.127905	-0.154015	-0.131445	-0.979053	0.242173	0.22632	0.529881	-0.777492	-0.14165	1.87701	3.14987
1992-01-28	0.35268	0.319455	0.165007	0.131445	-0.884194	-0.161383	-0.212993	0.50372	-0.326721	-0.0850863	-0.986252	-1.35278
1992-01-29	-1.47764	-1.33785	-1.45034	-1.32229	-0.909654	-0.729465	-1.55791	-1.24634	-0.339519	-0.531059	-1.47139	-0.894507
1992-01-30	0.279519	1.63509	-1.12147	-0.21805	1.42205	0.405915	0.297338	-0.545736	-0.30538	-0.190349	0.264341	0.158437
1992-01-31	-0.386731	-0.414255	-0.963235	-1.40443	0.121202	-1.05883	-1.11278	-1.25697	-0.72015	-0.276652	-0.211417	-0.105597
1992-02-03	1.28606	0.159532	0.352373	0.478499	-0.529171	0.257009	0.869571	-0.26538	-1.04813	-0.5364	0.316957	0.211082
1992-02-04	1.26609	0.709486	0.49802	1.45811	1.72463	0.859671	1.69018	1.46286	0.905846	-0.278913	1.6218	1.51716
1992-02-05	0.645135	0.210815	-1.46719	0.0361816	0.264675	0.404041	0.252408	-0.405535	-0.201912	-0.773474	1.1865	1.23841
1992-02-06	0.19289	-0.136979	0.388794	0.433162	-0.99401	0.367986	-0.9197	0.868691	-0.369246	-0.0485413	0	-0.102617
1992-02-07	-0.954734	-1.32677	0.84101	-0.638364	-0.847536	-0.460194	0.307507	-0.797007	-1.57559	-0.594109	1.87966	2.18338
1992-02-10	0.784703	0.426485	1.2931	0.385915	-0.147755	0.207349	1.22066	0.950916	1.71869	0.564973	-0.453973	-1.11112
1992-02-11	0.223897	-0.26634	-0.425437	-0.180712	-0.523242	0.103514	-0.0923544	0.0827766	0.783387	0.889668	-2.5603	-1.69018
1992-02-12	0.669147	0.563801	0.926915	1.16287	0.523242	0.960996	2.73419	0.671499	0.17719	0.288406	-0.0518807	-0.362225
1992-02-13	-0.155888	-1.16299	-0.949357	-0.970126	-1.7018	-0.662557	-0.747715	-0.317517	-0.746316	-0.712912	2.10534	2.10318
1992-02-14	0.158355	-0.344012	-0.382281	-0.567258	-1.34493	-0.103205	-0.857705	1.0778	-0.238095	-0.183868	-1.12418	-1.43152
1992-02-18	-1.18639	-1.85865	-2.50954	-0.48532	-2.02906	-0.275735	-0.799323	-0.795512	-1.35599	-0.407649	-7.13448	-6.8184
1992-02-19	0.34291	0.525223	-0.742032	0.376328	-0.0183033	0.149451	1.11207	0.84211	0.048315	-0.389788	1.58777	1.53176
1992-02-20	1.76338	1.91326	0.313717	1.2762	1.12852	1.97914	2.20044	1.61741	-0.0966534	0.719917	0.703656	0.54142
1992-02-21	-1.00258	-0.526006	-0.255547	-0.215569	-0.508076	-0.327148	-0.216602	-0.574648	-1.28956	-1.24855	0.645164	0.431035
1992-02-24	-0.287617	0.526006	0.243945	0.5619	1.21148	-0.135685	-0.691159	-0.230787	0.63469	-0.373685	-1.24024	-1.24427
1992-02-25	-0.923837	-0.203633	-0.0696379	-0.501973	0.644932	-0.920723	-1.13667	-1.36088	-0.365676	0.432561	0.270929	-0.381784
1992-02-26	1.66363	1.2792	0.75184	1.02516	2.61724	0.750857	1.09813	0.17551	0.717896	0.771978	-0.108284	0.762116
1992-02-27	-0.0557671	-0.541661	-0.334738	0.165896	-0.943815	-0.545518	-0.231541	-0.116973	-0.486146	-0.214383	1.55875	1.77376
1992-02-28	-0.127521	-0.0958926	-0.382277	-0.367713	-0.11421	-0.22818	-1.38756	-0.422238	-0.158508	-0.165975	-0.374032	-0.427123
1992-03-02	0.0925245	-0.256164	-1.09699	0.34403	-0.396354	0.603543	0.429996	0.492439	-0.477036	-0.372002	-1.8369	-1.78142
1992-03-03	0.245162	-0.128329	0.339718	-0.0947867	-0.442244	0.532187	0.246737	0.861773	-0.306994	-0.452178	1.62253	1.67436
1992-03-04	-0.854463	-0.892143	-1.15268	-0.821287	-1.56344	-0.634419	-0.93824	-0.476551	-0.209295	-0.592887	-0.0536625	-0.268169
1992-03-05	-0.244787	-0.780407	-0.201315	-1.37186	-0.79552	-0.890417	-1.29136	-0.760193	-0.469426	-0.238143	-0.43034	-0.215054
1992-03-06	-0.882267	-0.41435	0.0355556	-0.558932	-0.564305	-0.725016	-0.718757	-0.979186	0.28439	-0.228753	-0.215866	-0.269469
1992-03-09	-0.0304995	0.468742	-0.356126	0.328447	0.518914	-0.161831	0.439854	-0.678049	0.872831	0.971074	0.860683	0.645511
1992-03-10	0.436801	0.563932	-0.0951814	0.701927	0.561392	0.0693882	1.33432	0.155048	0.451854	0.157651	0.107066	-0.160987
1992-03-11	-0.598558	-0.574808	-0.357739	-1.10351	-0.897924	-0.835853	-1.24127	-0.477841	-0.562074	-0.414365	-1.02179	-0.646554
1992-03-12	-0.123887	-0.0761656	1.10485	-0.256395	-0.722355	-0.128317	0.886308	-0.299814	-0.306805	-0.0098868	1.76806	1.92725
1992-03-13	0.266065	0.531945	1.23292	0.402611	-0.248082	0.686329	0.695587	1.17016	0.0368664	0.217284	1.84167	1.57815
1992-03-16	0.325745	0.205505	-0.186894	0.26751	0.110335	-0.0115935	-0.14397	0.579986	-0.159852	0.334877	-0.156535	-0.0522057
1992-03-17	1.26457	0.84997	-0.339638	0.942719	1.02396	0.911773	0.300791	1.27823	0.49104	0.490437	0.468873	0.624677
1992-03-18	0.307098	-0.343422	-0.824601	0.408164	-0.67537	-0.195503	0.247799	0.592508	-0.257495	0.0684697	-0.887503	-1.14824
1992-03-19	0.833181	-0.593026	-0.450505	0.406505	0.100682	0.482316	-0.719004	0.761601	0.575383	-0.0978282	1.14704	1.14824
1992-03-20	0.244739	0.539259	-0.452543	0.867246	0.0548747	0.685012	0.301304	0.149331	0.802436	0.42973	-2.04249	-2.5757
1992-03-23	-0.761852	-0.409572	0.452543	-0.807605	-0.201355	-0.547634	-0.564047	0.435231	-0.0605657	-0.508062	1.20959	0.689841
1992-03-24	-0.592135	-0.259544	-0.524185	-0.526065	0.957381	-0.64272	-0.157978	0.0228545	-0.44933	-0.0881964	0.469362	0.790102
1992-03-25	-0.341662	0.345909	-0.358981	-0.216009	-0.618972	-0.832471	-0.554896	-0.745459	0.461446	-0.747888	-0.156209	-0.315292
1992-03-26	0.198183	0.323206	0.704775	0.491343	-0.356735	0.023218	-1.15932	0.149537	-0.303343	0.128325	0.467898	1.61841
1992-03-27	-1.24965	-0.614988	-0.561028	-1.27528	-1.32831	-1.09712	-2.35975	-1.00503	-1.11201	-0.504377	-0.624352	-0.623379
1992-03-30	-0.053967	-0.0541272	-0.407821	0.0121073	-0.0371506	-0.270286	-0.550435	-0.804341	0.600308	0.346415	0.468629	0.312175
1992-03-31	0.104159	0.324325	0.180126	-0.060551	0.259765	0.15286	0.399367	0.0117034	0.0732601	0.315676	0.982174	1.23905
1992-04-01	0.278774	0.473781	0.119904	-0.546615	1.08737	-0.0705219	-0.20637	-0.316475	-0.0854753	-0.305796	2.03673	1.83025
1992-04-02	-1.14372	-0.506167	-0.987484	-1.60848	-1.52379	-0.648778	-0.871435	-0.659602	-0.624964	-0.515057	-0.201816	-0.302725
1992-04-03	-0.41333	0.838624	2.769	-0.708034	0.491994	-0.379417	-0.487432	-0.711578	0.710439	0.178589	2.44462	2.2978
1992-04-06	1.14559	0.277986	3.61826	1.44796	0.48037	0.651237	1.64767	0.888684	-0.0366233	-0.15873	0.785473	0.933897
1992-04-07	-2.04341	-2.07127	-2.23877	-2.14848	-2.16124	-1.73814	-2.19362	-2.02581	-0.7107	-0.547565	-1.08162	-0.736561
1992-04-08	-1.33503	-1.12909	-0.185938	-1.49238	0.206962	-1.47595	0.657575	-1.25986	-1.43674	-0.721374	1.90948	1.71028
1992-04-09	1.83639	1.37948	-0.0698162	2.91332	1.98192	1.7877	0.722526	1.80011	1.55963	0.980596	-1.51481	-1.51333
1992-04-10	0.880646	1.32853	0.534016	0.555386	1.48151	1.29648	-1.71756	1.23752	1.09931	0.902023	0.638039	0.588525
1992-04-13	0.523072	0.364143	-0.324713	0.576795	1.12832	0.129908	0.757686	0.718792	0.400073	0.295596	-1.08216	-1.0322
1992-04-14	1.65214	1.30638	1.32697	1.77082	1.38167	1.78963	2.58034	1.36437	1.53683	0.78401	-1.79646	-2.1474
1992-04-15	1.52124	0.494712	1.08306	0.204167	-1.4535	1.75816	1.59463	2.40314	1.51357	1.1067	0.0503398	0.603927
1992-04-16	-0.0441215	-0.515818	0.576631	-0.24024	-2.3631	0.681124	-0.0134075	0.788381	0.853058	0.778962	1.69665	1.59287
1992-04-20	-1.93511	-2.11185	-1.0996	-1.17342	-3.0062	-0.897784	-1.28198	-0.551213	0.0581632	-0.740352	0.148331	0.0493705
1992-04-21	-0.246869	-0.399633	0.045584	0.932605	0.425593	-0.354509	-0.599375	0.450198	0.475667	-0.1352	0.0493949	-0.445215
1992-04-22	0.0224371	-0.216685	-1.29582	1.57879	-1.19625	-0.413271	0.477068	-0.551772	1.43639	-0.154739	-0.693759	-1.24721
1992-04-23	0.578466	0.551621	1.18182	0.36719	-1.15275	0.687839	-0.381472	1.22329	0.852036	0.193386	0	-0.0502134
1992-04-24	-1.49059	-0.790518	1.11163	-1.22526	0.674052	-1.03354	-1.42977	-0.592942	-1.03475	-0.26116	0.545501	0.700704
1992-04-27	-0.595991	0.0869376	0.887198	-0.660465	0.545534	-0.1733	-1.21197	-1.15112	0.501654	-0.261844	0.345594	1.28842
1992-04-28	-0.134225	0.271194	0.934794	-0.374193	0.609004	-0.0462642	-1.01424	0.588503	0.136379	0.281212	0.589682	-0.0985222
1992-04-29	1.31612	0.389232	-0.255088	1.36923	1.18824	0.311869	1.92111	0.730792	0.192886	0.154814	1.74847	2.33815
1992-04-30	0.263301	0.773948	1.96829	-0.490285	0.644772	0.322395	2.2658	1.31317	0.305586	0.674506	0.384431	0.528213
1992-05-01	-1.27846	-0.547594	-0.589714	-0.228023	-0.279825	-0.761601	-0.21748	-0.609927	-0.384964	-0.25	0	0
1992-05-04	1.04751	1.02829	0.709416	1.38411	1.87838	0.991248	0.786125	0.466098	1.02704	0.900907	1.28665	1.19021
1992-05-05	0.269756	-0.362977	-0.359536	0.425684	0.0641466	-0.252641	1.28774	-0.566259	-0.698594	0.855031	-1.52675	-1.67028
1992-05-06	0.224486	0.149621	-0.470435	0.541305	-0.929554	0.504646	0.0666178	-0.278754	-0.1471	-0.0567752	-0.144335	0.0481116
1992-05-07	-0.169698	-0.0640957	-0.329526	-0.293824	-0.111019	-0.252005	-0.320171	-0.178811	-0.453979	-0.331832	-0.289296	-0.289018
1992-05-08	0.146743	0.042735	0.120952	0.24687	-0.19458	0.126082	-0.415077	-0.212754	0.102325	0.341297	0.721677	0.577202
1992-05-11	0.589304	0.797919	0.558875	1.16728	0.601047	0.741801	0.0536553	0.62577	-0.1706	0.274089	0.668899	0.812042
1992-05-12	-0.548574	-0.531238	-0.977332	-0.116117	-1.00997	-0.239058	-0.18792	-0.94013	-0.433494	-0.0377608	-0.190658	-0.190476
1992-05-13	0.155566	0.24472	0.0220677	0.717762	-0.177098	-0.445486	-0.863587	0.459977	-0.194541	0.358153	-0.95878	-1.10234
1992-05-14	-1.53963	-0.821645	0.593996	-1.35883	-1.39035	-1.05882	-1.58452	-0.0111938	0.468546	-0.651284	-1.01671	-0.919881
1992-05-15	-0.892949	-0.677313	-1.16935	-0.833681	-0.512141	-0.801538	-0.566104	-0.809266	-0.583159	-0.189574	0.678955	0.678626
1992-05-18	1.4319	0.795105	1.51969	0.376604	0.606694	0.0699545	-1.02993	0.315493	0.958693	0.39769	-0.825047	-0.77595
1992-05-19	1.01976	0.608164	0.1638	1.02841	1.67756	0.824101	0.877504	0.817886	0.645346	0.912475	-1.96857	-2.06599
1992-05-20	-0.564185	-0.0106377	-0.964814	0.371359	-0.43776	-0.335784	-0.124887	-0.0669718	0.281738	-0.0468318	1.38206	0.396826
1992-05-21	-0.993052	-0.640344	0.516456	-0.954383	-0.561641	-0.616604	-0.333797	-0.829694	-1.67957	-0.723994	2.42143	2.87895
1992-05-22	0.120714	-0.139283	1.74919	0.0701426	0.766789	0.198193	0.846228	0.179978	-0.252091	0.0943218	0.191205	0
1992-05-26	-1.30707	-1.71943	5.21438	-1.74471	-2.04214	-1.1244	-1.13922	-0.0562082	-1.84108	-0.217073	4.93812	4.74379
1992-05-27	0.728858	0.879628	-2.63091	0.427199	0.123521	0.49348	0.723935	-0.304071	1.08097	0.367803	-0.364299	0.913248
1992-05-28	1.18504	2.05465	0.356208	0.660925	2.58708	0.805467	0.787569	1.01	-0.393838	0.927624	0.136768	-0.136457
1992-05-29	0.184056	-0.0741722	-1.45373	-0.15304	-0.687096	-0.139616	-0.344662	0.189637	-0.511986	-0.730135	0.726286	0.725627
1992-06-01	1.03936	0.264648	0.434116	0.329335	1.32354	0.267426	-0.207369	0.200401	0.27959	-0.150433	-0.362483	-0.271493
1992-06-02	-0.5965	-0.604424	-0.381074	-0.258672	-4.46566	-0.734226	0.165929	0.222198	-1.21724	-0.433758	0.362483	0.587307
1992-06-03	0.739347	-0.127714	1.45296	0.657125	-0.38532	0.163628	-0.609758	-0.44489	0.376117	0.179389	1.43694	1.11983
1992-06-04	0.270825	-1.30777	0.292245	-0.645353	-0.483747	0.0583737	-0.921666	0.0222916	-0.317255	-0.434865	0.222668	0.355714
1992-06-05	-0.656801	-0.302572	0.0520969	-0.0117723	-0.0485037	0.547054	0.838228	-0.0334392	0.843788	0.236575	0.620845	0.53121
1992-06-08	-0.0199604	0.507369	-0.093794	0.738963	-2.04879	-0.255695	0.208464	-0.31264	1.02172	0.43384	-0.798939	-0.97605
1992-06-09	-0.966437	-1.25692	0.0729585	-1.16369	-0.915338	-0.958847	-0.668619	-0.909965	-0.416716	-0.254417	-0.536194	-0.895662
1992-06-10	-0.669087	-0.997214	0.0520806	-0.652395	-1.63244	-0.956267	-1.52094	-0.55452	0.405163	0.0188679	0.847652	1.1628
1992-06-11	-0.0128825	0.274952	0.571104	0.344521	1.21177	0.296121	1.22701	0.113417	0.541507	0.432983	-0.713333	-0.71397
1992-06-12	0.434353	0.547646	-1.37617	0.449652	0.500602	0.189058	0.112076	0.553893	-0.011491	0.31883	-0.223964	-0.224165
1992-06-15	0.623085	-0.284402	0.45038	0.306496	-0.169924	-0.0590423	-0.126095	-0.07894	0.0804089	0.494981	0.268697	0.447829
1992-06-16	-0.236736	-1.27882	-0.502882	-0.460096	-0.12012	0.0826495	-1.85361	-0.440953	-0.494965	0.176851	-0.268697	-0.672497
1992-06-17	-2.46185	-1.48664	-0.685042	-1.7896	-1.66645	-1.60613	-2.16552	-1.24282	-0.323625	-0.821743	-0.0448531	0.314395
1992-06-18	0.12787	0.168776	-1.28787	-0.361795	0.33552	-0.746362	0.32056	-1.45617	-0.347907	-0.121968	-0.13468	-0.314395
1992-06-19	0.811696	1.00672	0.598101	0.470079	0.909373	0.277527	0.984374	0.220943	0.844473	0.486984	0	-0.315387
1992-06-22	-0.41615	0.277855	-1.21058	-0.31314	2.28706	-0.422629	0.187091	-0.769593	-0.138329	-0.168303	0.983468	1.38922
1992-06-23	0.310924	0.575477	-0.800783	1.07979	-0.403882	-0.0242043	0.616357	0.502074	-0.150072	-0.00935848	0.488131	1.19444
1992-06-24	-0.248339	0.286502	0.509348	0.178838	-1.3215	0.0363042	0.569964	0.719511	-0.742118	-0.281162	1.31928	1.26722
1992-06-25	-0.193182	0.0550025	-1.1415	0.475343	-0.170179	0.0483851	-0.755905	0.219463	-0.233046	-0.404383	-1.36356	-1.31121
1992-06-26	-0.0120069	-0.165098	-0.361466	0.979186	0.469789	0.22951	0.128765	-0.508966	0.244684	-0.283099	-0.621948	-1.37322
1992-06-29	1.74553	0.986526	1.52459	1.20195	2.19941	0.841048	2.51319	0.957939	1.15702	0.405527	-0.895261	-0.671294
1992-06-30	-0.0732086	-0.0654665	-1.05384	0.301135	-0.351803	-0.443672	-0.783879	0.33255	0.183887	0.112877	-2.91992	-1.94973
1992-07-01	0.787268	1.67762	0.109158	1.21841	1.91978	1.31329	1.47862	1.07038	1.22113	0.525083	1.19652	0.274349
1992-07-02	-1.08622	0.96134	0.348508	0.887176	-0.4138	-1.1092	-2.32536	-1.37996	0.203966	0.540945	1.09191	0.818558
1992-07-07	-1.93424	-0.72789	-0.70358	-1.04904	-1.48475	-1.16055	-2.06369	-2.586	0.100801	0.525371	-2.2639	-1.65979
1992-07-08	0.0635341	0.338231	0.0217226	-0.229516	0.716575	0.0364719	1.35687	-0.0948767	0.558162	0.687099	0.0467181	-0.606204
1992-07-09	1.6722	1.35201	0.303622	0.949067	0.465404	0.907502	1.12852	1.55407	0.53292	0.100379	-0.0467181	0
1992-07-10	0.567397	0.0728446	0.0757617	0.97396	-0.513017	-0.229123	0.140174	-0.25734	-0.0997064	0.00912034	-0.562326	-0.609901
1992-07-13	0.131976	-0.323001	0.0648929	-0.485794	0.304327	0.313404	0.614441	0.163839	0	0.245935	0.375235	0.609901
1992-07-14	0.640802	0.198092	2.32966	0.485794	-0.0759951	0.55209	0.873247	0.965854	0.464448	0.698067	0.467072	0.186916
1992-07-15	0.199926	-0.166788	-0.965883	-0.86022	-0.275967	0.346497	1.32979	-1.00094	0.176367	0.162484	1.15822	1.43687
1992-07-16	-0.0455204	0.031294	0.287555	-1.18927	0.133321	0.0238521	0.489065	0.87347	0.986309	0.108176	0.367817	0.321618
1992-07-17	-0.516482	-0.0417275	-0.608034	-0.195751	-0.0856857	-0.490109	-2.76173	-0.40667	-0.283936	-0.315842	-0.968419	-1.10702
1992-07-20	-0.54513	-0.607014	-0.364455	0.723517	-0.918579	-0.516611	-1.44533	-0.548714	-0.0875274	-0.41663	0.968419	1.01524
1992-07-21	0.0455507	0.533949	-0.29037	-0.0457823	-0.423852	0.228599	0.521605	0.0702165	-0.515776	-0.372812	-0.0459031	0.595104
1992-07-22	-1.05238	-1.52562	-0.183259	-0.401492	0.250675	-0.699472	-0.903961	-0.916683	-0.906284	0.0728531	0.275103	0.364465
1992-07-23	0.24121	0.148321	0.784571	0.0574548	-0.105978	0.265893	0.98829	0.0826105	0.597744	0.0455063	0.547947	0.544219
1992-07-24	-0.1276	-0.275628	-0.310942	-0.726354	0.567118	-0.411225	0.280584	0.176793	-0.187793	0.408627	0.0910332	-0.726286
1992-07-27	0.262258	-0.542872	-0.8195	-0.510442	1.70116	0.157433	-0.759391	-0.365717	0.0663203	0.307637	0.272604	0.635788
1992-07-28	1.76377	1.67235	1.20535	1.85521	1.2362	1.14301	1.48525	1.54805	1.2518	0.953073	0.0453618	-0.271986
1992-07-29	1.25834	1.07534	0.650426	0.852617	0.843418	1.50789	0.734431	2.49395	0.88001	0.819896	-0.227015	-0.227221
1992-07-30	0.34926	0.0311478	1.47698	0.429234	0.304106	0.305919	0.619367	0.238082	0.129716	0.239351	-0.775728	-0.730597
1992-07-31	-0.0655182	0.48672	0.104668	-0.090212	-0.230298	-0.235239	-0.0548998	0.293985	0.21582	0.441736	0.183066	0.045819
1992-08-03	0.0300484	0.453516	0.396743	0.169081	1.3648	-0.259404	0.315263	-0.486674	-0.248233	-0.017632	-1.33489	-1.05919
1992-08-04	-0.469496	-0.0411438	0.176982	-0.417584	0.100023	-0.414079	-0.328993	0.0567118	0.0648158	-0.459527	-1.07152	-1.7278
1992-08-05	-0.322979	-0.185357	-0.898554	-0.226449	-0.574217	-0.427706	-1.75917	-0.500172	-0.367846	-0.728957	-0.79944	-0.235794
1992-08-06	-0.718075	-0.0103077	-0.705675	-0.181529	-0.458086	-0.190681	-1.67692	-0.0912097	0.184092	-0.420225	1.12677	1.08008
1992-08-07	-0.160851	-0.144419	-0.360017	0.0113552	-0.266655	-0.382455	-3.17625	-0.652288	-0.50979	0.0985089	-0.938093	-0.656047
1992-08-10	0.180208	0.422354	0.792439	-0.523681	-0.156646	-0.0718735	1.1232	-0.31047	0	-0.0447648	-0.899414	-0.707717
1992-08-11	-0.0500877	-0.381071	0.336205	0.182461	-0.221566	-0.288012	-0.275982	-0.600672	0.184692	-0.2331	-0.572248	-0.569802
1992-08-12	-0.490268	-0.216931	-0.0419639	0.113869	-0.240585	-0.518105	-0.116431	-1.15366	0.0651042	0.0986857	0.809721	0.617139
1992-08-13	0.229181	0.206612	1.25132	-0.364839	-0.222593	-0.460105	0.0582326	-1.35703	0.0975768	-0.152555	1.22585	1.03579
1992-08-14	0.567748	0.483864	-0.467412	0.785032	0.84139	0.617025	0.290656	1.16933	0.820207	0.0359163	-0.281558	-0.187529
1992-08-17	0.163849	0.33834	-0.291941	-0.102047	0.248287	0.421256	-0.276103	0.304843	0.983965	-0.0718455	0.795698	0.748017
1992-08-18	0.211227	0.367798	0.666045	-0.534609	0.29347	0.287839	-1.15625	0.105306	-0.15977	0.564391	0.0931967	0.325506
1992-08-19	-1.03531	-0.634273	0.341704	-2.00444	-1.04019	-0.660862	-1.57273	-0.351453	-0.59874	0.035727	-0.466854	-0.979714
1992-08-20	-0.00564934	0.317639	0.0620027	0.0465333	-0.250151	0.0482102	-0.239557	-0.553105	0.246345	0.187358	0.327027	0.327639
1992-08-21	-0.851492	-0.523105	-1.6352	-0.361201	-1.58014	-0.968648	-0.165029	-1.0439	-0.407333	0.187007	-1.69336	-0.986155
1992-08-24	-1.71717	-0.722472	0.565447	-1.92098	-0.699833	-1.29808	-1.37579	-1.00672	-0.863004	-1.15432	2.15869	3.06715
1992-08-25	0.203829	0.0931822	0.302351	-0.190567	0.784614	-0.283898	1.3908	-0.180843	0.62642	-0.09905	-1.82718	-1.15076
1992-08-26	0.98879	0.299664	0.135241	0.665402	0.834549	0.160563	0.598715	0.349335	0.150619	0.23396	0.283286	-1.68071
1992-08-27	0.317159	0.113431	-0.531611	0.649238	-0.853384	0.566086	0.684119	0.312163	-1.15696	0.0269602	-0.377894	-0.471922
1992-08-28	0.166355	0.688135	1.34955	0.410968	-0.76578	0.147149	-0.088968	1.00192	-0.163265	0.233351	0.848261	0.754009
1992-08-31	0.0855796	-0.184407	0.503987	-0.776383	-0.876948	0.0245038	0.311042	-0.678776	-0.26178	-0.278289	0.794582	0.748366
1992-09-01	0.346469	0.725418	-0.483366	0.670867	1.18964	0.549754	1.13228	0.298276	0.533741	-0.0629468	0.742118	1.20428
1992-09-02	0.695219	0.507718	-0.0412456	0.654743	-0.274738	0.84921	1.63879	0.877719	0.0760167	-0.144027	0.230787	-0.322804
1992-09-03	0.252636	0.374059	-1.34983	-0.28008	0.962998	0.217208	-0.360257	0.106226	-0.326194	-0.279645	-0.0922509	0.184587
1992-09-04	-0.703423	-0.0403714	0.0313562	-0.128632	0.140838	-0.471215	-1.0011	-0.674679	0.326194	0.369686	0.460406	0.368155
1992-09-09	0.758736	0.34295	0.0941472	0.0713606	0.236978	0.571604	1.7339	0.299527	0.773466	0.0992108	0.136519	0.0909504
1992-09-10	1.35306	0.71239	1.10223	0.722624	0.104093	1.37302	1.4223	0.940651	0.281751	0.225114	-0.273224	-0.318689
1992-09-11	0.0867477	0.169822	-0.549594	-0.260017	-0.113561	0.131492	0.0423579	0.189439	-0.575182	-0.297257	0.364133	0.318689
1992-09-14	1.86056	0.74579	-0.281148	1.82932	1.21408	2.54761	1.98469	2.98321	0.596822	-0.0902527	1.35381	1.57839
1992-09-15	-1.40298	-1.23606	-0.459867	-1.06303	-1.96492	-1.1596	-2.65037	-1.59707	-1.13155	-0.907036	-0.584403	-0.989217
1992-09-16	-0.13	0.450339	1.10429	0.152555	-0.152759	-0.212289	-1.60439	-0.467728	0.0874986	0.172971	0.942345	1.16803
1992-09-17	-0.108481	0.279191	0.238009	-0.223044	-0.478882	0.365329	0.877009	-0.0234439	-0.691133	-0.227656	-0.402775	-0.71717
1992-09-18	0.665809	0.496624	0.556588	1.1219	0.603017	0.516251	0.570941	1.04957	1.26889	0.608954	-1.44537	-1.22201
1992-09-21	0.0196618	-0.267871	0.0616523	0.0697026	-0.315412	-0.622177	0.0853607	-0.546735	-0.272109	0.117727	-0.273349	-0.227946
1992-09-22	-1.09623	-1.87521	-0.845889	-1.02721	-1.08765	-1.26801	-1.43228	-1.07894	-1.05183	-0.681109	-0.182648	-0.595104
1992-09-23	0.238124	-0.517584	0.496023	-0.0939077	-0.0580833	-0.0596481	0.861827	-0.769371	1.13899	-0.0273411	0.546948	0
1992-09-24	0.21833	0.820798	-0.18572	1.27197	-0.621663	0.464314	-0.876254	0.284765	-0.0544633	0.463785	-0.95913	-0.968866
1992-09-25	-1.30649	-0.65813	-0.777569	-0.0463929	-3.96534	-0.655427	-0.898557	-0.928468	-0.0653951	0.145059	-0.506097	-0.278552
1992-09-28	0.582458	0.65813	1.48763	0.278035	-0.926828	0.940091	0.261704	0.750584	0.500273	0.587148	0.368325	1.24742
1992-09-29	0.100718	-0.0504719	-0.297818	0.196475	0.723865	0.0828746	-0.378237	-0.332898	0.0975874	0	-0.414461	-0.552488
1992-09-30	0.446413	-0.111128	-0.0102854	1.07948	0.304291	0.212791	-0.321168	-0.262342	0.518864	0.386535	0.184417	0.781793
1992-10-01	-0.705016	0.252385	-0.0823215	0.762364	-0.60951	-0.568453	-2.14299	-0.959815	-0.323974	-0.386535	0.551219	0
1992-10-02	-1.61914	-1.12549	-0.858108	-1.3351	-1.955	-1.72501	-1.3839	-1.7267	-1.3065	-0.913827	0.411429	0.457039
1992-10-05	-0.660484	-0.808809	-1.18023	-1.00445	0.0727084	-0.885982	0.634156	-1.12243	-0.79217	-0.684028	-0.686659	-0.778214
1992-10-06	0.183282	-0.422354	-0.780512	0.208647	-1.02276	0.279993	1.52355	0.445545	-0.309769	-0.229053	0.18357	0.41275
1992-10-07	-0.948341	-1.16292	-0.743972	-0.359608	0.502251	-0.756562	-1.22298	-1.23006	-0.823325	-0.395203	0.366133	0.182899
1992-10-08	1.09081	1.05964	0.468285	0.174166	1.05898	0.853768	1.37111	0.871302	1.0668	0.514376	0.455789	0.455789
1992-10-09	-1.77443	-1.14323	-1.71347	-0.768607	-1.7187	-1.0254	-1.47621	-1.56126	-0.321063	-0.680275	1.7133	0
1992-10-12	1.67112	1.0812	0.924638	1.25466	1.29438	0.964657	0.524385	0.914736	1.81314	0.808456	-0.31341	1.31016
1992-10-13	0.478155	0.936558	-0.107078	0.103848	0.496587	0.460719	0.506783	0.646527	0.629616	0.173698	-0.946166	-0.720724
1992-10-14	-0.220807	0.23533	0.278164	-0.12694	1.23078	-0.0726041	-0.372384	-0.78383	-0.531656	-0.027406	-0.0452796	0.180669
1992-10-15	0.120843	-0.532843	0.692044	0.115407	1.12514	-0.145366	-1.65517	0.0249781	0.0326318	0.264611	1.12588	0.943191
1992-10-16	0.862527	0.236031	0.317797	0.80414	-0.424243	0.977148	0.227324	1.65948	0.347411	0.10929	-0.224165	-0.268577
1992-10-19	1.05147	0.704768	0.264061	1.56661	1.56677	0.717706	0.693923	1.01424	-0.293048	0.0727935	-0.630349	-0.584403
1992-10-20	0.96144	0.0508776	-0.32754	0.359794	-0.629782	0.321295	0.105176	0.254994	-0.119637	-0.391889	-1.27274	-1.3618
1992-10-21	0.640414	0.132161	-0.0211685	-0.0224492	-0.230912	0.225479	0.718243	0.21805	-1.20431	-0.402599	-1.15023	-1.79853
1992-10-22	0.0392985	-0.172861	-0.275599	-0.845504	-0.37259	0.41403	-0.179078	0.217575	-0.885059	-0.0733743	-1.21044	-1.26436
1992-10-23	0.228989	-1.12579	-0.159346	0.147067	-1.26912	0.224043	0.432224	0.265284	0.122161	-0.0734282	-0.752237	-0.519727
1992-10-26	1.22125	1.01378	-0.0106321	1.32512	1.9027	0.797752	0.548759	0.648184	1.36686	0.403189	0.376826	0.142012
1992-10-27	0.098012	0.406711	0.49849	0.167196	-0.120373	-0.362892	-0.831729	0.179308	0.153156	0.19186	-1.18233	-0.521699
1992-10-28	-0.144884	0.334296	-0.275453	0.289146	0.100321	0.631286	1.96418	1.24623	0.816509	0.31895	0.474609	0.66351
1992-10-29	0.267264	0.393642	-0.457229	0.12208	0.878512	-0.455528	-0.0877835	0.646643	-0.0650759	0.770385	-1.96038	-2.19684
1992-10-30	-0.845522	-0.46446	-1.46004	-0.645379	0.683475	-0.75206	-0.322534	-0.222913	-0.467621	-0.108401	-0.43552	-0.144963
1992-11-02	1.41807	0.936799	-0.661859	0.789463	1.26541	1.70744	1.50116	1.03991	0.857443	0.378891	0.724816	0.434259
1992-11-03	-0.0416564	-0.754797	-1.94565	-0.210655	-0.98938	-0.208938	-0.623959	0.22061	-1.70031	-0.822752	-0.337594	-0.821856
1992-11-04	-0.132404	-1.10723	-1.26223	-0.389214	-2.2097	-0.139535	0.145455	-0.65162	-0.242131	-0.272727	-1.80361	-1.31934
1992-11-05	-0.0708525	1.13753	0.235783	0.787974	-0.403389	0.60325	0.853902	0.105011	-0.320071	-0.566005	1.51333	1.41639
1992-11-06	-0.0596758	-0.252794	-0.517204	0.44121	-0.232688	-0.208406	0.201555	-0.455848	-0.520921	-0.229137	-1.66101	-1.7613
1992-11-09	0.458685	0.111308	0.517204	0.811141	0.384149	0.243098	0.272891	0.0117144	-0.400847	-0.616689	1.56406	1.80978
1992-11-10	0.097518	-0.111308	0.637194	0.511789	1.03389	-0.451939	0.48648	-1.49882	-0.727846	-0.295886	-0.730108	-0.437212
1992-11-11	0.714728	1.42745	-0.379592	0.757415	3.18423	0.40568	-0.242944	0.261252	0.995256	0.351267	0	-0.390244
1992-11-12	0.0147072	0.0299386	0.245783	0.430247	0.799657	0.0693802	-1.00662	0.437845	0.122324	0.0922339	-1.27829	-1.32843
1992-11-13	0.0864943	0.199362	-0.346505	-0.0214684	-1.003	-0.11566	0.21656	-0.509027	0.421427	-0.0461063	-0.645324	-0.745716
1992-11-16	-0.197598	-0.499152	-0.561421	-0.657011	0.116245	-1.1055	-1.02922	-1.02589	0.749728	0.156675	1.43389	1.6333
1992-11-17	-0.016004	-0.0500526	-0.259316	-0.606982	0.232086	-0.763497	-2.09077	-0.83078	-0.285997	0.450224	-0.541473	-0.245761
1992-11-18	0.592888	0.469508	1.47918	0.639395	0.989964	0.587822	1.50623	0.950612	1.48702	0.630571	-0.346107	-0.542809
1992-11-19	0.470377	0.14938	0.410724	-0.237941	0.20064	-0.105553	-0.293557	-0.420043	1.14386	0.118359	1.71868	1.42474
1992-11-20	1.25287	0.347688	0.860363	0.453761	0.352532	0.876225	1.38678	0.515805	0.673691	0.390501	-0.68393	-0.636166
1992-11-23	-0.332931	-0.507035	-1.39352	0.0431081	-0.830911	0.730142	-0.712886	-0.515805	-0.181343	-0.335921	-0.98523	-1.78311
1992-11-24	0.78294	0.47728	-0.0111377	0.59086	0.611915	0.759235	1.63641	1.08846	0.351719	-0.391818	0.0989609	0.249563
1992-11-25	0.452746	0.0198373	0.0556762	1.31945	-0.181272	0.616933	0.215224	0.864678	0.477632	-0.246812	0.246975	1.14004
1992-11-30	0.646553	-0.168743	0.312919	0.389167	-0.977019	0.463618	1.83414	1.00736	-0.0320017	0.082188	-1.89249	-1.8906
1992-12-01	-0.746031	0.238143	-0.952975	-0.452418	0.938884	-0.203275	-0.139899	0.780357	-0.170849	-0.246767	-1.92899	-1.77355
1992-12-02	-0.0911379	-0.148773	-0.79168	-0.274551	-0.305606	0.0113039	-0.364657	0.114247	-0.13903	-0.284078	-0.308008	-0.924506
1992-12-03	-0.0962684	0.168592	-0.159091	0.285096	0.238835	-0.203666	0.602369	-0.492189	0.053496	-0.3125	-1.92064	-1.56009
1992-12-04	0.723088	0.425175	0.950771	0.703969	0.494956	0.305344	0.765221	-0.160772	0.437591	0	-0.736458	-0.683673
1992-12-07	0.758808	0.619684	1.35387	0.626241	1.34863	0.349434	0.42874	0.263989	0.96445	0.697187	1.2592	1.15426
1992-12-08	0.220104	0.186138	0.343929	0.373871	0.7931	0.39306	-0.234888	0.514493	0.997017	0.219158	-1.78858	-2.53579
1992-12-09	-0.77438	-0.470912	-0.533038	-0.353064	-0.0464792	0.279814	-1.00098	-0.182628	0.156519	-0.146052	0	0.905466
1992-12-10	-0.458684	-0.532441	1.42615	-0.177	-0.868474	-0.39196	-0.954661	-0.366259	-0.250548	0.619253	2.3086	2.09871
1992-12-11	-0.07354	-0.495541	-0.804545	-0.302667	0.0562588	-0.0336681	-1.20629	0.0916906	0.292245	0.290092	-0.990365	-0.886577
1992-12-14	-0.344521	-0.438117	-0.188293	0.0835858	0.112423	-0.472548	-0.114286	-0.470805	0.229024	-0.154006	0	-0.157274
1992-12-15	0.044468	-0.179784	0.607905	0.572769	-0.544551	0.360239	-3.50556	0.298816	-0.176927	0.325851	-0.736071	-0.631581
1992-12-16	-0.390697	-0.310388	0.0771053	-0.604106	-0.179034	-0.574747	-0.713121	-0.0803628	0.415801	0.315785	2.39845	2.50274
1992-12-17	0.88643	0.789097	1.10595	0.821937	0.770391	0.866488	2.51762	0.572608	1.02173	0.180002	1.48302	1.32994
1992-12-18	1.14788	1.74569	0.802607	1.59329	1.49555	1.57851	0.130766	1.50737	1.25505	1.34866	0.657731	0.658397
1992-12-21	-0.61965	0.0781861	-0.737291	0.295301	0	0.176309	-0.801812	-0.57533	0.697219	-0.133162	0.753583	0.553739
1992-12-22	-0.17138	0.078125	-0.896377	0.678931	-1.26185	-0.044048	0.845363	-0.555904	0.38191	0.831569	-0.703167	-0.654749
1992-12-23	0.531127	-0.538346	-0.418134	-0.425059	-3.14897	0.0220264	0.809487	-0.581895	1.1668	0.0792568	0.552904	0.905439
1992-12-28	0.409296	-0.117566	-0.220095	0.212604	-0.270427	-0.153829	0.0855798	0.102828	-1.46149	-0.503379	-0.653761	-1.00655
1992-12-29	-0.318523	-0.718189	-0.16539	0.252513	-0.484732	-0.187111	-0.514581	-0.308801	0.201471	-0.310353	-0.912323	-0.761618
1992-12-30	0.254274	-0.276844	0.121312	0.432836	0.106843	0.549331	0	0.946253	-0.201471	0.0443951	-0.254907	0.0509554
1992-12-31	-0.758059	-1.09508	-0.441843	-0.432836	-1.0736	-0.692653	-0.114712	-0.660294	-0.6779	-0.632265	-0.460477	-0.715749
1993-01-04	-0.303514	-0.52188	0.452864	-0.181745	-0.255453	0.374409	-0.922463	0.819024	-0.264308	0.187425	-2.38724	-2.38848
1993-01-05	0.265587	-1.10286	0.187173	-0.832154	-2.10764	0.318244	1.7227	0.327999	0.325204	-0.464743	1.14884	0.52411
1993-01-06	0.338496	-0.817248	-0.0220022	0.31541	-2.15302	0.371829	2.75144	-0.146901	0.919059	0.321975	-1.14884	-0.52411
1993-01-07	-0.788617	-1.20738	-1.08408	-1.1751	-1.30194	-0.273269	-0.820304	-1.05725	0.0201045	-1.29417	-0.47381	-0.579712
1993-01-08	-0.441689	-0.353615	-1.1297	-0.618622	1.30194	-0.284994	-0.48982	-0.527101	-0.878306	-0.790087	-0.370077	-0.105764
1993-01-11	0.277896	0.436637	0.303252	0.793205	0.542617	0.06584	2.23357	-0.39139	0.323953	0.808177	-0.531069	-0.636945
1993-01-12	0.323851	0.527651	-0.235783	0.245952	-0.440011	-0.142708	-0.826565	-0.601575	0.383335	0.0903996	-2.15294	-3.08216
1993-01-13	0.50635	0.185567	0.984348	0.693597	0.37873	-0.175921	1.30559	-0.605216	1.04168	0.953245	0.650762	1.63402
1993-01-14	1.11181	1.13678	-0.647685	1.37293	-1.14052	0.395388	4.04068	-0.444601	1.1098	0.27707	1.07528	1.0747
1993-01-15	0.749972	0.172966	-0.302946	0.808832	0.350733	0.240858	-1.49286	0.840734	0.226389	0.294105	0.904984	0.957454
1993-01-18	-0.017732	-0.622038	-0.891704	0.812207	-1.27469	0.0218675	0.623634	0.695252	0.480605	0.151172	0	0.264341
1993-01-19	0.314623	-1.00751	-0.352093	0.971882	-2.5992	-0.427281	-0.796817	-0.312265	-0.244918	0.21303	-1.54876	-2.89254
1993-01-20	-0.422577	-0.611496	-0.193611	-0.587891	1.48749	-0.893306	-1.1398	-0.1623	-1.06499	-0.319716	-1.35467	-0.272109
1993-01-21	0.350947	0.363203	-0.251113	-0.0393159	0.704117	0.486243	1.24641	0.185464	1.759	0.74442	2.58496	1.94286
1993-01-22	0.687264	-0.186625	0.159872	0.0196599	0.303236	-0.0110248	0.928019	-0.150664	-0.126712	-0.29179	0.10627	-0.374833
1993-01-25	1.17778	0.960503	3.97077	0.509805	-0.125366	0.681246	1.08932	0.774078	-1.04908	0.529896	4.31348	4.56173
1993-01-26	0.318573	0.225873	1.02554	0	-2.55162	0	0.520767	0.870866	-0.484119	-0.202795	-0.101781	0.816748
1993-01-27	-0.450057	-0.390465	-0.970723	0.0391083	-0.182472	-0.637155	-1.47821	-0.148427	-0.158589	0.123489	0.101781	-0.0508518
1993-01-28	-0.312565	0.164592	1.73842	-0.166316	0.150295	0.209171	-1.08654	-0.102887	-0.258244	0.83396	3.74389	3.59679
1993-01-29	-0.0017637	0.307882	-0.453418	0.21518	0.460214	0.340342	-0.507548	0.274129	-1.30132	0.67088	-0.737648	-0.541207
1993-02-01	1.14096	0.83674	0.66861	1.35858	-0.89023	0.633674	2.08051	0.432507	1.65871	0.718151	0.246488	0.246366
1993-02-02	0.455907	0	0.225455	0.63413	-2.36562	-0.119871	-0.433726	0.453259	0.346244	0.481638	-1.53811	-1.58733
1993-02-04	0.575913	-0.202963	0.287158	1.40676	-0.517968	1.28303	-0.584176	1.96204	-0.156909	0.979241	1.83948	1.43959
1993-02-05	-0.467742	-0.621595	0.803897	-0.766574	-0.303392	0.254642	-1.3945	2.27899	-0.570868	-0.345017	-0.444335	-0.0986193
1993-02-08	-0.429668	-0.33789	1.06886	-0.423191	-1.12404	-0.382207	-0.162162	-0.27936	0.0592066	-0.194068	-0.645324	-0.99158
1993-02-09	-0.895427	-0.94807	-0.795316	-0.642907	0.361506	-0.800987	0.216158	-0.77771	-0.0690778	-0.185984	-0.149514	0.248818
1993-02-10	0.0830463	-0.0207104	-0.516144	-0.0284589	1.26048	0	0.886745	0.0867115	0.913877	0.076126	0.646286	0.396826
1993-02-11	0.365526	0.32053	0.389987	-0.00948812	1.00989	0.417314	-0.509589	0.723272	0.22473	-0.19466	0.395648	0.444555
1993-02-12	-0.609665	-0.829278	-1.44101	-0.991712	-0.0641574	-0.674991	-0.94557	-1.07057	0	-0.0677966	-1.39167	-1.63979
1993-02-17	-0.603482	0.274349	-0.149493	-0.920206	-0.770193	-0.718513	1.97229	-0.100869	0.632538	0.739705	-1.02935	-1.49141
1993-02-18	-0.0902441	-0.242655	-0.149717	-0.368471	-1.59307	-0.734888	1.47443	-0.731532	0.137836	-0.424449	0.464517	0.72277
1993-02-19	0.0852215	-0.465856	3.03565	1.85831	-3.85093	0.301289	2.10534	0.203114	1.3583	1.72055	1.0246	1.27781
1993-02-22	0.0120538	-0.799109	1.00202	-0.176436	-2.34447	0.821132	-0.279051	0.483554	1.80826	2.59176	2.01823	1.96134
1993-02-23	-1.55298	0.501522	-0.81532	-0.787949	3.54981	-0.0663277	-0.333223	0.0112177	0.257033	-0.580185	2.2717	2.02127
1993-02-24	2.11248	1.8142	0.124275	1.89045	3.33636	0.946518	1.65512	0.212897	0.80489	0	0.243843	-1.03018
1993-02-25	1.01374	0.250548	-0.487629	1.09048	-1.14234	0.687738	2.06648	-0.482469	-0.0566038	-0.0819874	0.388916	1.71111
1993-02-26	0.431052	0.872008	0.570393	0.153448	0.763009	-0.152422	-0.787762	-0.349276	-0.113304	0.114764	-0.0485319	-0.48591
1993-03-02	1.66467	2.0494	1.64248	0.9156	0.510003	1.33248	1.78471	1.3751	0.718611	0.475879	-0.633068	-0.681268
1993-03-03	0.425571	0.152788	-1.36514	0.784911	-0.5782	0.6273	1.1681	0.64128	1.01238	0.587613	0.04884	-0.097704
1993-03-04	-0.812137	-0.0610874	0.266339	-0.481565	-1.83597	-0.302343	-0.652969	-0.348256	-0.280191	0.170739	2.84014	2.84288
1993-03-05	0.740609	-0.571955	-1.2663	-0.531462	-0.499217	0.334683	0.57637	0.292168	-1.33699	-1.09451	-0.666669	-0.954661
1993-03-08	2.20376	1.61548	1.13321	2.26737	2.36929	1.76277	1.93518	2.78841	2.09171	0.866797	-1.05669	-1.06076
1993-03-09	0.158496	-0.870539	-0.153775	1.15608	-0.627104	0.190436	0.200225	0.08726	-0.633208	-0.383408	-0.144963	0.387035
1993-03-10	0.119108	0.253846	-0.133463	1.05192	3.37376	0.253352	-0.0750375	-0.305744	-0.449397	0.269355	-1.41225	-1.41019
1993-03-11	-0.99763	0.0709615	-0.752775	-0.16392	-1.12317	-0.496751	0.0375258	-1.02227	-0.914367	-0.367482	-1.28333	-1.48005
1993-03-12	-0.78918	-1.07999	-0.967297	-0.888	-0.482037	-0.808515	0.499003	-1.514	-1.03756	-1.23479	0.791691	1.28397
1993-03-15	0.572682	0.14331	0.925884	-0.02759	-0.146191	0.0960871	0.186486	0.770997	1.14167	-0.22389	-0.642771	-0.986201
1993-03-16	0.138059	-0.0716296	1.19404	0.101126	-2.33403	-0.406331	0	-0.390342	0.922794	0.604181	-0.14892	-0.696174
1993-03-17	-0.407762	-0.667594	0.44921	-0.784101	-2.06001	-0.386474	-2.26112	-0.796549	-0.837691	-0.0577772	0.198511	0.497761
1993-03-18	1.38908	0.636879	0.720632	0.673776	0.0587786	0.856811	0.203072	1.0978	0.865806	0.814049	0.59318	0.742027
1993-03-19	-0.500226	-0.348754	0.141486	-0.599716	-1.468	0.0426485	-1.7007	0.0222792	0.028107	0.0654932	-1.04039	-1.1899
1993-03-22	-0.600061	-0.825428	0.282372	-0.0555401	0.26203	-0.117327	-0.932891	0.244744	-0.648468	-0.204809	-2.82847	-2.67896
1993-03-23	-0.432501	-0.58188	-0.707431	-0.343181	1.97863	0.0746786	0.558189	0	0.329459	0.0737796	2.57916	2.32922
1993-03-24	-0.677903	-0.0938331	0.858374	-0.0557621	-2.92277	0.553016	-0.962546	0.266312	0.618327	0.384411	1.04297	-0.0500626
1993-03-25	1.01089	0.0729889	0.781254	0.639394	1.27664	0.317662	1.58198	-0.0554232	0.54024	0.423591	0.836413	0.74832
1993-03-26	-0.372395	-0.921472	-0.449978	-0.360894	-1.69779	-0.45563	-1.26879	-0.890974	-0.624332	-0.644243	0	1.48005
1993-03-29	0.785478	0.869343	0.738895	0.720491	1.7452	0.54017	-0.300124	-0.403543	0.670768	0.619854	-0.589682	-0.737285
1993-03-30	-1.10354	0.830828	0.298004	-0.544508	3.29848	0.242655	0.261029	0.235598	0.342958	0.0650248	-0.0492975	0
1993-03-31	0.417376	0.0723701	-0.566968	0.129474	0.206162	-0.81469	0.104221	-0.561862	0.203365	0.105575	0.785859	0.83518
1993-04-01	-0.84945	0.33017	-0.46993	0.212344	-2.1745	0.159227	-0.548376	0.112625	-0.0831447	-0.0405927	0.390625	0.488044
1993-04-02	-2.35865	-5.17922	0.110182	-1.85234	-1.99593	-1.35621	-2.49218	-1.30291	-1.22747	-0.897233	0.63153	0.630917
1993-04-05	-0.555695	-1.71786	1.72692	0.487349	0.878866	0.557523	1.04154	1.06625	-0.0936067	0.18827	-0.145384	-0.387785
1993-04-06	-1.42111	-1.70297	0.549506	0.0841082	-1.30923	0.501254	-0.239394	-0.350382	1.55186	0.798245	-1.56406	-1.27079
1993-04-07	0.836797	-1.27664	0.614606	1.63991	-0.19187	0.604552	1.80779	-0.499434	-0.258517	0.396746	0.344234	0.0983284
1993-04-08	0.588793	-0.673096	-0.00972621	0.622941	-2.65158	-0.0105747	-0.735008	-0.822674	0.064692	0.322711	-0.739102	-0.64087
1993-04-13	0.180409	0.742912	0.318303	1.02428	-1.16218	0.636048	-1.62222	0.306522	-0.485105	0.477594	0	-0.736923
1993-04-14	-1.50668	0.0672646	-0.0770713	-0.239542	0.204659	0.539029	0.578644	0.441102	-0.229642	0.222099	-0.293686	0.491885
1993-04-15	-0.483007	-0.21316	-1.09503	-0.516521	0.0480943	0.700528	-0.975103	1.178	0.769516	0.348019	-0.886269	-0.83765
1993-04-16	-0.566256	-1.63047	1.18173	0.107086	0.778307	0.491552	-1.09174	1.41752	0.781751	0.511913	-0.396433	-0.595535
1993-04-19	-0.376243	-0.549452	-0.608492	-0.895903	2.93828	-0.419717	-1.78287	-0.49606	-0.371933	-0.796566	-0.747574	-0.499003
1993-04-20	-1.30229	0.149108	-1.04203	-1.88042	2.93316	-1.10373	1.36701	-0.176972	-1.06904	-1.05071	-0.753205	0.299701
1993-04-21	0.389283	0.457405	-1.1916	-1.51532	-0.530027	-0.155707	0.268493	-0.12185	-0.349683	-0.90833	2.63631	-0.299701
1993-04-22	-0.504151	-1.14746	-0.387116	-0.85083	-3.4627	-0.688004	-0.87525	0.221435	-1.39239	-0.615586	-1.08589	-1.00554
1993-04-23	0.052609	-0.393155	-1.11007	-1.16165	0.245514	-0.272337	-2.04953	-0.0774465	-1.24155	-0.30922	0.93851	0.704937
1993-04-26	-1.11384	0.404695	-0.0402334	-3.71596	0.0233508	-1.13925	-1.9234	0.0110675	0.00946387	-0.0652209	-0.19685	-0.503019
1993-04-27	1.14278	0.426047	0.251193	1.74937	4.48577	0.476267	1.61924	-0.13289	0.556789	0.0244628	-0.592887	1.89816
1993-04-29	-0.366236	0.871066	0.266706	0.531633	-0.779533	0.761667	0.436503	0.166233	-0.13327	-0.0326211	1.91323	2.05688
1993-04-30	0.0640508	0.421341	0.206948	0.73	1.00435	-0.0948917	0.570034	0.375774	0.0190494	-0.0815994	-0.24325	-0.437212
1993-05-03	0.466869	0.056802	0.147558	0.353475	2.65914	0.210748	1.34429	-0.132465	0.47506	0.244599	0.194647	0.194553
1993-05-04	1.07261	0.147534	0.0982511	1.20386	-0.548187	-0.0526454	1.77347	-0.542727	-0.113809	0.568414	-0.878912	-0.878483
1993-05-05	-0.257954	0.723167	-0.226122	-1.07044	0.875662	0.682238	0.862074	-0.122243	-0.180463	0.0890292	0.342718	0.293686
1993-05-06	-0.312038	-0.473988	0.108209	-0.353003	-1.32743	0.438368	-0.613139	-0.479296	-0.123662	-0.242994	0.0488639	0.14652
1993-05-07	-0.0595993	0.698909	-0.819393	-1.03757	-0.476007	-0.104199	0.872913	-0.290926	-0.524885	-0.267977	-0.146663	-0.293255
1993-05-10	0.531708	0.548929	-0.756223	0.375922	0.121985	-0.0104259	-0.0778614	-0.303014	0.315262	-0.227939	0	-0.0489596
1993-05-11	0.270952	0.479243	0.358924	1.33794	0.287738	0.0312744	-0.638148	0.515696	0.266718	0.0814664	-0.490437	-0.196078
1993-05-12	0.85016	-0.691735	1.15768	-0.313763	-0.966084	0.499065	-0.971519	1.02348	-0.323964	-0.162999	-0.690679	-0.93666
1993-05-13	-1.4843	-1.13721	-0.167381	-2.23408	-1.77873	-0.686859	-0.98105	-0.0221386	-2.14149	-2.04358	-2.10113	-1.95055
1993-05-14	-0.0441185	0.372987	-0.464221	-1.36283	1.53294	0.062637	1.15241	-0.454925	0.883372	-0.283452	-1.5283	-1.47548
1993-05-17	0.370273	0.394078	0.405079	-0.494806	1.56487	-0.250784	0.917678	-0.300719	-0.145075	-0.485397	0.153886	0
1993-05-18	-0.0800326	-0.540846	-0.306128	0.168509	-0.463577	-0.545532	2.28353	0.400758	0.905681	-0.639625	-0.875166	-0.978633
1993-05-19	1.91544	1.98004	0.286406	2.20392	1.26424	1.19211	2.45682	1.25857	2.65016	1.20013	-0.987277	-0.883811
1993-05-20	1.37223	0.629384	0.687963	0.550699	0.859308	0.414938	0.484202	0.601588	0.475237	-0.0584137	2.01609	2.11839
1993-05-21	-1.50764	-0.851163	-0.707689	-1.54379	-1.08898	-0.633472	-1.90053	-0.502898	-1.33828	-0.393092	1.72506	0.20429
1993-05-24	1.19599	-0.445039	0.364299	0.156433	0.207821	0.509171	1.56557	0.371951	0.835019	0.284519	-0.808085	-0.87113
1993-05-25	-0.0964858	0.356189	0.333595	0.409477	-0.668752	0.124301	-0.710859	0.83728	0.83737	0.450226	0.908638	1.63352
1993-05-26	0.717847	0.520863	0.13704	2.46974	1.24619	0.732302	3.06882	0.248743	0.867164	1.24831	-0.0502639	0.857076
1993-05-27	-0.201772	-0.732198	0.818319	-0.44713	-1.80876	0.307819	-0.425714	0.452636	-0.368087	-0.0164325	0.851069	0.65049
1993-05-28	-0.546924	-0.368119	-0.27203	-0.794529	0.518565	-0.853959	-1.72121	-0.89648	-0.0830067	-0.0246538	-0.199601	-0.0498878
1993-06-01	0.843814	0.379253	0.813879	0.784994	0.450179	1.16083	1.57484	0.379014	0.909306	0.867436	1.09291	0.795233
1993-06-02	0.258261	-0.457513	-0.135187	-0.12404	-1.013	0.377186	1.04433	0.0216146	0.210075	0.0325866	-1.04297	-0.745345
1993-06-03	-0.341945	-0.84237	0.096581	-0.382629	-0.855798	-0.326132	0.205153	-0.129758	0.0547295	0.00814498	-1.45841	-1.40635
1993-06-04	-0.517798	-0.667688	-0.0869187	-1.25375	-1.58635	-0.265767	-0.301841	-0.466353	0.118478	-0.318147	0.15186	0.101112
1993-06-07	-0.951138	-0.535095	0.299069	-2.5059	-0.170251	-0.04095	-1.80581	0.0869282	0.263792	0.318147	-1.1702	-0.964719
1993-06-08	-1.19395	-0.76778	0.355787	-0.279024	-0.592459	-0.956847	-0.915282	-1.31192	-0.364034	-0.522621	0.561369	0.254777
1993-06-09	0.171312	-0.368791	0.926773	1.08184	0.478797	0.134304	-0.31112	-0.496443	0.364034	0.024559	-0.0509035	0.0508776
1993-06-10	-0.22576	0.575641	-0.543557	0.0592125	1.63559	-0.839775	-0.763219	-0.476693	-0.109071	-0.16384	-1.85	-2.00366
1993-06-11	0.622239	1.00515	-2.58623	1.43014	1.43296	0.622732	1.24814	-0.434323	0.670718	0.172025	-1.56825	-1.4637
1993-06-14	-0.255811	0.227041	0.303728	0.475429	0.462149	-0.383559	0.815323	-0.402595	0.513584	-0.418291	-0.475311	-0.47506
1993-06-15	-0.742897	-0.694092	-0.0391389	0.125756	-0.782502	0.217876	-0.70375	-0.776201	0	0.0164366	-1.65469	-1.60003
1993-06-16	-0.163838	0.285047	1.26424	0.0483255	1.26438	0.362076	-1.05874	0.225606	-0.260968	0.336355	1.38965	1.44118
1993-06-17	0.130452	0.477057	0.443545	0.645319	0.468691	-0.155015	-1.24742	0.942028	0.27894	0.163666	-0.745875	-0.904984
1993-06-18	-1.1232	-0.933522	-1.6393	-0.500482	-3.24926	-0.445712	-1.28886	-0.346621	-1.04779	-0.532897	-0.160557	0.0534616
1993-06-21	0.182629	0.524756	0.546183	1.31322	-0.382668	0.858552	0.358975	0.435877	1.02083	0.655471	-0.268169	-0.428496
1993-06-22	-0.771166	-0.136628	0.407688	1.07976	-0.860707	-0.454218	-0.0896229	-0.357502	0.582517	0.244698	-1.07992	-1.51436
1993-06-23	-0.822369	-0.262392	-2.28296	-0.623703	-0.455997	-0.041395	-0.810242	-0.70759	-0.205734	0.235974	2.36062	0.489264
1993-06-24	1.26875	0.875752	0.108959	1.60801	0.909924	0.392562	0.656415	0.393723	0.482359	0.526893	0.15894	-0.434783
1993-06-25	0.496802	0.20362	0.168159	0.00932792	0.530745	-0.30979	1.81789	-0.0673854	-0.276625	0.411473	-0.265041	2.5277
1993-06-28	1.23614	0.765511	1.04219	2.15915	-0.78015	0.885508	0.753016	0.66066	1.01352	0.993439	0.317965	0.318134
1993-06-29	-0.597939	0.168077	-0.36255	-0.751332	0.712552	-0.153886	-1.46098	-0.582048	0.229723	0.023913	0.580323	0.527984
1993-06-30	0.0958548	-0.156863	-0.167019	0.376372	-1.40735	-0.020536	-0.304956	0.637836	0.422722	-0.0797321	-0.845224	-0.899239
1993-07-01	-0.705347	-0.314466	-0.315147	0.10989	-1.63636	-0.432233	-0.933332	0.965762	0.0263609	0.159401	-2.14485	-2.03979
1993-07-02	-0.755405	-0.665879	-1.28061	-0.891755	-1.19216	-0.227155	-0.295877	-0.309803	-0.838154	-0.438965	-2.74743	-2.80469
1993-07-07	0.415033	0.686423	0.372065	0.755485	0.817685	-0.146367	-0.278644	-0.0784358	0	0.271696	-1.48722	-1.26549
1993-07-08	1.87533	1.25759	0.570486	1.92716	1.58074	1.16498	1.28063	0.714847	1.17075	0.85817	-1.28458	-1.5063
1993-07-09	0.0557874	-0.281865	-0.400001	-0.415013	-0.465767	0.0930281	0.83606	0.189025	-0.247197	-0.0949893	0.56054	0.728091
1993-07-12	-0.340828	0.697573	0.0801282	0.126491	0.0233399	0.0103311	1.21543	-0.0444444	0.625635	0.0712504	1.167	1.10989
1993-07-13	0.274904	-0.73145	0.0600541	-0.706781	0.963835	-0.113701	-0.450828	-0.0889482	-0.855724	-0.317058	0.165609	-0.387062
1993-07-14	1.24222	0.551896	0.159968	-0.66603	0.161663	0.782944	-0.116257	0.587813	0.679884	0.388258	-3.59387	-3.49528
1993-07-15	0.0701637	-0.101141	-1.33758	0.675123	-2.19302	0.286915	-1.01326	-0.254664	0.84995	-0.14245	1.0239	1.70653
1993-07-16	-0.685607	-1.36981	-0.843887	-0.309626	-1.7369	0.122712	-3.67014	-0.233087	-0.46351	-0.0237614	-2.63777	-2.51298
1993-07-19	-0.739667	-0.0227998	1.32869	0.572963	-0.0600204	-0.0817912	-1.65248	-0.244771	0.837994	0.19784	2.8074	2.23058
1993-07-20	0.855308	-0.136908	-0.131068	-0.299714	1.63167	-0.133054	1.55762	-0.144919	0.373086	0.00790545	-3.50711	-2.75247
1993-07-21	-0.21444	-0.320183	0.553349	0.0636508	-0.878031	0.133054	0.230212	0.222866	-0.0606402	0.142191	4.79818	2.29895
1993-07-22	-0.844162	-0.59736	0.140365	-0.89482	-1.09042	-0.471602	-0.855809	-0.502149	-0.634592	-0.134287	-1.68733	-0.1706
1993-07-23	0.840168	-0.288467	1.03659	0.803878	1.44731	0.543173	1.00449	0.390778	0.0261586	0.14218	0.678352	0.567538
1993-07-26	0.718434	-0.41686	0.731084	0.634865	-0.368807	0.45888	0.0675083	1.06408	0.902627	0.496044	1.78676	2.4596
1993-07-27	-0.697767	-0.18583	0.676905	0.0813339	0.0476644	-0.438441	0.0674627	-0.44199	-0.424261	-0.204419	1.91839	2.13065
1993-07-28	0.23811	-0.361032	0.468202	-0.352926	-1.74252	-0.225064	-0.459647	-0.599802	0.00867641	-0.0708578	-1.03684	-1.36057
1993-07-29	1.37632	0.94061	0	1.4311	-0.98679	0.826156	-0.2442	0.522252	0.657214	0.886037	-0.605229	-0.714878
1993-07-30	-0.381668	-0.63772	-0.146078	-0.726493	-1.14512	-0.366338	0.217096	-0.366402	-0.648539	-0.242292	-1.33335	-0.998344
1993-08-02	0.799456	-0.0465387	0.602411	0.502829	0	0.457713	1.37302	0.200022	0.285875	0.413885	0.502093	-0.223214
1993-08-03	-0.200442	-0.186372	-0.944092	0.0179115	0.296773	0	0.200334	0.110951	-0.903725	0.109043	-0.670019	-0.504062
1993-08-04	0.137621	-0.702004	-0.84455	0.295078	-0.148276	-0.304909	1.3254	-0.322097	-0.463713	0.0544768	-0.280505	0.0561325
1993-08-05	-0.0596286	0.117343	-1.08077	0.133839	-1.18168	0.345494	0.433555	-0.714528	0.420058	0.349501	-1.30056	-1.58374
1993-08-06	0.173891	-0.140829	0.665709	0.329372	0.237456	0.212798	0.692406	0.134363	-0.718671	-0.287278	-1.7222	-1.37775
1993-08-09	0.704886	0.643842	0.395336	0.620184	-1.26878	0.615573	0.428711	0.413155	0.884458	0.326037	1.60831	1.60554
1993-08-10	-0.716717	-0.808393	-0.0493316	0.0176632	-1.14432	0.17088	-0.82005	0.244853	0.243818	-0.0930449	-0.171086	0
1993-08-11	0.581775	0.750033	0.256259	-0.0795088	-1.10584	0.150534	0.248026	0.144404	0.243225	0.556975	2.03397	1.63614
1993-08-12	-0.326302	-1.04455	0.745321	0.0971689	-0.583546	-0.522824	-0.352642	-0.914369	-0.487042	-0.0540144	1.66393	1.6098
1993-08-13	0.143077	0.270987	0.370588	-0.0618238	0.259774	0.130963	0.391748	1.09181	0.356817	0.161956	-0.220264	-0.110193
1993-08-16	0.668416	0.176336	0.852966	-0.283111	2.39678	-0.0503499	1.55182	1.16767	-0.226126	0.0693294	-1.55559	-1.66763
1993-08-17	-0.518445	1.96552	-0.745947	-0.872047	2.41488	0.110736	1.30038	-0.0657318	-0.655167	0.0077003	0.335383	0.614699
1993-08-18	-0.234935	2.45718	0.610733	0.196429	3.42682	0.491796	-0.0253357	0.709804	-0.721263	-0.184971	-1.46152	-1.51561
1993-08-19	0.346417	0.995144	0.328059	-0.16962	0.773491	0.17006	-0.724779	-0.425277	-1.18996	-0.108058	-0.0566412	-0.226501
1993-08-20	0.0467133	-0.916515	0.326986	-0.178859	-0.296789	0.039972	-0.191608	0.131047	0.427884	0.185171	2.46235	2.51902
1993-08-23	-0.0368055	-0.179816	-0.0864512	0.0536913	-1.03975	-0.53093	1.11889	-0.0218293	-0.776894	-0.0616856	2.40317	1.80777
1993-08-24	1.05632	0.97387	1.01349	1.38595	-0.0721067	1.03918	0.101099	1.04247	1.82106	0.722413	-0.976147	-0.217391
1993-08-25	0.0197005	-1.16528	0.654248	0.141069	-0.966425	0.456214	-0.684413	0.151123	1.38126	0.504126	-0.163622	0.380125
1993-08-26	0.0813556	-0.542436	0.659384	0.193645	1.82829	-0.208014	-1.0869	-0.22677	1.07941	0.296702	0.218103	-0.271371
1993-08-27	0.238786	-0.0906927	-0.744479	-0.449479	-0.358209	-0.188576	0.436178	-0.563748	0.79559	-0.243383	2.36825	2.25695
1993-08-30	0.166046	0.418766	-0.123042	0.044156	0.0358787	0.267871	0.714289	0	1.29526	0.26617	-0.373035	-1.01469
1993-08-31	-0.186546	0.630491	0.293158	0.475646	0.179201	0.464588	0.97389	0.0326105	0.745803	0.295757	-2.37721	-2.11562
1993-09-01	0.0574653	0.235413	0.0283246	-0.123099	-0.394667	-0.365559	-0.42886	-0.566759	0.316746	-0.0909091	-1.76508	-1.76996
1993-09-02	-1.384	-0.403905	-0.444676	-0.5116	2.33326	-0.705243	-0.0758725	-0.790084	-0.308398	-0.349252	0	0.278629
1993-09-03	-0.312121	0.202156	0.661566	0.335482	-0.70489	-0.219539	-0.215285	0.0110162	0.0333862	0.265846	-1.34456	-1.40098
1993-09-08	-0.395023	0.236128	-0.572466	-0.0440587	-2.05098	-0.614457	-0.970191	0.0671066	-0.268547	0.0681534	-0.234604	-0.820157
1993-09-09	0.717866	-0.619616	-0.546895	1.46116	0.365008	0.151446	1.43256	-0.190252	-0.589972	-0.341233	-0.352942	-0.176626
1993-09-10	1.49778	1.0343	0.862157	1.19152	-0.0850495	0.673674	0.956457	0.447078	1.09291	0.72656	-1.2452	-1.3646
1993-09-13	0.591394	0.390691	-0.631521	-0.318075	-1.30913	0.788545	-1.34162	0.378451	0.467135	0.458941	1.12727	1.42351
1993-09-14	-1.45755	-0.524994	0.134293	-0.821342	2.40917	-0.378524	-1.42508	-0.791929	-0.676384	-0.413706	0.0589797	-0.235849
1993-09-15	0.159195	0.424677	0.849525	0.0173611	-0.168451	0.308904	0.973844	0.858566	0.501464	0.180737	-0.591368	-0.532703
1993-09-16	-0.126231	-0.279189	-1.17598	-0.321669	-1.13844	-0.109502	-0.544184	0.0444	-1.03072	-0.339149	-0.178094	0
1993-09-17	-0.11552	-0.437098	-1.04409	0.034825	0.328328	-0.129566	0.246545	-0.277824	0.277579	0.241291	1.41595	1.47278
1993-09-20	-0.579221	-1.31149	-0.721743	-0.47991	-1.82547	-0.760841	-0.103734	-1.17536	-0.877421	-0.513441	3.62421	3.33556
1993-09-21	-0.686332	-0.719551	0.23465	-1.24094	2.04376	-0.665459	-0.272816	-1.121	-0.714349	-0.683634	2.34517	2.45822
1993-09-22	1.74258	0.206115	-0.0781555	1.05709	0.169451	0.635307	2.11103	0.147921	0.578676	0.18276	-2.96857	-3.31026
1993-09-23	1.21864	-0.160275	-0.529154	0.262536	1.89273	-0.0703907	1.13983	0.0227376	0.194973	-0.46517	0.227144	-0.0570613
1993-09-24	0.139214	0.217454	1.10412	0.444736	-0.571226	-0.261886	0.176145	-0.147887	-1.29562	-0.490385	-0.340909	0
1993-09-27	0.68627	0.626818	1.3033	1.21937	-0.167224	1.01351	1.5096	0.443006	1.44794	0.879446	0.906522	0
1993-09-28	-0.445773	-0.558247	0.354254	0.368925	-1.23896	0.0499077	0.93666	-0.283753	0.438745	0.083717	1.28889	3.091
1993-09-29	-1.06727	-0.710849	2.29591	-0.377521	-0.0121043	-0.359892	-1.07296	-0.330165	-0.777556	-0.725332	3.87709	3.58734
1993-09-30	-0.375789	-0.161216	-0.346199	-0.534392	0.265958	-0.26073	-1.10967	0.455115	-0.161338	-0.176401	0.640686	-0.0534045
1993-10-01	0.52949	0.057607	1.31293	0.431184	0.409639	0.430841	0.562607	0.836541	0.263102	0.406022	-0.855163	-0.481929
1993-10-04	0.580316	0.195616	-0.361429	0.214897	-0.917992	0.0899415	0.398159	0.370808	-0.569512	-0.34463	-1.13362	-1.24225
1993-10-05	1.16995	0.618842	-0.502607	-0.525162	0.568699	-0.30012	-1.96884	0.190487	-0.529916	-0.376619	-0.162999	0.162911
1993-10-06	0.123693	0.057107	-0.392671	0.0949053	-0.811683	-0.170469	-0.215531	-0.0111951	0.0514051	-0.0693294	0.162999	0
1993-10-07	-0.114833	0.0228337	-0.215689	-0.423455	0.449057	-0.553516	-0.470709	-0.336436	-1.05047	-0.866811	0.379301	0.325027
1993-10-08	-0.0321467	0.432852	0.0844555	0.406206	-0.036335	0.161339	1.25453	0.291644	0.21616	0.201895	0.323974	0.216099
1993-10-11	0.268921	0.860123	0.112496	-0.129461	2.31106	0.0100751	-0.974383	0.100756	-1.27778	-0.373048	1.17901	1.23359
1993-10-12	-0.396479	0.202634	0.439397	0.516842	0	-0.586038	1.13796	-0.0559628	0.323158	-0.499572	-0.320171	-0.320342
1993-10-13	1.20481	0.761823	-1.12572	0.111631	-0.0947418	-0.0304059	-1.0871	-0.5501	0.217761	-0.195825	-0.374833	-0.267738
1993-10-14	1.52899	2.77368	0.00943352	-0.688945	1.37674	-0.0304152	0.986476	-0.428701	4.62471	1.12273	-0.753908	-0.807541
1993-10-15	0.807772	1.88188	0.376613	-1.0686	0.443098	0.828037	1.89485	0.237141	-0.0166168	0.587509	-1.25104	-1.41537
1993-10-18	0.470993	-0.727043	0.403283	-2.36865	1.78731	0.251092	-0.0617627	0.84237	-1.69268	-0.417086	-0.769235	-0.604896
1993-10-19	-0.849319	-0.992136	-0.38449	-0.880351	-0.803217	0.0802166	-2.54034	0.946186	0.606624	-0.116167	-0.386848	-0.497651
1993-10-20	0.00237813	-0.0542035	-0.414274	-0.153506	1.09992	-0.774769	0.455236	0.607502	0.0755699	-0.16286	0.991744	1.15736
1993-10-21	0.309953	-0.119351	-0.681627	0	0.284463	-0.344025	2.57814	-1.09617	-1.24152	-0.693176	0.601259	0.164249
1993-10-22	-0.34618	-0.905181	-0.323502	0	-1.3959	0.162042	-0.0368936	0.322348	-1.26573	-0.902852	-1.53765	-1.98902
1993-10-25	0.443971	0.240727	0.787891	-0.643672	0.0806219	0.444266	-0.320316	0.630568	0.352249	-0.585306	-3.1481	-3.17487
1993-10-26	-0.272923	0.0983123	0.160612	-0.968752	-0.530995	0.472386	0.48009	1.45604	0.179941	-0.230314	0.171184	1.08852
1993-10-27	0.300976	-0.284277	-0.151157	-0.423339	-0.254954	0.200341	1.46291	-0.435683	0.350383	0.388843	0.62518	0.624825
1993-10-28	1.73957	1.42417	0.320937	0.175075	0.45152	0.648349	-1.14412	0.468283	0.22156	0.71815	-1.59912	-2.05957
1993-10-29	-0.382167	0.0431686	-0.273675	0.211524	0.919864	0.0198827	0.146789	-0.511956	0.314452	0.078604	-2.62482	-1.92594
1993-11-01	0.311707	-0.205217	-0.141851	0.0918274	0.182962	0.634168	1.52841	0.902327	0.0763391	-0.0707408	2.96965	3.07538
1993-11-02	0.514274	-0.596434	-0.426763	-1.39565	0.251027	0.13819	0.779427	0.647251	0.313228	-1.77698	-1.79455	-2.72244
1993-11-03	-0.337817	-1.36891	-0.524085	-2.55469	0.975286	-0.93153	-2.55261	-0.733869	-1.79955	-3.12996	2.13819	2.55086
1993-11-04	-1.25691	-0.95281	-0.354118	-1.54923	-1.16921	-1.16164	-2.79573	-0.260304	-1.5437	-1.54797	-0.515908	-0.5165
1993-11-05	-0.262165	1.26108	-0.0767313	1.91141	-0.148546	0.0906116	1.6868	-0.195674	0.253132	0.501967	-1.79767	-1.68266
1993-11-08	0.933204	0.153779	-0.259404	0.455625	-0.137316	0.0804748	0.580643	-0.0870891	-0.752541	-0.183762	-2.24862	-2.36838
1993-11-09	-0.0370571	0.48177	-0.646627	0.604288	0.0915646	0.371356	0.28292	-0.710424	-0.519573	-0.108746	-0.299671	0.11976
1993-11-10	1.1988	0.783379	0.338312	0.0470566	1.23929	0.549479	2.60668	1.27515	-0.194432	0.133824	-0.662453	-1.02257
1993-11-11	-0.229953	-0.325662	-1.49721	-1.0499	0.214459	-0.179497	1.27239	0.701454	0.458959	-0.713001	2.09275	2.21235
1993-11-12	0.757626	0.909196	0.605471	0.644491	0.719023	0.418327	-0.165563	1.5155	-0.238043	0.587546	-1.0708	-1.12996
1993-11-15	0.286163	0.226013	-1.45143	-0.796741	0.335271	-0.109393	-1.61073	-0.233298	-0.539896	-0.781352	0.238949	0.358209
1993-11-16	0.621592	0.728367	-0.405841	0.550809	1.39599	0.555667	1.72901	0.0212314	0.513412	1.56495	0.0596481	-0.537796
1993-11-17	-0.32596	-0.889752	2.26536	-0.951573	-0.861884	-0.178271	-2.28383	-0.649595	-0.913572	-0.282721	1.59719	2.30985
1993-11-18	-0.192352	-0.194007	-0.252427	-0.421578	0.177403	-0.208385	-0.77708	-0.128287	-0.562929	-0.166681	-2.07538	-2.42975
1993-11-19	-0.632809	0.258593	-0.223833	-0.452294	0.0221533	0.168726	-0.807739	0.586637	-0.548094	-0.745116	-0.781959	-0.722459
1993-11-22	-1.41279	-0.301757	-0.34158	-1.10563	-0.755979	-0.487103	-1.17423	-0.266227	-1.25115	0.159537	3.20883	0.722459
1993-11-23	0.278296	-0.281021	0.0977135	1.35608	0.378704	-0.0298998	1.8478	-0.149397	0.518678	1.23407	-2.78702	-1.69393
1993-11-24	0.93921	0.173029	-0.273839	-0.0866259	-0.378704	0.318472	1.53821	0	0.570163	-0.0580263	-1.51472	-4.11017
1993-11-29	0.070609	-0.204027	-0.77017	0.582591	-0.290991	-0.138559	-2.03707	-0.48095	-0.178971	-0.314284	-6.75549	-1.49208
1993-11-30	-0.746737	-0.129074	1.14299	-0.0571537	0.078427	0.0693035	0.848799	0.448959	-0.448834	-0.765013	0.780746	0.39139
1993-12-01	0.578606	-0.355815	-0.312264	0.446833	0.0447878	-0.0296956	0.541876	0.574286	-0.695168	-1.01515	0.32352	0.584228
1993-12-02	-0.432753	0.388099	0.0302618	0.492052	0.178951	0.444511	1.19376	0.0424088	0.722155	0.286292	-3.48376	-3.42364
1993-12-03	0.70168	0.26863	0.120956	0.46146	0.145162	0.334547	0.744816	0.433657	0.54716	-0.23571	0.13369	0.667559
1993-12-06	0.186157	0.535104	0.030216	1.07473	0.523066	0.284467	-1.38768	-0.0527844	0.695314	0.797486	-2.70836	-3.10836
1993-12-07	-0.252109	0.754961	0.221306	0.0557569	-0.32242	0.146821	0.0835671	0.0211171	-0.231235	0.258862	0.888287	-0.274914
1993-12-08	-0.154291	-0.0953845	-0.746347	0.0742942	-0.312291	0.341747	0.0954199	1.26936	-0.768685	-0.795416	-0.751113	0.549075
1993-12-09	0.118388	-0.478292	-0.304167	-0.409303	-1.29295	0.243392	-2.14492	-0.879495	-0.639095	-0.43808	0.273785	0.273411
1993-12-10	-0.122186	-0.427077	1.18106	-0.757898	-0.442303	0.0291673	-0.476162	0.608096	0.0361141	0.0253261	2.96318	2.6273
1993-12-13	0.0189911	0.256465	-0.341778	0.21579	0.147652	0.562235	1.49411	1.33938	0.522194	0.681391	-3.7179	-3.65647
1993-12-14	-1.13866	-0.717617	-0.616132	-0.667641	-0.489221	0.0966184	-0.98141	-0.496279	-0.21575	-0.285451	0	-0.207111
1993-12-15	-0.692944	-0.484889	-0.691341	-0.615154	0.04561	0.31818	0.727894	-0.384236	-0.19818	0.134431	-0.76046	-0.554402
1993-12-16	0.119928	0.452636	0.478348	0.973037	-0.102652	0.192345	0.386054	0.0935989	0.0270477	0.694476	-1.257	-1.25876
1993-12-17	0.765167	0.0107521	0.637622	1.14971	0.71636	0.870527	0.719859	0.145424	0.52149	0.979098	-2.27444	-1.63182
1993-12-20	-0.739384	0.0537432	0.282088	0.334014	0.181118	-0.238402	-0.563449	-0.0103804	-0.161551	0.0907853	1.92245	1.56142
1993-12-21	-0.396549	0.407507	-0.383026	-0.697126	0.496391	-0.0764088	0.0841195	-0.311915	-0.0359357	0.0742176	1.2614	0.84152
1993-12-22	0.386668	0.650704	0.854749	0.279434	0.48274	0.343381	0.622682	0.166476	0.0359357	0.591766	2.81515	2.00491
1993-12-23	-0.129263	-0.117028	0.29994	-0.11168	0.814237	-0.0476213	-0.107495	-0.166476	-0.125831	0.0491562	-1.98297	-0.893784
1993-12-28	0.376422	-0.021164	-0.128338	0.0369652	0.0985384	-0.0757791	0.177841	0.103103	0.0538648	0.243803	-0.141643	0.141844
1993-12-29	0.107953	0.0952028	-0.286887	-0.546627	0.273209	0.0284239	0.201172	0.0824063	-0.467795	-0.260078	2.31184	2.38106
1993-12-30	-0.545424	-0.551316	0.0594236	-0.437597	-0.470383	-0.256106	-0.0591261	-0.216461	-0.924003	-0.595847	-1.88751	-1.81569
1994-01-03	-0.447204	0.245347	0.84305	-0.74238	0.0771307	-0.764822	-0.44166	0.700096	-0.633989	-0.706658	2.7151	2.29895
1994-01-04	0.648069	-0.341516	0.845796	0.0848536	1.13899	0.249209	1.95469	0.868283	-1.72931	-0.0584185	0.752655	0.959569
1994-01-05	-0.269473	-0.621986	1.24576	-0.519678	0.74858	0.191278	1.76749	1.30351	-0.753086	-0.636465	4.46592	4.27301
1994-01-06	-0.61951	-0.107631	0	-0.484308	-0.846635	0.695075	-0.0922509	0.580582	0.949836	-1.26819	0.520157	0.39139
1994-01-07	0.555637	0.857822	-0.222706	1.93266	0.543539	0.416628	0.758537	-0.670975	0.931626	0.441464	-0.65062	-0.195503
1994-01-10	1.62652	1.5468	0.464217	1.06804	0.949511	1.08079	1.22896	1.29781	0.932214	0.582797	-4.33546	-4.53714
1994-01-11	0.185926	-0.8446	-0.687421	0.0554119	-0.700472	0.168114	0.135624	-0.208509	-0.202318	-0.811775	1.21953	2.0271
1994-01-12	-0.0015066	0.0741879	-0.379618	0.138396	-0.433511	0.13056	0.966625	-0.0894944	-0.128961	-0.0169823	-3.56446	-4.02647
1994-01-13	-0.125571	-1.00086	-0.205008	0	-0.479043	-0.214582	-0.549606	-0.0995322	-0.397137	-0.912781	1.24828	1.38315
1994-01-14	0.621873	0.0107003	-0.0195465	0.872085	0.305111	0.790739	1.30735	0.872502	0.25878	0.239665	1.84368	1.70246
1994-01-17	-0.60812	-0.762584	0.575022	-0.595867	-0.130648	0.0741015	-0.791311	0.610178	-1.09514	-0.703503	2.14198	2.26979
1994-01-18	-0.296598	-0.107875	0.320187	-0.266998	0.282855	0.581639	0.145357	0.752655	0.762298	0.369527	-1.5349	-1.52979
1994-01-19	0.153118	0.538214	0.386735	-0.796006	-1.8973	0.422562	-1.91771	0.592263	1.5621	-0.0343171	2.32646	2.18769
1994-01-20	-0.173854	0.203764	0.452511	0.528293	-0.243876	-0.0825347	-0.0455685	-0.0774743	0.735798	0.282764	-0.791561	-1.98682
1994-01-21	0.213829	-0.321923	0.00960569	0.0277277	-0.144388	0	0.534123	-0.213364	-0.426285	-0.377197	-1.06526	-0.671143
1994-01-24	-0.92573	-0.657791	-0.250048	-0.490992	-1.70389	-0.100968	0.925097	-0.165185	-1.17025	-1.12283	1.52776	1.60324
1994-01-25	-0.262365	0.162153	-0.250675	-0.0464447	0.732191	-0.950411	-0.789181	-0.438576	-0.0828005	-0.0782031	0	1.12028
1994-01-26	0.321511	0.871114	-0.193255	1.12714	0.771428	-0.0463671	-1.08109	0.204908	1.47095	1.51832	1.95829	1.5605
1994-01-27	1.18669	0.40607	0.038681	1.46827	0.333556	0.425769	0.672789	0.301718	1.57469	1.92485	-0.32373	-0.129116
1994-01-28	0.335149	-0.010665	0.491875	0.811473	0.652765	0.43316	0.261052	0.30081	0.0803177	-0.117647	-0.520157	-0.713131
1994-01-31	0.562678	0.159855	1.12887	0.813849	0.407198	0.742135	-0.0907235	1.21342	0.631366	0.151235	-0.982648	-0.849401
1994-02-01	-0.0283441	-0.416156	-0.343054	-0.580644	-0.539619	-0.274223	-0.375107	0.639285	-1.73466	-0.851571	4.69389	4.30243
1994-02-02	0.496481	0.27763	1.33696	-0.0806632	0.539619	0.802265	0.974622	0.0760601	0.333169	0.0338639	0.750942	0.938387
1994-02-03	0.453872	0.0106627	-0.434209	-1.01835	-0.407198	-0.145388	-0.747117	0.0475082	-0.812352	-0.347649	-0.939562	-0.561975
1994-02-04	-2.10443	-1.67728	-2.15144	-2.88543	-2.33178	-2.12295	-3.86891	-2.39377	-2.09724	-2.08564	-1.64978	-2.15198
1994-02-07	0.34035	0.151679	0.356988	0.130439	0.191711	0.721891	1.76768	0.533697	0.24034	0.0520246	-2.46126	-2.06859
1994-02-08	-0.162408	-0.640784	-0.0288976	-0.270384	-0.71231	0.257875	1.18809	0.0870617	-0.48126	-0.573765	-0.26264	-1.24878
1994-02-09	0.304144	0.61913	0.221335	0.697775	-0.113533	0.339746	0.583092	0.616929	-0.0185563	0.39156	-4.09316	-3.22609
1994-02-10	-0.82333	-0.793612	-0.346654	-0.87532	-0.273007	-1.05051	-0.651915	-0.752391	-1.02594	-1.74329	-0.274349	-0.342115
1994-02-11	-0.220109	0.977525	0.854829	0.196216	-0.0569703	0.0833372	0	-1.0023	1.20208	0.678148	1.09291	0.819117
1994-02-14	0.269897	0.237504	-0.537017	-0.00933489	-0.285339	0.32343	0.606305	0.0488878	-0.585259	-0.325289	-4.09069	-3.88129
1994-02-15	0.492705	0.858927	-0.057709	0.363417	0.0228571	0.8635	1.2918	0.497295	0.399833	-0.211566	-0.496631	-0.141443
1994-02-16	-0.256753	0.628765	-0.240813	-0.00930189	-0.791606	0.42897	1.35311	0.630244	-0.343946	-1.02893	-0.92891	-1.7131
1994-02-17	-0.0747365	-1.0251	-0.0675317	-0.681386	-0.728285	-0.337545	-0.769363	-0.203183	-1.31223	-0.285714	2.13076	2.62893
1994-02-18	-0.40567	-0.290214	-0.541902	-0.648346	-0.325393	-1.07493	0.167757	-0.592551	-0.520268	-1.45909	-0.140647	-0.351247
1994-02-23	0.502122	-0.159346	-0.00968664	-0.186585	-0.0116043	-0.330488	-0.285276	-0.332812	-1.0238	-0.448391	1.18675	-0.702744
1994-02-24	-1.3071	-1.44565	-1.93668	-1.80915	-1.95706	-1.5102	-1.08264	-1.45181	0.161851	-0.966366	2.46757	4.41451
1994-02-25	0.399788	0.161664	-0.0592768	0.814398	0.684046	-0.0933968	0.332668	0.664323	0.993903	0.31713	-1.36335	-2.32092
1994-02-28	0.33742	0.0753539	0.0987752	-0.00943174	0.398828	0.279929	0.188022	0.266469	-0.0565291	1.13341	-0.619623	0.138026
1994-03-01	-0.459672	-0.626081	-0.346141	-1.08109	-0.340077	-0.579387	-0.176952	-0.95069	-0.557578	-0.610086	1.30362	1.91263
1994-03-02	0.205626	0.0541272	1.00543	-0.631279	-0.364814	0	0.265311	-0.428779	0.0568451	0.904821	0.611623	0.135227
1994-03-03	-0.14021	-1.02253	0.137215	-0.818926	-1.25758	-0.0281202	0.5395	-0.20006	-0.798787	-0.196394	-0.0677736	-0.406229
1994-03-04	1.30055	-0.0437445	-0.668241	0.212602	-0.131414	0.607507	0.82017	0.539246	-0.0764088	0.809865	-1.22785	-1.16003
1994-03-07	0.361437	0.697627	-0.148009	-0.144907	1.02284	0.816634	0.662146	0.754047	0.276705	0.600921	-3.27898	-2.9957
1994-03-08	0.0790735	-0.446356	-0.564442	-0.116077	-0.0828648	-0.185014	0.367171	-0.346552	-0.448838	-0.707342	0	0.211939
1994-03-09	0.461471	-0.0764067	-0.0596007	0.241674	1.30598	0.0647938	0.890707	0.445347	-0.0382922	-0.676641	0.565772	0.422536
1994-03-10	-1.11421	-0.63534	-0.318472	-0.629573	-1.15214	-0.547438	-0.192493	-0.465186	-0.662858	-0.780238	-0.282486	-0.281492
1994-03-11	0.529202	0.580728	0.912886	1.39903	0.236211	0.491903	-0.246504	0.247709	0.288739	0.476042	2.09945	1.954
1994-03-14	-0.0815369	0.327225	-0.168059	0.592283	0.0353836	0.111039	1.56511	0.552651	-0.173144	-0.36806	0.345662	0.344947
1994-03-15	-0.307477	-0.228945	-0.376686	0.702357	-0.674439	-0.129558	0.158336	-0.197025	0.786349	-0.667752	2.31934	2.04506
1994-03-16	0.251914	0.119989	1.47873	1.3621	0.189776	-0.0926441	0.693717	0.570306	0.533487	0.307359	1.53901	1.40706
1994-03-17	-0.191642	0.348243	1.28344	-0.364537	0.425684	0.148189	0.251072	1.16003	0.577899	0.171349	-1.60646	-1.3396
1994-03-18	0.0299464	0.368684	-0.00966137	-0.309496	0.165055	0.43404	-0.439791	0.271003	-0.189107	-0.57835	0.404041	0.336587
1994-03-21	-0.654891	-0.597082	-0.814906	-0.602979	0.552131	-0.739922	0	-1.14709	-0.607558	-0.108814	3.23995	3.23995
1994-03-22	0.717477	-0.141651	0.311224	0.424349	-1.91608	-0.204442	-1.11863	0.546023	0.361183	1.04694	-1.11221	-2.17042
1994-03-23	0.219838	-0.174615	-0.291744	0.159842	-0.93582	0.399202	-0.478699	0.716988	-0.237473	-0.901882	-1.99342	-0.667114
1994-03-24	-1.2936	-0.723529	-0.664454	-0.74497	-0.19305	-0.87475	-2.12304	-0.940887	-0.419328	-1.09311	1.20081	1.79109
1994-03-25	-0.962114	-0.595897	-0.0196098	-0.95103	-0.496399	-1.00513	-2.51475	-1.03841	-0.27734	-0.541857	0.331017	-0.131579
1994-03-28	-0.415776	0.54087	-1.55149	-0.0286711	-0.255211	-0.0661095	-0.897571	-0.246488	0.801225	1.39005	-7.19242	-7.09227
1994-03-29	-2.29569	-1.18489	-0.579306	-1.65771	-0.500154	-1.90754	-2.84639	-2.35728	-1.25235	-1.95338	1.69018	1.82078
1994-03-30	-1.8008	-0.726707	-2.18743	-1.72519	-1.61503	-1.89556	-0.325204	-1.7023	-1.22927	-1.73755	0.418119	-0.0694203
1994-03-31	-0.241636	-0.0898069	-0.750222	0.384863	-0.0497265	0.362443	1.72995	-0.164626	0.0876126	-0.387103	2.81129	2.60467
1994-04-04	-1.07167	-1.6533	-1.87427	-1.55842	-1.66765	-1.34864	-1.92791	-1.59854	-1.57901	-1.90045	6.54256	5.84731
1994-04-05	3.44079	0.897988	1.70909	2.24551	2.10192	1.98221	2.91774	2.09161	1.36471	1.87207	-0.317159	0
1994-04-06	-0.186452	-0.0339539	0.103274	0.818319	-1.05795	0.0291446	0.553205	0.0921801	-0.626041	-0.645531	0.190416	0.636134
1994-04-07	0.879811	0.766806	0.596894	1.09997	0.772782	0.387785	0.963593	0.561484	-0.363726	0.37074	-1.21214	-1.14797
1994-04-08	-1.78412	-0.755486	0.143546	0.0479685	-0.885458	-0.708844	-1.44889	-0.500078	-1.39835	-1.04923	-0.0642055	-0.12837
1994-04-11	0.171206	0.124427	0.806168	2.09755	1.00954	0.456955	0.203436	0.550966	0.348936	0.401914	1.90845	1.84542
1994-04-12	-0.728633	-0.623691	0.172633	-0.31985	-0.459885	-0.0776322	-4.16126	-0.57143	0.832512	-0.344399	-0.759017	-0.759497
1994-04-13	-0.617202	0.578462	-0.0913567	-0.547998	0.286123	-0.5256	-2.06929	-0.667388	0.364514	0.201044	1.38716	1.38803
1994-04-14	-0.490938	0.237221	1.57182	0.613933	-0.648058	-0.538188	-1.00236	-0.164965	0.235733	0.400879	1.61494	1.49257
1994-04-15	-0.362316	-0.259843	1.95027	0.310253	-0.576804	-0.373538	-1.49183	-0.693764	0.43074	0.0380952	2.13358	2.31859
1994-04-18	-1.5587	-0.783605	-0.836825	-0.498754	0.351494	-1.70842	-0.779177	-1.08651	-0.0293098	-0.162005	0.421307	0.361229
1994-04-19	-0.967488	0.941851	-0.0593354	0.35785	0.798806	-0.230681	-1.71565	-1.22597	1.78196	0.409271	-0.965608	-1.27005
1994-04-20	-1.0792	0.585587	-0.804494	-0.745392	0.285519	-0.806537	-1.02838	-1.20889	2.7456	2.31903	1.98145	1.33013
1994-04-21	2.33202	1.33841	0.0398804	0.519531	2.43691	0.997138	6.00539	0.483171	1.77717	0.536839	-1.13604	5.32134
1994-04-22	0.191392	-0.377401	1.19892	-0.813551	0.241663	-0.140407	-0.19247	0.0856531	-1.80519	-1.62862	3.02066	1.58195
1994-04-25	1.13353	0.940845	1.51511	0.502157	0.277192	1.088	2.2149	2.62992	0.753807	0.905998	0.581735	-1.01409
1994-04-26	0.271343	0.220095	-0.622812	-0.663761	-0.809623	0.099226	-0.0824742	0.737398	-0.725787	-0.840341	-1.93271	-4.87335
1994-04-29	0.472241	0.549875	0.444643	0.718291	-0.0964088	0.287257	0.417288	0.578813	-0.304154	1.08435	1.97198	2.09025
1994-05-02	0.548487	-0.120713	-1.02067	0.47601	3.42511	0.128503	1.1945	0.872203	0.46536	-0.65864	1.52675	1.52496
1994-05-03	0.4307	-0.0768935	-0.079713	0.208729	-0.0582717	0.276216	-1.0756	-0.051096	0	-0.72955	-1.58594	-1.46587
1994-05-04	-0.133705	-0.849754	-0.860952	0.0379039	-0.643239	0.098464	-0.130804	-0.656345	0.397164	-0.390644	-0.177778	-0.473654
1994-05-05	-0.227205	-0.879396	0.541463	0.623349	-0.305523	0.0787014	-0.0714201	0.338966	-0.160567	-1.01709	2.51843	2.51991
1994-05-06	-1.53723	-0.673101	2.51803	-0.926984	-0.767917	-1.39627	-0.825018	-0.761712	-1.83159	-1.77082	2.34363	2.62722
1994-05-09	-1.56644	-1.4056	-0.832318	-1.06044	-0.142416	-1.23415	-1.14715	-0.830052	-1.45464	-3.28291	0.169348	-0.112803
1994-05-10	0.820785	0.512384	0.353357	1.32617	1.40341	0.463337	1.11112	0.124948	2.09761	-0.0507331	-0.67912	-0.565932
1994-05-11	-1.09743	-1.24566	-0.747446	-0.713372	-0.634401	-1.11157	-1.01401	-0.177056	-1.64926	-2.13363	1.35366	1.24085
1994-05-12	0.531436	1.30243	0.835591	-0.133728	0.55239	0.425878	0.218155	0.322631	0.581792	0.0621891	2.38041	2.38172
1994-05-13	-0.287635	0.0567376	-0.333399	0.410169	-0.0820777	0.161763	-0.790038	0.642157	0.626478	0.86661	-0.383667	-0.383878
1994-05-16	-0.705649	0.418861	0.0785469	0.635766	0.561471	-0.161763	-0.845541	0.206271	1.00378	-0.535587	-0.827135	-1.16055
1994-05-17	1.44434	1.21268	0.176505	1.95763	1.07896	0.534842	1.22311	0.606031	1.34167	1.21127	-2.6369	-2.13491
1994-05-18	0.986994	0.289758	-0.382823	1.53715	0.0461467	0.921666	2.34287	1.28207	1.80436	1.8299	2.24855	2.30153
1994-05-19	0.576544	-0.0556576	1.02736	0.273648	0.0115334	0.834166	1.42666	1.49519	0.743839	0.10013	2.52483	2.57478
1994-05-20	-0.430579	0.011134	-0.263171	-0.612182	-0.50873	-0.53545	0.105306	-0.0498132	-0.633291	-0.0700806	2.51552	2.35179
1994-05-23	-0.478742	0.820495	-0.823211	-0.404078	-0.313462	-0.648349	-0.187288	0.228936	-1.50281	-0.461755	-4.652	-1.27593
1994-05-24	0.391169	-0.287515	0.088526	0.833911	0.706799	0.479186	2.02964	-0.199045	-0.318293	0.241182	-0.778214	-1.5638
1994-05-25	0.377164	0.143861	0.167002	0.309795	0.839327	0.109491	0.366721	0.437376	0.12182	1.09803	-1.23528	-3.14682
1994-05-26	0.0860148	-0.154936	-0.334284	-0.245935	0.979841	0.674204	-0.240509	0.0297516	0.35524	0.71224	0.225734	-0.393369
1994-05-27	0.236019	-0.0886427	-0.276134	0.218639	-0.124794	0.483021	-0.310078	0.178324	-0.130731	-0.0591599	1.62151	1.45335
1994-05-31	-0.42942	-0.388738	-0.00987606	0.218162	-0.42091	0.0196657	-0.023007	-0.0296986	-0.280715	-0.583611	1.54103	1.54188
1994-06-01	-0.186662	-0.267439	0.0592417	1.25425	-0.0342056	0.304325	0.881971	-0.198216	0.607223	0.326846	-0.547646	-0.0546597
1994-06-02	-0.504592	0.689428	0.069071	0.0627493	0.113973	0.293628	-0.194053	-0.19861	-0.0652164	-0.585116	0.109769	-0.218938
1994-06-03	0.642206	1.10206	0.265971	0.447068	0.850683	0.312256	-0.906749	0.505678	1.1398	0.466386	-0.605229	-0.770081
1994-06-06	-0.785003	-0.0109607	-0.710833	0.0713458	-1.3188	-0.0877236	-0.230867	-0.386464	0.6246	0.582401	-0.0552029	-0.0552334
1994-06-07	0.000190914	0.208048	-0.148728	-0.133815	0.51367	-0.537767	-0.82391	-0.42784	-0.10994	-0.256234	-2.00788	-1.78377
1994-06-08	-0.0137467	-0.339671	0.13882	0.0713903	-0.467904	-0.176626	-2.38191	-0.0199442	0	0.00986729	3.2699	2.77333
1994-06-09	0.591212	-1.17025	0.651854	0.240567	0.978949	0.00982077	-0.394572	0.199263	0.848894	-0.385547	1.78335	2.11104
1994-06-10	-0.149495	-0.300284	0.960133	0.239989	-0.374511	-0.147413	1.66334	0.298152	0.136246	0.158353	-1.02289	-1.02289
1994-06-13	0.304074	-0.547273	-1.22629	0.451748	0.453773	0.559017	-0.047142	1.27202	-0.354626	0.217327	1.66357	1.82311
1994-06-14	1.25693	0.569548	0.639546	0.1766	0.620594	0.82786	1.78754	0.498462	0.172924	0.35461	0.847912	0.635595
1994-06-15	-0.34214	-0.502373	-0.531027	-0.397791	-0.315458	-0.51539	-0.0115801	-0.00974991	-0.565385	-0.384218	4.69037	4.18774
1994-06-16	0.543782	0.602546	1.04949	-0.408273	0.135318	0.486288	-0.802283	0.292085	0.756164	-0.832595	0.251446	0.404245
1994-06-17	-1.0692	-0.390125	-0.547893	-0.938219	-0.939718	-0.58383	-1.25699	-0.545917	-0.582561	-0.709187	3.93946	4.39035
1994-06-20	-0.723009	0.122775	-0.206236	-1.18302	-0.307605	-0.803453	-0.77138	-1.37797	-0.696229	-0.734447	0.192957	-0.193237
1994-06-21	-1.17346	-0.346388	-0.463123	-1.13285	-0.159872	-1.4068	-2.04605	-0.476854	-0.608577	-1.47503	-3.4816	-2.94428
1994-06-22	0.423534	0.613738	0.345083	0.504056	-0.906958	0.189385	1.24465	0.466942	0.461383	0.785999	-3.40048	-2.47051
1994-06-23	-0.938853	-1.15246	-0.177322	-0.844584	-0.636318	-0.239282	-2.50499	-0.826081	0	-0.888532	0.257799	-1.07776
1994-06-24	-1.47814	-1.13175	-1.91127	-1.73901	-1.20265	-1.22528	-0.753974	-1.84583	-2.6305	-1.26983	-0.516263	-0.517332
1994-06-27	1.45155	0.850008	0.15064	1.26773	0.30495	0.995433	3.10273	0.7303	0.537306	0.817429	-1.61757	-1.67368
1994-06-28	-0.3656	-0.248588	-0.755481	-0.659823	0.222261	-0.140168	0.144231	-0.415211	-0.0846461	-0.0927883	1.35843	0.944889
1994-06-29	0.587525	0.0113129	0.121261	0.743153	0.36158	0.270149	-0.481581	0.212885	0.796593	0.668211	-2.30981	-1.68603
1994-06-30	-0.574129	-0.989038	-0.394637	-1.27604	-0.912287	-1.12541	-1.31197	-0.660404	0.381982	-0.400391	2.82741	2.88053
1994-07-01	0.646002	0.751199	0.586334	0.784318	0.386984	0.322841	-0.342969	0.386612	-0.195467	0.553961	0.822627	0.77141
1994-07-06	-0.255079	0.192145	0.209362	0.0927988	-0.689618	0.0803374	-0.559599	0.325104	-0.177878	0.184219	-1.9558	-1.64444
1994-07-07	0.966762	0.0902935	0.457076	0.148299	0.456381	0.420716	1.59588	0.192532	0.177878	0.83495	-0.625654	-0.780238
1994-07-08	0.441394	0.495162	0.602918	-0.203968	0.0116747	0.129864	0.232915	0.514971	0.130866	0.232947	1.86534	1.70856
1994-07-11	-0.716921	0	0.599304	-0.446471	-0.92653	-0.530505	-0.306579	-0.0604473	-0.327486	-0.5071	3.53037	3.48081
1994-07-12	0.344986	-0.38241	0.17616	-0.373588	-1.17335	-0.0200743	1.92197	0	-0.356774	-0.244325	1.23124	1.13385
1994-07-13	0.398244	-0.474416	-0.411523	0.280322	0.428266	0.0501781	1.74374	0.0906573	-0.0376294	0.173125	-1.38001	-1.2827
1994-07-14	0.838062	1.18185	0.411523	1.52788	1.20355	1.13728	-0.213346	1.12136	1.67946	1.45457	0.148773	0.198413
1994-07-15	0.316608	0.468856	0.516898	0.0551217	0.0820681	0.316926	-1.67508	0.872329	-0.250128	0.490173	-1.44749	-1.44749
1994-07-18	0.403327	-0.100284	0.572289	0.503872	0	0.00988777	0.829083	0.560997	-0.260054	-0.359892	-1.92899	-2.59755
1994-07-19	-0.644836	-0.301457	0.318672	-0.964151	-0.434554	0.315894	-1.76248	0.567627	-0.0744255	-0.0400681	-0.256608	0.565991
1994-07-20	-0.441352	-0.313585	-0.386399	-0.843183	-0.542902	-0.414815	-1.43517	-0.528377	-0.0465441	-0.220662	-1.34508	-1.75988
1994-07-21	0.231558	0.380654	-0.533749	0.204499	0.330813	-0.356931	2.3565	-0.0196232	0.520061	-0.251345	0.984719	0.883811
1994-07-22	-0.137444	-0.0558878	-0.077874	0	-0.21254	0.66327	0.349335	0.215644	0.0833295	0.512075	1.12822	1.38784
1994-07-25	-0.159638	0.713015	-0.0681896	0.092816	1.2335	0.275889	0.204217	0.176091	0.314175	-0.150338	-1.02512	-0.871577
1994-07-26	0.0325765	-0.244526	-0.655035	0.101998	-0.292312	-0.621825	-0.180169	0.156265	0.156718	-0.412082	-1.03574	-0.827306
1994-07-27	-0.750902	0.0667483	0.0490316	-0.324902	-0.0585652	0.0791766	-0.313065	-0.459726	0.0184213	0.32177	1.29301	1.03307
1994-07-28	0.28506	0.277639	0.498754	0.500836	0.140499	0.513125	0.613167	0.0784006	0.119656	0.809883	1.58046	2.085
1994-07-29	0.865136	0.674222	0.816093	0.801663	0.82727	0.794083	2.08761	0.761202	0.413091	1.5023	2.64552	2.14098
1994-08-01	0.46231	0.198085	0.559631	0.375579	0.0464037	0.555043	0.992825	1.1791	0.920993	1.53804	1.22401	1.70944
1994-08-02	-0.427598	-0.275224	-1.06405	-0.283844	1.50794	-0.233327	0	0.546161	0.0272269	0.183371	-2.01531	-2.10431
1994-08-03	-0.021907	0.0220459	0.155476	0.238117	1.03428	-0.0389408	0.255369	0.486155	-0.0453823	0.336911	-0.198807	-0.794443
1994-08-04	-1.53186	-0.187545	-0.946302	-0.440045	-0.237731	-0.713346	-0.651317	-0.658305	-0.227221	-0.423729	0.198807	0.39801
1994-08-05	-0.411511	-0.0220872	-0.049022	-0.423534	-0.272387	-0.215983	0.116618	-0.547105	-0.373764	-0.911301	-4.20848	-3.89824
1994-08-08	0.236266	0.374821	0.186156	0.0369004	0.193017	-0.0393198	0.881881	-0.0962927	0.155145	-0.243772	0.568037	0.206292
1994-08-09	-0.0403362	-0.0660429	-0.539826	0.230319	0.565548	-0.0590087	0.736652	0.250169	-0.365431	-0.577668	-0.619837	-0.620157
1994-08-10	0.209513	0.789651	0.304624	0.321558	2.17558	-0.0787324	1.17427	0.249544	0.237682	0.401784	-1.77736	-1.72553
1994-08-11	0.0251352	-0.218723	-0.986007	-0.14687	0.0551663	-0.770907	0.384616	-0.750509	-0.0182632	-0.815048	-1.59493	-1.54135
1994-08-12	0.282217	1.70425	1.25057	0.978115	0.878547	0.534337	-0.532067	-0.0772947	0.62816	0.354331	-3.32365	-3.37723
1994-08-15	-0.296854	-0.0753701	-0.736633	-0.1821	0.697323	0.128211	-0.124936	-0.474738	-0.218043	-0.403643	0.827591	1.04713
1994-08-16	1.27939	0.975408	-0.266522	0.925261	1.85031	0.609219	1.90246	0.455405	-0.364465	0.825233	-2.61635	-3.34479
1994-08-17	0.560641	0.0746388	-0.416007	-0.316528	1.46019	-0.304145	1.20811	-0.81538	-0.604287	-0.933805	2.12062	2.46373
1994-08-18	-0.633214	0.870217	-0.407778	-0.508537	-0.716849	-0.937862	-0.176425	-0.214655	-0.968955	-0.733475	-2.17703	-1.95482
1994-08-19	-0.211266	-0.116298	0.179229	0	0.306344	0.307007	0.407512	0.107385	0.0741565	0.555557	-0.793205	-0.963453
1994-08-22	-0.605884	0.137428	-0.318852	0.0182066	0.0843437	-0.326846	-0.374409	-0.263788	-0.828104	-0.655089	-4.1225	-4.00867
1994-08-23	0.572791	0.432194	-0.00998054	0.752667	-0.0105391	1.07554	0.363417	0.302809	0.466071	0.228776	1.29566	1.29566
1994-08-24	1.74198	0.576854	1.20047	0.71117	-0.0632578	1.04468	0.449685	2.18983	0.990153	0.208426	2.31358	2.59905
1994-08-25	-0.9344	-0.198901	-0.553799	-0.44051	-0.475713	0.290952	1.81103	-0.315382	-0.221239	-0.347619	0.17138	-0.28547
1994-08-26	1.42782	1.35306	0.741	1.11993	1.13793	1.29891	1.63091	1.52936	0.698918	1.06879	-2.19282	-2.02144
1994-08-29	0.10227	-0.331366	0.2065	0.0445375	0.0733099	-0.0382446	-0.211685	1.20873	0.912249	0.147543	2.81871	2.76197
1994-08-30	0.178465	0.16582	0.186467	0.160171	0.104635	0.486526	0.938578	0.991621	-0.154496	0.431542	-1.02623	-1.25644
1994-08-31	-0.554591	0.516423	0.0784083	0.0355587	0.292398	0.00951611	-1.53369	0.340622	-0.382723	-0.352942	0.628394	1.14287
1994-09-01	-0.376231	-0.268207	-0.00979768	-0.507909	0.208333	-0.190494	-1.94808	-0.608409	-0.696292	-1.70369	-0.513846	-0.741378
1994-09-02	-0.428459	-0.611306	-0.392696	-0.384874	-0.647251	-0.554495	-0.708952	-0.333426	0.183705	-0.953583	0.285796	0.285796
1994-09-07	-0.441128	-0.312728	0.752949	-0.349666	-0.031468	-0.511263	1.02731	-0.464383	-0.698211	-0.620457	1.07255	1.24085
1994-09-08	0.93976	0.437546	0.301542	-0.0179646	0.450098	0.376466	1.04881	0.741981	-0.0737803	0.417452	-0.789181	-1.24085
1994-09-09	-1.02443	-1.2342	-0.848579	-1.29291	-0.576069	-0.734942	-1.39368	-1.059	-1.20662	-1.55645	-0.795459	-0.512092
1994-09-12	-0.273439	-0.136907	-0.264823	-0.501757	-0.0945825	-0.642651	-0.715063	-0.346134	-0.693406	-0.933133	-0.801837	-0.801837
1994-09-13	0.34883	0.147431	-0.265526	0	0.199569	0.195179	1.59641	0.597965	0.319189	-0.0833681	-1.5648	-2.2682
1994-09-14	-0.0845839	0.775685	-0.335372	0.337823	-0.0734792	0.583262	0.491034	-0.0465875	0.895779	0.114613	-2.424	-1.66077
1994-09-15	1.2109	1.85181	0.620539	0.916397	1.15886	1.27133	1.78359	0.964578	1.84994	0.994724	-0.0598623	0
1994-09-16	-0.87187	-1.09246	-1.36433	-0.952864	-0.66653	-0.575873	-0.104657	0.368528	-0.851692	-1.38076	0.775429	0.71514
1994-09-19	-0.284632	0.403331	-0.269126	-0.888406	0.65615	-0.48244	-0.356656	0.824256	0	0.38604	2.23276	2.17336
1994-09-20	-1.89458	-1.26715	-1.58957	-2.32677	-1.27457	-1.73663	-1.35423	-1.54415	-1.29595	-1.13102	0.174166	0.174166
1994-09-21	-1.00792	-0.073195	-0.498146	-0.150773	0.0315375	-0.40432	-0.491192	-0.715783	-0.748156	0.682238	-0.116077	-1.04957
1994-09-22	-0.238505	0.282029	0.183281	-0.340072	0.482333	-0.445656	-0.0107049	-0.046657	-0.282008	0.604862	2.57968	3.39992
1994-09-23	-1.15042	-0.53339	0.14232	-0.550338	-0.0104608	-0.308167	-1.34722	0.660498	0.1693	0.363241	0.901415	0.621295
1994-09-26	0.115718	1.16765	0.142118	-0.161882	0.0522931	0.456939	-0.533102	-0.0463714	0.637004	0.310302	-0.901415	-0.451468
1994-09-27	0.317705	-0.0518376	-0.0913381	-0.381935	1.5665	-0.178554	0.174387	0.573492	0.975708	0.360807	-0.681434	-1.13767
1994-09-28	0.658153	0.568742	0.72838	0.50575	0.779251	0.584073	-0.305377	1.0916	0.764593	0.554132	0.738011	1.19421
1994-09-29	-0.921323	-0.558372	-0.464741	-0.793162	-0.861632	-0.395609	0.62068	-0.411392	-1.5444	0.713779	1.6826	1.51476
1994-09-30	0.167915	0.331263	0.313432	-0.105592	0.636683	-0.218254	-0.0217132	-0.43149	-0.0466092	0.557274	2.2547	2.20273
1994-10-03	-0.121418	0.309566	0.241984	-0.674571	0.866336	-0.507792	-0.675457	-0.405643	-0.88032	-0.425274	-1.0935	-1.0953
1994-10-04	-1.553	-1.37976	-1.31781	-1.57883	-1.52362	-1.31627	-2.36711	-1.92134	-1.93757	-0.60048	-0.606564	-1.05177
1994-10-05	0.149962	0.135706	-0.20429	-0.354261	-0.952487	-0.324182	0.824885	-1.09839	-0.432506	-0.521981	-0.38792	0.222346
1994-10-06	-0.759456	-0.0730498	0.234898	0.0886831	-0.281265	-0.243828	-0.824885	-0.286041	-0.260404	-0.0205255	1.32379	1.26898
1994-10-07	0.127957	-0.01044	2.14954	0.66752	0.665421	0.152462	1.76407	-0.0764161	0.874964	0.215307	0.0547795	0.164339
1994-10-10	1.80477	0.510285	0.259248	0.818479	0.444606	0.51664	2.06799	1.05509	0.105248	0.927679	-1.48968	-1.76703
1994-10-11	1.85785	2.13758	0.724317	0.773324	1.25079	2.16889	1.57113	0.584521	1.43368	1.39059	-1.62514	-1.17681
1994-10-12	-0.204196	-0.519905	-0.316863	0.0385097	0.34581	0.846712	0.40216	-0.310691	-0.814013	-0.501606	-2.92368	-3.49907
1994-10-13	0.398866	0.743346	0.672139	0.623713	0.0304553	0.332779	-0.359751	0.582928	1.21855	0.741486	-0.349651	-0.585482
1994-10-14	-0.150001	0.475685	0.550154	0.286561	-0.111715	0.448475	-0.0742272	0.598189	0.524395	0.44823	-0.938423	-0.294031
1994-10-17	-0.155901	0.18158	0.400881	-0.124075	0.172598	-0.0681166	-0.297461	0.390625	-0.449313	-0.608086	0.528946	0.762691
1994-10-18	-0.383191	-0.0302404	-0.214907	0.0381935	-0.498298	-0.487901	0.530562	-0.511843	-0.82902	-0.420842	0.933496	1.33529
1994-10-19	0.512485	0.522877	-0.22517	0.485692	0.599687	0.721251	1.93896	0.0559649	0.735159	0.310793	1.15475	0.517689
1994-10-20	-1.59029	-0.906716	-0.382973	-1.03133	-0.081103	-0.936684	0.569271	-0.242741	-1.05731	-0.632628	0.686502	0.800004
1994-10-21	-0.505122	-0.293924	-0.0984349	-0.519682	-0.498196	-1.03464	-0.0309677	-0.506045	-0.113949	-0.201674	-0.916387	-1.49085
1994-10-24	-1.09668	-0.784637	-0.463946	-1.49706	-0.798203	-0.11893	-0.923099	-0.991369	-1.34872	-0.932975	0.401953	1.09165
1994-10-25	0.415112	0.865806	1.30734	-0.0097948	-0.391188	-0.278054	0.145773	-0.915076	-0.366619	0.21373	0.742224	1.19286
1994-10-26	-0.0141255	0.586512	1.0395	0.332486	-0.206505	-0.328702	1.48717	-0.499185	0.135227	-0.264685	2.08282	1.67977
1994-10-27	0.198462	0.853376	1.54402	1.15507	0.925933	0.269018	0.592806	0.499185	0.356507	0.832408	1.10804	0.884472
1994-10-28	1.6283	0.727131	1.78265	2.28974	1.0594	1.95099	2.24706	1.19933	2.13159	2.20954	0.439803	0.43932
1994-10-31	-0.0807351	-1.01747	0.0934405	-0.396938	-0.0202675	-0.351907	-0.0199302	-0.788415	0.131728	-0.57517	-0.21966	-0.494371
1994-11-01	-0.726337	-0.0902753	-1.82851	-1.11414	-0.233372	-0.55973	-0.189536	-2.06193	-0.916268	-1.21068	2.65814	2.71608
1994-11-02	-0.376885	-0.54337	-0.400306	-0.258881	-0.407167	-0.503481	0.0399321	-0.95863	-0.399354	-0.262071	1.32945	1.27797
1994-11-03	1.10914	0.0201776	0.390793	0.478882	-0.0102004	0.0989218	-0.410062	0.019656	0.370882	0.593712	-0.158604	0.369686
1994-11-04	-0.970059	-0.810295	-1.44687	-1.15319	-1.1594	-0.913793	-2.29103	-0.898284	-1.68473	-1.27223	-0.743498	-1.11318
1994-11-07	0.198386	0.62855	-0.251256	0.15453	0.453049	-0.0399202	-0.153933	-0.198511	0.375777	0.648235	-1.99199	-2.04638
1994-11-08	0.391112	0.644709	0.145033	0.212089	0.971229	0.368655	1.70057	0.535079	0.565813	0.242009	1.02787	0.434311
1994-11-09	0.17845	-0.392374	-0.941617	-0.289324	1.76478	-0.109458	0.593952	-0.415925	-0.277711	-0.808984	-2.28644	-1.63849
1994-11-10	0.148902	0.130963	-0.753834	-0.164323	0.339288	-0.0996115	-1.13053	-0.497414	-0.451728	-0.325435	0.165062	0.110072
1994-11-11	-0.684135	0.16095	-0.236128	-0.698964	-0.459312	-0.599762	-0.091403	-0.790993	-0.492493	-0.44921	-0.828048	-0.606898
1994-11-14	1.1183	1.2188	-0.0886918	0.573123	0.956183	0.300331	2.03165	0.351212	0.857878	0.408456	-3.21064	-3.31957
1994-11-15	-0.166078	-0.218688	0.295334	-0.261869	-0.886151	-0.310357	0.258527	0.270095	-0.857878	-0.326631	0.627677	0.570452
1994-11-16	0.344527	0.684289	0.480511	-0.701689	0.478899	0.470165	0.168676	-0.30015	-0.8946	-0.173958	-1.20173	-1.14418
1994-11-17	-1.08311	-0.158259	-0.0978761	-1.34891	0.039805	-0.630727	0.178288	-0.845246	0.584341	-0.482522	1.59912	1.42819
1994-11-18	-0.390694	0.0890516	-0.766739	-1.11644	0.0994431	-0.705506	0.316175	-0.750587	-0.740744	-0.785209	-1.02507	-0.911687
1994-11-21	-0.785405	-0.396393	0.393934	-1.74937	-1.2502	-1.22114	-0.544044	-0.899986	0.0977804	0.0829445	0.513846	-0.229226
1994-11-22	-1.64786	-1.53087	-0.789426	-1.80129	-2.16703	-2.40401	-3.72865	-2.83411	-0.932797	0.485915	1.46978	1.53718
1994-11-23	-0.190795	-0.373757	-0.626089	2.27959	-0.732907	-0.515221	-0.526453	-0.913054	-0.07895	2.30411	1.83491	1.9581
1994-11-28	0.503833	0.534302	0.812851	0.0504363	1.16637	0.543991	0.856624	0.484466	-1.27213	0.140056	-0.165426	0.276625
1994-11-29	0.0899624	-0.241595	0.276053	0.603259	0.749902	-0.167067	0.980152	0.576189	-0.300511	-0.0299955	-0.387062	-0.720824
1994-11-30	-0.522134	-0.738459	-0.345185	-0.663786	0.322548	-0.115021	-1.37696	0.925403	-0.140548	0.039992	0	0.499585
1994-12-01	-1.4696	-0.938495	-1.20262	-0.708864	-0.7779	-0.80887	-1.61352	-1.02992	-0.776566	-1.28774	-1.28243	-1.61879
1994-12-02	0.930884	1.43477	0.349354	1.24225	0.273459	1.45545	1.60332	1.04027	-0.0607656	1.22775	-4.76965	-4.42983
1994-12-05	-0.263058	-0.323821	-0.840509	0.530558	0.0202265	0.383878	0.620015	-0.103541	-0.1115	0.538655	-0.827428	-0.708385
1994-12-06	-0.305004	-0.263879	-0.0502538	0.0798403	0.393602	-0.300752	-0.0608149	0.485714	-0.0101425	0.0298404	0.532703	0.295771
1994-12-07	-0.640425	-0.183094	-0.0905205	-0.680683	-0.535274	-0.0831255	-1.03955	-0.0515597	-0.661479	-0.0099458	-0.414079	-0.414324
1994-12-08	-2.15923	-0.694731	-0.231703	-1.90636	-1.97378	-1.75121	-2.57356	-1.3918	0.843887	0.0397772	1.47105	1.6471
1994-12-09	-0.361376	0.0102517	0.673471	0.224972	0.556186	0.327402	1.45059	0.198527	0.726322	0.158951	0.0583942	-0.116754
1994-12-12	0.680715	0.490849	0.967058	0.478933	0.899802	0.55728	-0.35288	0.935072	0.190792	0.731879	-1.29261	-1.1751
1994-12-13	0.451215	0.529048	-0.447473	1.03156	-0.305842	0.188561	-0.67811	-0.238132	0.270501	0.108337	0	0.353983
1994-12-14	1.02953	0.909097	-0.139623	1.48802	1.19762	1.23773	0.782028	1.7876	2.04008	0.10822	0.471977	-0.117855
1994-12-15	0.30014	-0.0502892	-0.0598982	0.00991228	-0.171657	0.720984	0.44562	0.861768	-0.747814	-1.17701	-1.54214	-2.14549
1994-12-16	0.716277	0.721735	1.14185	0.415431	0.725006	1.09213	-0.0103407	1.20411	0.836002	0.58529	0.179158	1.43543
1994-12-19	-0.378251	-0.169941	-0.138313	0.335042	0.260521	-0.203231	-0.487224	-0.530028	-0.56969	-0.19802	0.891007	0.414815
1994-12-20	-0.497243	-0.040028	-0.326781	-0.364658	0.648349	-0.356652	0.217989	-0.24094	-0.365126	-0.0991572	0.413102	0.413102
1994-12-21	0.731456	0.449394	-0.0198393	0.0986875	0.673804	0.60048	2.52893	0.5413	-0.247464	0.0495909	0.235294	0.528636
1994-12-22	0.717019	-0.449394	-0.14892	-1.07101	-0.534708	0.637235	0.37338	-0.0299955	0.375903	-0.00991621	0.410437	0.467564
1994-12-23	0.307612	0.160016	-0.079515	0.11957	0.475437	-0.181653	0.271589	0.019998	-0.584247	-0.606756	1.5099	1.50466
1994-12-27	-0.0205981	0.71692	0.377134	0.208903	0.286151	1.48389	1.11878	0.22969	0.712522	0.55716	1.65765	1.25572
1994-12-28	-0.581191	-0.0992654	-0.198314	-0.298567	-0.523587	-0.558884	-0.89803	-0.249688	0.462394	-0.457439	0.846745	0.621998
1994-12-29	0.49135	-0.178926	-0.377884	0.0896638	-0.148684	0.419455	1.33415	-0.451016	-0.738883	-0.309459	-0.394256	-0.282247
1994-12-30	0.0907412	-0.508704	-0.369317	-0.41912	-0.806737	-0.339423	-1.10388	0.451016	-1.12366	-0.019998	0.225479	0.451213
1995-01-03	-0.349811	0.1998	0.319489	0.548493	-0.350614	0.09995	-0.964638	-0.410843	0.0499875	0.538547	-1.81823	-1.8172
1995-01-04	0.965214	-0.279832	0.388002	0.989617	0.190486	0.0599221	0.332645	0.150504	0.0099945	0.664191	0.229095	0.628394
1995-01-05	0.333679	-0.935103	0	-0.0591017	0.0400561	0.358781	-0.201471	0.0400962	-0.180054	-0.465463	1.36366	1.13251
1995-01-06	-0.0345763	-0.151645	-0.258501	0.206703	-0.481735	0.407049	1.05322	0.997216	-0.925374	0.22805	-0.282566	-0.394923
1995-01-09	-0.0467813	0	-0.13947	0.0982801	-0.656071	0.128719	0.705944	0.386235	0.0707106	-0.208199	-1.53981	-1.65293
1995-01-10	-0.470016	-0.111353	-0.329522	0.274672	0.202327	0.345731	2.13692	0.335505	-0.0606061	0.0991965	-0.172563	0.114877
1995-01-11	0.298165	0.0607533	-0.833631	-0.137241	0.171657	0.275726	-0.281649	0.628501	-0.222537	-0.238237	1.99494	1.59457
1995-01-12	0.0676049	0.182039	0.0201694	-0.452267	-0.820549	0.284775	0.784698	-0.0979432	-0.324577	0.208489	0	0.112931
1995-01-13	0.785857	0.945301	0.543042	2.36634	0.87098	0.752214	0.606092	0.66413	1.00077	0.405801	-1.13509	-1.13509
1995-01-16	0.316941	0.209969	-0.17064	1.82144	0.893446	0.939611	0.983067	0.243061	1.36858	0.933989	2.03397	2.08988
1995-01-17	0.0398414	0.269313	0.820415	-0.730311	0.438772	0.134888	0.180291	0.261844	-0.158872	0.527036	2.43106	3.19059
1995-01-18	-0.734211	-0.54937	1.09995	-0.793238	0.545772	-0.105968	0.463467	0.502368	-0.258707	-0.0389446	2.21332	1.34447
1995-01-19	-0.817037	-0.663252	0.0197083	-1.32324	-0.0197941	-0.900427	-0.387652	-0.599267	-0.289349	-0.458739	-0.213789	-0.106895
1995-01-20	-0.588242	-0.272604	0.56006	-0.614426	-0.227915	-0.614606	-2.05778	-0.847009	-0.210053	0.63387	-0.214248	-1.29173
1995-01-23	0.0190426	0.494177	1.01385	0.575527	0.682192	-0.362728	-0.145159	-1.0319	0.539246	0.349345	-2.99342	-1.63849
1995-01-24	-0.118724	-0.231656	-0.466655	0.106936	-0.118308	-0.00982174	0.444488	0.148068	0.585871	0.0968242	1.58951	2.01697
1995-01-25	0.424113	0.45274	0.737867	0.918813	0.236477	0.176644	-1.90779	-0.00986436	1.5425	0.742423	0	1.55291
1995-01-26	-0.230356	0.988871	0.260832	0.556837	0.813531	0.254603	-1.01734	-1.13096	0.563875	0.326077	-0.819005	-3.18515
1995-01-27	0.633275	1.24458	-0.435099	1.53908	0.923098	-0.431246	0.455627	-2.1786	1.27157	0.591887	-1.60269	-1.54785
1995-01-30	-0.435295	0.117728	-0.836825	-0.141516	1.09659	-0.304953	-1.66413	-2.09167	-0.59524	0.389494	0.776918	1.38315
1995-01-31	0.586134	0.058812	-0.519227	0.150943	1.74495	0.412939	0.391115	0	0.757834	0.680339	1.64477	1.52675
1995-02-01	0.661908	-0.323895	-0.413386	-0.245399	-0.556212	-0.284942	1.20381	1.08736	-0.690452	-0.339591	0.704419	0
1995-02-02	0.598117	0.627207	0.216749	0.771914	-0.27453	0.735261	0.925295	0.943113	0.144238	0.0566786	0.107933	0.324149
1995-02-03	0.816005	0.972203	0.823292	2.89286	0.586013	1.34855	0.877969	1.23709	1.4121	1.37869	1.28619	1.28619
1995-02-06	0.44646	0.636515	0.438277	0.545109	1.18977	0.317506	0.76436	0.15105	0.529152	-0.0838653	-1.01687	-1.07067
1995-02-07	0.275058	0.153698	-0.340716	-0.254014	-0.541602	-0.30787	-0.241255	0.661922	-0.0377038	0.00932184	-0.701757	-0.810596
1995-02-08	0.174916	-0.38469	0.253214	0.1543	-0.0561956	-0.125344	1.01895	-0.18009	0.301233	-0.38291	-0.870517	-0.380539
1995-02-09	-0.116576	-0.512004	-0.350775	-0.62776	-0.648529	0.192771	1.03707	0.170094	-0.338951	-1.16707	-0.328408	-0.436682
1995-02-10	0.71229	0.473454	-0.0195236	-0.420707	-0.0471587	0.451555	0.359033	0.179784	0.57366	-0.00946746	1.19892	1.03402
1995-02-13	-0.0215741	-0.250941	0.448082	-0.036667	-0.340201	0.487689	0	0.755546	-0.394626	-0.284441	-1.03459	-0.979333
1995-02-14	0.244139	0.202732	0.446083	0.803584	-0.407873	0.181082	0.235505	0.276926	-0.528602	0.265504	0.273299	0.816776
1995-02-15	0.208897	-0.0578815	0.626961	0.49898	0.038012	1.12675	0.178613	0.943681	0.255211	0.396938	0.544367	0.108401
1995-02-16	0.173685	0.558123	0.230503	-0.199293	-0.123592	0.0376541	1.7688	-0.117474	-1.14884	-0.047172	0.918677	0.916696
1995-02-17	-0.858865	-0.442393	0	-0.317879	0.247031	-0.670478	-2.55142	-0.471282	-1.32656	-0.340297	1.70671	1.65029
1995-02-21	0.236075	-0.0385617	1.04023	-0.328019	-0.170956	0.378287	-0.0852313	0.422294	-0.135567	0.378037	-0.264761	-0.423281
1995-02-22	0.192078	0.00964181	0	0.62776	0.833023	0.780409	0.745673	0.0195982	1.27096	0.620653	-1.22701	-0.106101
1995-02-23	0.138297	0.710926	-0.256666	1.25278	0.770029	0.495166	-0.632048	0.342349	0.619965	-0.18767	-1.07934	-1.33585
1995-02-24	0.106987	1.00963	-0.114286	0.482488	0.541097	-0.102569	-0.22738	-0.0292983	0.417498	0.140786	1.40088	0.589972
1995-02-27	-1.16407	-0.866136	-0.362769	-1.01233	-0.747108	-1.06923	-0.713915	-0.558305	-1.29612	-0.658702	-0.160643	-0.321371
1995-02-28	0.514181	0.343545	0.410404	0.54775	0.858695	1.16248	1.79878	0.392119	0.94516	0.348712	-0.915215	-0.645858
1995-03-01	-0.251124	-0.123922	-0.133435	-0.331884	-0.0185891	-0.50458	0.178111	-0.943681	-0.858866	-1.30684	-0.923669	-1.14039
1995-03-02	-0.0893444	0	0.475738	0.0449135	0.0278823	-0.733362	0.504485	-0.723599	-0.0287563	-0.948147	0.163622	0.490331
1995-03-03	0.0239101	0.228659	-0.142484	-0.459067	-0.213964	-0.0566358	1.90148	-0.119451	-0.499761	-0.00962325	1.51436	1.24225
1995-03-06	-0.475708	0.824532	1.07782	-0.597233	0.742256	-0.255259	0.401497	-0.379204	-0.599151	-0.685629	-0.214938	-0.376446
1995-03-07	-0.34046	-0.938796	-0.348547	-1.54574	-0.732944	-0.78879	-0.942411	-0.20016	-0.427393	-0.875918	0.214938	0.161507
1995-03-08	-0.14706	0.199876	1.22862	-0.0553199	-0.102483	0.238243	0.376199	-0.090203	0.213925	0.468111	-1.62341	-1.57227
1995-03-09	-0.0770202	0.0380264	-0.233307	-0.203102	-0.457795	0.294635	0.283507	0.130267	0.561799	-0.429018	-1.70568	-1.7641
1995-03-10	1.58937	1.66835	0.521854	1.54971	0.62544	1.70317	0.700735	1.20441	2.04596	0.982068	-0.612304	-0.334262
1995-03-13	0.214619	0.112108	-0.232634	-0.173034	1.03685	0.167801	0.722873	0.029678	-0.969958	-0.193705	1.55128	1.49546
1995-03-14	0.0630245	0.753457	-0.410755	0.581661	1.00798	0.853279	0.628256	0.394867	1.5832	0.473912	-1.38391	-1.60713
1995-03-15	-0.351588	0.129654	-0.450029	0.235337	0.0820232	-0.87191	-0.502288	0.511007	-0.160023	-0.42545	0.943142	1.22156
1995-03-16	0.616259	0.590571	0.84215	0.67577	1.06022	1.167	0.332152	0.0392003	0.918986	0.541169	0.27571	0.330579
1995-03-17	-0.239242	0.349008	0.167582	-0.594436	1.04018	0.147221	-0.467123	0.322818	-0.327241	-0.192939	0.54915	0.493828
1995-03-20	-0.0503845	0.603293	-0.18622	-0.117504	0.666817	-0.138014	0.86961	0.243867	-0.234401	-0.824167	1.62959	1.68254
1995-03-21	0.00497265	0.1821	-0.551378	-0.571404	0.106279	0.00920683	-0.00892658	-0.234101	-1.30387	-0.214425	-0.702896	-0.756352
1995-03-22	-0.25881	-0.00909711	1.08119	0.281575	-0.248161	-0.248882	0.115983	0.389864	0.587902	-0.156235	2.83517	2.51687
1995-03-23	-0.343143	-0.318921	0.120443	-0.0453618	0.141882	-0.0461574	0.887711	0.881319	-0.0378251	-0.0879894	-0.211193	-0.317797
1995-03-24	1.29057	0.446206	0.5356	1.10997	0.371485	1.1202	1.46513	1.03598	1.71602	1.2635	-0.742709	-0.905948
1995-03-27	0.323227	0.0817402	0.541907	1.14216	0.589764	0.573589	0.642419	0	0.0929282	0.173695	1.53239	2.11872
1995-03-28	0.5723	-0.236321	-0.302739	0.0709534	0.22793	-0.0635699	0.466201	0.665781	0.306052	-0.376721	-0.104932	-0.683673
1995-03-29	0.570353	-0.337268	0.156071	-0.0620815	-1.19804	0.543578	-1.77273	0.586013	-0.482689	0.135397	0.88843	1.3627
1995-03-30	0.779902	-0.788344	-0.0825953	-0.391112	-1.7342	0.387755	-1.47497	1.92278	-0.513085	0.366583	-0.364869	-0.208442
1995-03-31	-0.453162	-0.609251	1.29528	-0.419475	-0.288965	-0.243298	-0.392262	-0.481884	-1.35595	0.0385097	0.104384	0.0521512
1995-04-03	0.252754	0.554018	-0.882988	0.24119	0.765735	0.216294	0.720932	-0.195267	0.35961	0.0096251	-0.732988	-0.680097
1995-04-04	-0.160821	0.99868	1.00074	1.14439	0.955663	0.67292	-0.890795	0.603166	1.3418	1.89719	0.785139	0.314466
1995-04-05	-0.156319	0	0.271199	0.176258	-0.409727	-0.367302	0.446389	0.764945	-0.0932488	0.893157	1.96186	2.3786
1995-04-06	-0.449143	0.25494	-1.10749	1.4424	0.107047	0.483482	-0.303328	0.366569	0.149156	-0.103011	1.0679	0.864925
1995-04-07	0.235067	0.0999773	-0.356637	0.208081	-0.249955	-0.125123	0.916091	-0.826679	0.436865	0.262001	-0.5071	-0.35524
1995-04-10	-0.138819	0.0363306	-0.192563	-0.138672	0.508181	-0.0805189	1.24061	0.156675	0.250104	-0.355739	-0.40754	-0.305499
1995-04-11	-0.717473	-0.66512	-0.192935	-0.801119	0.417092	-0.385599	0.653683	-0.147452	-0.185202	-0.309961	1.4695	1.16605
1995-04-12	0.844505	0.556089	-0.0459918	-0.0174871	0.362431	0.510822	0.563089	0.129032	-0.102008	-0.377003	-1.67389	-1.72856
1995-04-13	0.0175864	0.0908678	0.193024	0.566771	1.31489	0.428152	1.04839	-0.406092	0.277958	0.752591	-2.06726	-1.75897
1995-04-17	-0.569009	-1.11427	0.0183638	-0.339677	-0.576421	-0.401338	0.341356	-0.817165	-1.70769	-1.6823	2.98376	3.28572
1995-04-18	-0.749249	0.3484	0.841109	0.22658	-0.342181	-0.304305	-0.213211	-0.908544	-0.661003	0.237993	1.60888	1.70259
1995-04-19	0.120958	0.201152	0.272752	-0.121941	-2.0601	0.393631	-1.35811	0.272493	0.792681	0.880396	1.77958	1.2827
1995-04-20	-0.314018	-0.109669	1.7639	-0.305504	-0.287511	0.00892817	0.500692	0.402679	-0.68852	-0.0282792	0.537504	0.586512
1995-04-21	0.263549	1.07323	0.142628	0.139775	1.24292	1.0833	1.13025	0.763434	0.0283889	0.122486	-0.537504	-0.292826
1995-04-24	0.304034	0.828834	0.497602	0.756624	1.13105	0.826742	2.62178	0.83126	0.274012	0.769162	-1.43106	-1.62605
1995-04-25	-0.544415	-0.575852	0.451029	-0.242887	-1.06887	-0.280677	0.751914	-0.0367985	0.780116	-0.374462	0.841381	0.890214
1995-04-26	-0.267706	-0.0902772	-0.0353014	0.303517	0.23064	0.280677	1.11331	-0.507358	0	-0.103223	-0.692387	-0.642136
1995-04-27	0.311464	-0.244156	0.0264772	0.457864	-0.301713	0.341014	0.414315	0.599329	0.121637	0	1.38001	1.47568
1995-04-28	0.36677	0.550767	0.00882418	-0.397271	0.726117	-0.27972	0.307593	0.202039	0.745299	0.243811	-0.245038	-0.587661
1995-05-01	-0.925853	-0.20731	2.27689	-0.268619	-0.229662	0.0612557	-0.925632	0.119195	-0.260223	-0.309554	0.587086	0.831504
1995-05-02	0.00486679	0.656507	-0.354258	0.0867303	0.432385	-0.00874852	0.0896898	0.0549652	0.167364	-0.141024	-2.02027	-1.71952
1995-05-03	1.21385	1.59178	0.276601	1.07783	1.05979	0.845063	2.511	0.137281	0.703576	0.824515	-1.00051	-1.49778
1995-05-04	-0.527151	-0.256173	0.189721	0.938974	-0.305397	0.190674	0.1747	-0.26558	-0.184672	0.233003	1.99111	2.09067
1995-05-05	0.14518	0.0176882	-0.12069	0.888143	-0.0524476	-0.564409	-0.972662	-0.477986	-0.166497	0.621783	0.196947	0.147674
1995-05-08	0.71007	0.889208	0.301452	1.00545	0.279403	0.67691	0.980595	1.1816	1.11394	-0.0925583	-0.196947	-0.0492005
1995-05-09	0.10359	-0.210582	-0.915773	0.274737	-0.331878	0.259135	-0.150848	-0.410603	0.219479	0.415839	-3.40885	-3.2511
1995-05-10	0.636644	-0.0263539	0.216741	0.538951	-0.113791	0.292876	-0.0397346	0.410603	-0.843964	0.0460978	0.711385	0.456506
1995-05-11	0.921095	-0.228692	-1.10595	-0.289843	-0.00875848	-0.0516218	0.823245	0.698701	-0.498708	-0.693709	-1.73651	-1.83866
1995-05-12	1.60626	-1.18701	0	0.207117	-2.05299	0.814232	0.542475	0.873289	0.857346	0.564581	0.565118	0.770222
1995-05-15	0.641458	-0.115911	0.767624	1.04558	-0.816917	0.0170707	1.2467	0.812396	0.0458863	0.643976	1.92802	1.82468
1995-05-16	-0.487064	-0.366448	1.07175	0.294406	0.359907	0.289756	0.571386	0.682294	-1.77733	0.703617	0.900456	0.501003
1995-05-17	-0.550969	-0.107508	-0.0171954	-0.614328	0.215324	-0.264156	1.02644	-0.842465	-0.787627	-0.374037	-0.599402	-0.350438
1995-05-18	-1.48093	-1.24472	-1.17628	-1.09878	-1.60813	-1.75594	-1.304	-1.4532	-1.91025	-1.27859	0.2002	0.250438
1995-05-19	0.192471	0.389511	-0.873826	-0.574834	0.744038	-0.557299	-0.193207	-0.0271113	0.421295	-0.101885	0.299551	0.349563
1995-05-22	0.682183	0.711683	0.420389	1.01414	0.62182	1.13741	1.57339	0.459895	1.1117	0.50839	-1.25409	-1.00201
1995-05-23	0.654018	0.893661	0.97409	1.36358	1.0723	0.447929	2.40758	1.58875	-0.587568	0.276218	-0.202122	-0.25208
1995-05-24	-0.624626	0.364105	0.362851	0.682985	0.867262	-0.240943	-0.633881	0.14158	-0.897466	0.183722	-1.83772	-2.40114
1995-05-25	-0.380732	0.512822	-0.0517554	-0.430388	0.66743	-0.674276	0.328628	-1.17408	0.249042	1.97198	-0.775799	-1.14406
1995-05-26	-0.415043	-0.814668	-1.34638	-0.849956	-0.729129	-0.993732	-1.98817	-0.808484	-0.932296	-0.315443	-3.00418	-2.22114
1995-05-30	0.20649	0.532058	0.6798	0.262295	0.017632	0.314878	-3.86154	-0.0360848	1.14254	1.08633	0.480385	0.426895
1995-05-31	2.03734	2.42028	1.3716	1.67225	2.17988	1.92871	1.52208	1.25528	2.10653	1.57693	0.584021	0.531069
1995-06-01	-0.147465	-0.684311	-0.0514183	0.265305	0.378788	-0.240137	1.48391	0.222509	-0.487257	-0.590648	0.0529241	0.0529521
1995-06-02	-0.36907	-0.147871	-0.973348	1.60883	0.0429535	-1.11386	0.0613544	-1.34254	-0.244522	0.739961	1.26185	1.31477
1995-06-05	0.861519	-0.034825	0.276601	0.291902	0.838185	1.13103	0.329137	0.95952	0.479077	0.856424	0.573067	0.573067
1995-06-06	0.14611	-0.00870815	0.0862813	-0.189245	0.636756	0.12012	-1.09106	0.560674	-0.328531	0.14782	-0.991916	-0.468629
1995-06-07	-0.363281	-0.191771	-0.293661	-1.42286	-0.220283	-0.206009	-0.0386354	0.0443636	-0.982623	-1.15356	0.366589	-0.418411
1995-06-08	0.0895442	-0.0436357	-0.20781	-1.22434	-0.110324	0.00859217	0.608701	0.212672	0.151803	-1.44308	-1.15669	-0.736458
1995-06-09	-0.603691	-1.10595	-0.51271	-1.55181	-0.681608	-1.14929	-0.0614723	-0.987421	-0.341881	-1.31049	-0.583401	-0.582475
1995-06-12	0.936766	0.756181	0.0696743	0.468077	0.179372	0.934263	0.107552	0.214324	0.701491	0.971056	0.318641	0.212202
1995-06-13	0.982728	0.358502	0.382343	1.9793	1.21296	1.42768	0.688655	0.160442	1.14588	0.9883	0.264761	0.317461
1995-06-14	0.064603	0.47022	0.0780268	-0.257359	-0.295521	0.203511	0.691518	-0.482101	0.242515	-0.51519	0.737622	0.631914
1995-06-15	-0.0657617	0.364204	0.328777	-0.443889	-0.0930587	0	0.942159	0.223484	0.35339	-0.544717	-0.579101	-0.790518
1995-06-16	0.275767	1.05047	0.336309	-0.170006	0.867995	0.1016	1.02994	0.240803	1.36458	-0.170274	-0.529382	-0.530505
1995-06-19	0.662357	0.563719	-0.310399	1.81458	0.301609	0.960088	3.17881	1.16018	0.757199	0.670454	-3.34624	-3.07883
1995-06-20	-0.0860461	-0.051116	-1.47893	0.309831	-0.343571	-0.293785	2.17709	-0.432385	-0.482851	-0.222985	-1.15927	-1.21414
1995-06-21	-0.0260758	0.323294	-1.78624	0.348405	1.61536	-0.522546	-1.20364	-0.0796214	-0.265192	-0.537202	-3.10146	-2.35966
1995-06-22	0.829581	1.2996	-0.0089226	1.2724	2.07626	0.816331	1.81406	2.03248	1.88668	1.89415	0.228833	0.961818
1995-06-23	-0.367238	-0.352764	0.906029	-0.602765	-0.535368	-0.167771	-0.0769742	0.0866852	-0.73049	-0.645135	-0.0571592	0.281136
1995-06-26	-1.60287	-0.446938	-0.665397	-1.12915	-1.26045	-0.597871	-1.40286	-0.809087	-1.44045	-0.71181	0.853976	-0.789181
1995-06-27	0.15877	-0.270819	0.842092	-0.861318	-1.41011	-0.135227	-1.88475	-0.192358	0.868577	0.285332	0.734259	1.57218
1995-06-28	0.776538	-0.00847494	0.870067	0.829549	0.980889	-0.0338352	-0.224516	0.244755	0.118273	0.965849	1.11921	0.166991
1995-06-29	-0.348749	-0.314079	-0.517613	-0.741482	0.124003	-0.406918	1.36821	0.791343	-0.601917	-0.841271	-2.30801	-2.19295
1995-06-30	0.798461	0.0764883	-1.07	-0.224323	-0.24816	0.727891	0.142939	0.76794	0.547347	-0.347424	-0.915338	-1.20104
1995-07-05	0.383357	-0.560654	-0.522703	0.0959233	-1.14268	0.995949	0.13468	1.17348	-0.207985	-0.339468	-1.27243	-0.694849
1995-07-06	1.20468	0.416543	1.17446	1.19134	0.0998835	1.58629	2.15831	1.56017	1.93641	1.02382	1.09987	1.21284
1995-07-07	0.368107	-1.20334	0.219231	1.08364	-2.57872	1.90791	2.11271	2.76621	-0.240011	-0.809289	-1.33297	-1.62041
1995-07-10	-0.0125846	0.0686636	-0.509354	0.272979	0.502407	0.433318	1.19423	0.605353	-1.38007	-0.178747	1.16011	1.21776
1995-07-11	-0.741488	0.154321	0.158353	-0.444948	0.930003	-0.747442	-1.72506	-1.43456	0.0631456	-0.250784	-0.115407	-0.230814
1995-07-12	0.819469	0.954905	0.561011	0.810352	0.33605	0.474831	3.71715	1.52304	1.16551	0.349134	0.976739	1.03449
1995-07-13	-0.177766	-0.442215	0.357751	0.116338	1.40748	-0.378072	0.896691	-0.580553	-0.904335	-0.349134	-1.38171	-1.38171
1995-07-14	0.269543	-0.529825	-0.296581	-0.809406	0.09919	-0.468536	0.875804	-0.624622	-0.38751	-0.440391	0.404976	0.404976
1995-07-17	0.669756	0.453089	0.409747	-0.579939	0.634138	0.677859	1.88117	0.308743	0.0451365	0.0360231	-0.695252	-0.231214
1995-07-18	-0.90505	-0.0767951	-0.435958	-0.385873	0.564858	-1.01852	-3.1487	-1.30646	-0.280176	0.206881	0.868312	0.288934
1995-07-19	-0.886682	-0.25641	0.183334	-1.3824	-0.614127	-1.74573	-6.17905	-1.50715	0.559568	-0.640017	-0.11534	0
1995-07-20	0.551267	-0.222755	0.209114	0.303539	-0.617922	1.00363	0.714165	0.408011	2.06652	0.352065	-1.86377	-1.74626
1995-07-21	0.32515	0.376681	0.32153	-0.905346	0.626135	0.302399	-0.346045	-0.449738	-0.291352	-0.243605	-1.30179	0.234604
1995-07-24	-0.231722	0.102485	0.519212	0.601807	0.172322	0.228236	3.17964	0.499585	0.0441989	0.423672	0.534602	0.584114
1995-07-25	1.47321	0.476881	-0.389156	1.48492	0.767727	0.592606	1.66504	0.207426	0.335275	0.538263	0.295771	1.6176
1995-07-26	-0.289596	0.862804	0.828376	0.126034	0.600261	-0.568183	0.171583	-1.05821	0.114442	-0.179099	3.31137	0.114548
1995-07-27	0.447691	-0.312118	0.0858959	0.823179	1.55676	1.29399	1.26455	0.451317	-0.0351989	0.687779	-0.0571592	0.228702
1995-07-28	-0.678928	-0.177582	-0.966274	-0.0546683	0.0159236	-0.338056	-1.63448	-0.0834237	0.762794	-0.553425	-0.343643	-0.457929
1995-07-31	0.322028	-0.381599	0.699757	0	0.571566	-0.129084	-1.65492	-0.292532	-0.692408	-0.0358102	0.743073	1.08418
1995-08-01	-0.113951	0.356204	-0.58712	-0.847263	-0.206022	-0.25867	-1.58701	0.225743	-1.11437	-0.134403	0.794105	-0.170406
1995-08-02	-0.147286	0.0761647	-0.077966	0.70655	-0.628608	-0.763735	-2.05125	0.050096	1.94643	0	0.450959	2.02596
1995-08-03	-0.444197	-0.16086	-0.156115	0.195381	-0.584399	0.0489237	0.826939	0.50789	0.078469	-0.305316	-0.338028	-1.28962
1995-08-04	-0.227063	0.46494	-0.330378	-0.0390457	0.344648	-0.195838	0.840746	-0.141284	-0.611944	0.107865	-0.0564493	0.112803
1995-08-07	0.354656	0.0927292	-0.418885	0.475319	0.0799808	0.28547	0.267279	0.514311	0.0350693	0.143639	-0.339367	-0.508619
1995-08-08	0.11105	0.17679	-0.473353	0.271708	-0.168034	0.048856	0.722862	-0.29831	-0.0613793	-0.161609	0.790072	1.18278
1995-08-09	-0.590388	-0.404552	0.131712	-0.583137	0.303854	-0.391518	1.61093	-0.724611	-0.061417	-0.64906	-0.0562272	-0.505193
1995-08-10	-0.216104	-0.143672	-0.757513	0.0779484	-0.0479157	-0.771191	-1.02151	-0.71306	-0.307652	-0.190106	0.616767	0.784757
1995-08-11	-0.567439	-0.764075	-0.977351	-0.703733	-0.793941	-0.437457	1.09504	-0.295097	-0.467682	-0.0543823	-0.167832	-0.279564
1995-08-14	1.02853	0.654069	0.276403	0.516554	1.17663	1.00412	1.84038	0.379251	0.705097	-0.163325	-2.15062	-2.15062
1995-08-15	-0.168319	-0.568883	-0.91235	0.249493	-0.790897	0.024565	0.275121	-0.126257	-0.0702864	-0.163592	-0.0572246	-0.458716
1995-08-16	0.348898	-0.674957	-0.92075	0.559094	-0.554954	0.122735	1.98834	0.947239	0.1493	0.833338	0.456883	1.08604
1995-08-17	-0.216563	-0.446775	0.036268	-0.201535	-0.371688	-0.0736226	0.0641067	0.166722	-0.351649	-0.153464	0.624825	0.340522
1995-08-18	-0.0101602	-0.327756	0.307748	0.78062	0.145608	-0.139213	-0.655824	-0.0499875	0.30776	0.198556	1.18211	1.23875
1995-08-21	-0.233107	0.241609	0.423863	0.238379	0.580319	0.319084	-3.96078	0.174847	0.943733	-0.117281	2.10418	2.15895
1995-08-22	-0.200005	-0.0172384	0.00899888	0.291434	0.0321414	-0.106248	2.08548	0.0831532	0.16511	0.15334	1.57655	1.52177
1995-08-23	-0.667613	-0.310801	-0.198163	-0.645362	0.136486	-0.508281	-0.00657311	-0.625341	-1.05618	-0.406413	-2.95588	1.33943
1995-08-24	-0.123703	0.758036	-0.207591	0.446052	0.392361	0.00821862	-1.1703	-0.226083	0.673403	-0.00905018	-0.780818	4.22048
1995-08-25	0.444442	0.436701	0.82779	1.47011	-0.127949	0.565459	-1.43348	0.36817	1.67679	0.847157	0	1.56926
1995-08-28	-0.723422	0.0512514	-0.260195	1.69445	-0.144138	0.0408513	-2.61104	-0.0417694	0.0599803	0.0358905	-0.224215	-10.9779
1995-08-29	0.516841	0.170649	-0.0629072	0.0520272	0.224126	0.0489996	0.338761	-0.175622	0.572284	-0.476598	0	0.16802
1995-08-30	-0.193154	0.0596582	-0.00898998	0.378241	0.486541	-0.106196	0.783725	-0.444613	0.788975	-0.325027	-0.168492	-0.730135
1995-08-31	-0.224087	-0.204691	0.475359	-0.133333	0.111332	0.0980312	1.5088	-0.176716	0.430036	-0.181028	0.280663	0.841992
1995-09-01	0.687239	0.289855	1.84402	0.502774	-0.358295	0.707867	-0.996517	0.495695	-0.210571	0.497041	1.11484	1.05645
1995-09-05	0.672556	0.110605	0.726448	0.529608	0.588518	0.855741	3.73113	1.33202	0.471064	0.117122	2.94942	2.24237
1995-09-06	0.325273	0.381923	-0.726448	0.117311	0.348295	0.680956	0.327633	0.60189	-0.546978	-0.38793	-1.19113	-1.19697
1995-09-07	-0.0786842	-0.313919	0.473228	-0.256796	0.165805	-0.151812	0.632563	0.123229	-0.236547	0.0903506	-0.491401	0
1995-09-08	0.493585	0.0594657	-0.00874317	0.797575	0.54286	0.0479655	0.615666	1.02917	0.531445	0.135373	0.926185	0.926185
1995-09-11	0.151581	0.59272	0.427519	0.349218	0.0941103	-0.216026	0.489818	0.656059	-0.379315	-0.243803	0.162558	0.270783
1995-09-12	0.225152	0.95783	1.16849	1.0404	0.0940218	0.670554	-1.0405	0.451068	0.286726	0.78347	0.916202	1.44969
1995-09-13	0.0716182	1.1308	0.154772	0.387375	0.546706	0.468311	0.14282	-0.547991	1.22198	-0.19754	-0.537925	-1.23359
1995-09-14	0.419989	0.905356	0.676459	1.60515	1.20773	0.898705	-0.92545	0.796817	2.02576	1.15278	1.65824	1.81823
1995-09-15	0.290935	0.514854	-0.00853424	0.709098	0.0384689	0.0549213	-2.94344	-0.716042	1.32806	0.0177683	0.370665	0.370273
1995-09-18	-0.20476	0.479773	-1.18477	-0.878339	0.827337	-0.511148	1.1598	-0.558683	-0.185193	0.168642	0.0528402	-0.105652
1995-09-19	-0.276328	0.533982	0.284593	0.717303	0.873501	-0.62478	1.70504	-1.25829	-0.0483676	0.0886446	0.105597	0.474559
1995-09-20	0.378168	0.45085	0.129093	0.356731	0.603184	0.221888	-0.354471	-0.568956	2.86143	0.530224	-1.38153	-2.55741
1995-09-21	-0.79367	-0.0160668	-0.284226	-1.53384	1.52925	-0.746865	-1.93884	-0.747015	-1.15854	-0.415103	-6.2365	-3.51491
1995-09-22	-0.418007	0.560809	-0.744528	-0.561699	0.251386	-0.223553	-0.679474	-1.03003	0.356083	0.415103	-1.78114	-3.5271
1995-09-25	0.0968157	0.127745	-0.452884	0.39139	0.434735	0.119823	-0.663734	-0.210659	-0.213498	0.44849	1.2673	0.634923
1995-09-26	-0.26885	0.445825	-1.27379	-0.0284131	0.790923	-0.311838	-0.777683	-0.448071	0.694173	0.899687	-0.804602	0.5165
1995-09-27	-0.520214	-0.0556196	0.159011	0.290853	-0.01459	-0.683035	-0.246846	-0.322499	0.783028	0.624135	1.37538	0.968393
1995-09-28	0.607253	-0.015897	0.826306	1.41377	-0.284932	0.851069	2.84931	0.913867	0.171446	1.0744	1.07558	0.452489
1995-09-29	-0.6195	-0.103392	-0.30687	0.0558581	-0.0146338	0.271457	-1.77043	0.327966	-0.0623102	-0.0427551	-1.24648	-1.021
1995-10-02	-0.267556	0.14313	-0.440025	-0.391664	-0.139128	-0.591765	-1.51922	-1.055	-0.742916	0.528876	0.568506	0.73843
1995-10-03	-0.650973	0.886012	0.264247	0.844358	1.29588	-0.66793	-0.0620797	-1.40125	-0.353843	0.644507	-0.454546	-0.62447
1995-10-04	-1.29707	0.886037	1.55367	0.450654	1.42916	-0.826987	-2.78456	-1.32521	0.471514	-0.169205	-1.49171	-1.37617
1995-10-05	0.702709	-0.328408	-0.399202	0.076064	-0.357169	0.138307	1.91834	1.22191	-0.692317	-0.305292	-2.51696	-2.6918
1995-10-06	-0.0108585	0.336214	-0.0782915	0.406995	0.492559	0.259825	-1.44412	-0.250097	-0.150109	-0.476759	0.94396	1.00325
1995-10-09	-0.631906	0.117018	-0.209078	-0.37935	-0.822285	-0.945094	-3.41889	-1.14634	0.221134	0.340774	1.63079	1.91922
1995-10-10	-0.182327	-0.132631	-0.0348888	-0.269868	-1.04653	-0.0900864	-0.278042	0.522695	0.0394368	0.872185	0.63346	-0.404041
1995-10-11	0.0398104	-0.0781006	-0.717916	0.951666	-0.0290255	0.604478	2.1528	-0.0956231	0.0473037	-0.0337297	-0.749067	-0.0578536
1995-10-12	1.27705	-0.101622	-0.299191	1.03784	0.931852	0.827255	1.75574	0.147743	0.0394027	-0.473414	-0.988093	-1.16416
1995-10-13	-0.00392111	0.14849	0.912367	0.548689	0.430478	0.804445	-0.451978	0.562894	-0.600602	-0.382053	1.67974	1.74119
1995-10-16	-0.849705	-0.14849	-0.271086	-0.196098	-0.0572902	-0.304927	0.550577	0.103573	-0.963729	-0.136193	1.02858	1.25788
1995-10-17	0.0508702	-0.172211	0.306011	0.263629	0.0930799	0.457043	4.02193	-0.440929	1.58797	0.306175	0.51035	-0.0568343
1995-10-18	-0.621613	0.0626566	-0.148517	0.0674855	0.42848	0.0159987	2.24653	-0.817823	-0.608385	0.313706	-0.396713	-0.113766
1995-10-19	0.314329	1.89241	0.139787	-0.717674	1.19007	0.431001	0.277301	-0.174871	1.33047	0.851356	-1.6605	-1.31769
1995-10-20	-0.00528654	-0.307787	0.209315	-1.81013	-0.253825	-0.135485	-2.2942	-0.280431	-0.368238	1.01049	0.288268	0.575045
1995-10-23	-0.806199	-0.703765	-0.910211	-0.263267	0.0141183	-1.02606	1.57294	-1.73502	-0.172834	-0.316245	-0.925397	0.229095
1995-10-24	-0.0743738	0.757697	0.700897	-1.39012	1.08117	0.377981	0.0663878	0.62311	0.759805	0.366087	0.637129	0.740955
1995-10-25	-0.760589	-0.200463	0.139592	-2.07541	0.34853	-0.595767	-1.90278	-1.376	-0.195274	0.364752	0	-0.170503
1995-10-26	-1.58898	-1.01618	-1.5729	-1.16301	-1.30272	-1.17777	0.606921	-0.731413	-0.847995	-0.722504	1.49	0.170503
1995-10-27	0.863528	0.186945	-0.274933	1.67877	-0.870894	0.334435	1.45501	1.41285	0.346348	-0.694186	-0.227791	-0.398294
1995-10-30	0.205314	0.124436	1.20935	-0.436791	0.206017	1.01277	2.46732	0.338983	0.915177	0.0587322	0.455063	0.73843
1995-10-31	-0.628172	0.155328	0.0701693	-0.4315	-0.43384	0.0241809	-1.24896	-0.661189	0.659659	-0.749319	0.113443	0
1995-11-01	0.573865	0.108586	0.725116	1.79992	0.788049	-0.322893	-0.190008	0.0537731	0.332059	0.808017	0.565293	0.395369
1995-11-02	1.98652	0.502611	-0.471164	1.48952	-0.560226	1.55639	2.03837	0.723121	0.767994	-0.0838645	1.34381	1.12109
1995-11-03	-0.351575	0.261901	0.384079	-0.293337	-0.0711389	0.143187	1.08648	0.505746	-0.0841912	0.167659	-0.222717	-0.0557569
1995-11-06	0.380096	-0.601854	-0.23551	-0.231084	-0.242252	0.111226	-1.71174	-0.212634	-0.352842	-0.908715	-1.29034	-1.40412
1995-11-07	0.397037	-0.100662	-0.192308	-0.597688	0.654155	-0.135076	-3.01959	0.336462	-0.570241	-0.16919	-0.339367	-0.339944
1995-11-08	0.543824	1.339	1.79498	1.56051	1.0224	0.9496	-0.106688	0.335334	0.562557	0.68346	0.958564	1.12868
1995-11-09	0.129447	-0.490422	-0.949839	0.836651	-0.217704	0.0472441	3.62938	-0.0705032	-0.639867	-0.649599	0.112171	0.056101
1995-11-10	0.00200899	0.038401	-0.208442	-0.337966	-0.507472	0.455546	0.0385951	0.211361	-0.465117	-0.390095	-0.0560695	0
1995-11-13	-0.0938542	0.749698	0.762172	-0.728083	0.232911	0.0235064	-1.46414	-0.158479	0.0776699	0.0934222	-0.168397	-0.28082
1995-11-14	-0.303224	-0.0686159	0.129338	-1.16199	0.730494	-0.313873	-3.08165	-0.317713	-0.0543626	-0.263505	0.112296	0.616767
1995-11-15	1.1751	1.32583	0.806733	0.203974	1.1066	0.470442	0.791048	-0.00883978	1.05093	0.509382	0.615387	0.167551
1995-11-16	0.177342	0.943827	1.24869	1.34699	-0.305005	1.22834	-0.374632	-0.354233	0.513706	0.734026	1.43967	1.3304
1995-11-17	0.767644	0.364652	1.63272	0.78031	0.152619	0.0695169	-0.85485	0.716025	0.868048	0.184765	2.06754	2.17874
1995-11-20	0.287884	-0.170997	-0.241134	-0.586391	-0.556098	-0.262873	-3.00558	0.228753	-0.722849	-0.420416	-2.78478	-2.28893
1995-11-21	0.714576	0.49731	0.622434	0.723867	0.299287	0.794236	0.0974795	0.944641	0.441939	0.512671	-0.499585	-1.38775
1995-11-22	0.137178	-0.855119	-1.1734	-0.0274801	-0.739401	0.199494	-1.10568	1.94834	-0.357973	-0.850281	-0.0556638	0.223339
1995-11-27	-0.0565659	-0.238628	0.292899	0.526371	0.385006	0.153046	-0.827514	1.29624	0.881733	0.901324	2.31161	2.42436
1995-11-28	-0.143715	0.439528	0.0835282	0.510049	1.20145	0.898232	3.97684	0.0420787	1.19609	-0.0083861	-0.272406	-0.491133
1995-11-29	0.347169	0.111437	-0.267536	0.304785	0.619367	0.611946	-0.605777	0.168138	0.179305	0.259643	-0.382619	-0.0547196
1995-11-30	-1.05743	-0.208117	-0.81537	0.36452	0.779065	-0.105501	-0.806647	-0.530595	-1.33	-0.58725	-0.439079	0
1995-12-01	0.366384	0.245235	1.0495	0.82537	-0.559767	0.668798	-1.56393	0.185607	1.03098	0.361148	1.36577	0.87194
1995-12-04	0.775918	0.651034	1.08819	1.68973	1.52177	0.738727	1.67956	0.814275	1.10934	0.710082	1.07934	0.97193
1995-12-05	0.436651	1.32588	0.707997	0.288695	2.16095	0.799708	-0.668443	0.865734	-0.4378	0.952743	0.214477	0.268312
1995-12-06	0.199807	0.999212	0.368475	0.711607	0.932561	0.49292	-0.287849	-0.124404	-0.253165	0.304615	0.534189	0.534475
1995-12-07	-1.01439	-0.339191	0.171492	-1.41512	-0.603201	-0.581461	-0.0137278	-1.16023	-0.545735	-0.999637	-0.213333	-0.373832
1995-12-08	0.1154	0.122819	0.699247	-0.0924153	-0.111861	-0.421645	2.64189	-0.344813	-0.495981	-0.0249118	1.27323	1.48702
1995-12-11	0.340009	0.216372	2.42538	-0.403667	0.111861	0.15555	-0.348246	-0.489824	1.27257	0.430928	-1.64766	-1.86225
1995-12-12	0.0387558	0.416997	0.15804	-0.398645	0.229908	0.207024	-1.90998	-0.875819	0.356401	0.379664	0.374432	0.96206
1995-12-13	0.114242	0.529518	1.04466	-0.0732576	1.09626	0.567116	-0.534797	-0.350772	2.03228	0.304339	1.43125	1.11083
1995-12-14	-0.313489	-0.0642513	-1.41645	-1.39543	0.653322	-0.641004	-3.6332	0.299517	-0.977967	0.270658	0.577278	0.681523
1995-12-15	0.0366244	0.0642513	-0.572248	0.337223	-0.193611	-0.281273	-1.60256	-0.179602	1.01427	0.750718	2.07154	1.91468
1995-12-18	-1.66144	-1.70588	-1.88275	-1.65652	-1.39862	-1.19306	-2.32321	-1.69203	-1.44792	0.235476	0.816748	1.0199
1995-12-19	0.293643	-0.0871523	0.89752	1.47456	-1.39853	0.307082	5.13044	0.711376	1.12797	0.630611	-2.83597	-3.4059
1995-12-20	-0.551161	-2.52377	0.0885063	-0.70399	-0.71336	-0.502306	-2.43845	-0.17304	-0.980759	-0.792949	-0.787612	-0.949374
1995-12-21	1.57437	0.0595948	0.649327	0.0475398	2.02014	0.472389	1.38339	0.500994	0.0294161	0.639704	-0.0527287	-0.212202
1995-12-22	-0.252532	0.208302	0.358924	0.338914	0.314239	0.276398	0.801167	0.103341	0.146951	0.0968132	0.944889	1.52836
1995-12-26	-0.0641033	0.87311	0.310028	0.654236	0.645016	0.320262	0.366533	0.171999	0.0293643	0.177248	0.67691	0.677615
1995-12-27	-0.0157137	0.352993	0.530379	0.58317	-0.671165	0.0520388	-1.01832	-0.36154	0.541689	0.193004	1.1865	1.23905
1995-12-28	-0.181353	-0.110177	0.504017	-0.0802354	0.813939	-0.0148655	-1.72783	-0.0172488	-0.0146017	0.336863	-0.720538	-0.102669
1995-12-29	0.575234	0.110177	-1.05027	0.0936017	0.194364	1.03528	0.353727	1.15767	0.269788	0.239923	0.97662	0.358883
1996-01-02	1.50794	0.906174	0.411947	0.426781	-1.19809	1.14111	1.03234	2.15915	1.26625	0.430417	1.32116	1.47323
1996-01-03	0.440509	0.739295	-0.316732	0.0864678	-0.0524178	0.196185	-2.63772	0.855736	1.45613	0.25419	0.403023	0.352379
1996-01-04	-0.351785	-0.318241	0.82929	-1.81817	0.229125	-0.77243	-1.30461	-0.480969	-1.0901	-0.381528	0.100503	0.301054
1996-01-05	-0.945002	-0.785459	1.46011	-0.583963	-0.926267	-0.139087	0.540122	0.0664783	0.457438	0.563829	1.74264	1.49182
1996-01-08	0.0152141	0.313468	0.710592	0.142911	0.893567	0.889737	-0.155079	-0.00830737	-0.414464	0.0158366	0	1.17764
1996-01-09	-1.29583	-0.620598	-1.13004	-1.60409	-1.12483	-1.4112	-4.87643	-0.658473	-1.53699	0.174037	-1.54194	-3.17172
1996-01-10	-1.65004	-1.72864	-2.58628	-2.13019	-2.68846	-2.01576	-0.139773	-1.55068	-1.93097	-0.952993	-1.41345	-1.01215
1996-01-11	1.04589	0.0595948	-0.11989	0.850531	0.190088	0.569418	3.10612	0.101868	0.797464	0.151497	-4.57698	-4.10128
1996-01-12	-0.802951	0.505127	-1.27975	0.92661	0.547872	-0.164498	-1.19735	-0.33145	0.124949	-0.583325	-2.91597	-3.17658
1996-01-15	0.0639664	0.177673	-0.666452	-0.333426	0.873075	-0.134791	-3.94983	-0.631941	0.593213	0.232139	0.709804	0.762946
1996-01-16	0.522798	1.47574	0.82833	2.16128	1.53941	0.426217	3.59087	-0.240158	2.46659	1.3974	-1.81174	-1.64207
1996-01-17	-1.31781	-0.548107	0.177763	0.739463	-0.230726	-0.194189	-1.27047	0	-0.442668	-0.21311	2.57055	2.50694
1996-01-18	-0.714086	0.460611	0.515341	-0.0540869	0.592224	0.618597	2.79664	-0.646136	-0.502153	-0.316556	3.50168	2.86492
1996-01-19	0.618269	0.943814	0.0802826	0.875309	-0.170727	0.710746	3.02806	0.920555	-1.61674	-0.158655	-1.2592	-0.945882
1996-01-22	1.26062	-0.180812	-0.789563	0.174146	-0.203941	0.390237	1.53073	2.28591	-1.51708	-0.397741	-1.70398	-2.4046
1996-01-23	0.306044	0.00723877	-1.13069	-0.254624	0.702172	-0.205973	-0.165724	-0.596064	-0.0965144	0.183158	-3.05367	0.485569
1996-01-24	0.518177	1.40878	0.636062	0.375009	2.35244	0.477503	2.86475	0.738258	1.65744	0.705596	1.2108	1.97182
1996-01-25	-0.35622	-1.19908	0.332725	0.0133672	-0.512296	-0.0293191	-1.83881	0.38375	-0.799505	-0.506892	-3.39393	-4.81044
1996-01-26	0.787875	0.683874	0.879215	0.559815	1.41521	0.795886	0.604876	0.382283	0.602058	0.309193	0.338983	-2.12655
1996-01-29	0.225424	-0.0143493	0.512657	1.16288	0.315996	0.109031	0.134709	0.998647	0.700273	0.205599	-1.59185	-1.9995
1996-01-30	0.942563	0.786168	-0.456457	1.14302	2.05472	0.896802	1.13425	2.26535	0.304834	-0.0474083	0.628394	1.82967
1996-01-31	1.18436	-0.206663	0.94265	2.01871	0.683816	0.974429	1.04531	0.320616	1.19581	0.685231	1.01984	0.621295
1996-02-01	0.91493	0.185304	1.44455	-0.914299	-0.073701	0.185212	1.84764	1.00327	0.0071605	-0.432646	-0.169253	-0.734674
1996-02-02	-0.898759	-0.599916	-0.487078	-0.605594	-0.505083	0.177765	0.18358	-0.150644	-0.574467	-0.545434	0.506901	1.12804
1996-02-05	0.664283	0.607036	-0.197075	0.650545	0.486649	0.806627	3.13623	0.672178	1.30927	0.608481	-1.47145	-1.69687
1996-02-06	0.905325	0.525495	0.165569	1.25683	-0.560778	1.03061	1.09341	0.636369	2.01245	0.228212	0.851552	1.19083
1996-02-07	1.23196	0.951616	-0.173461	0.814527	1.41742	0.10457	-1.17903	-0.305895	1.51408	0.579984	0.282247	-0.169253
1996-02-08	0.331473	1.8145	1.50379	1.66509	0.988216	0.936239	0.976961	0.29023	-0.45389	0.257561	0.112676	0.450705
1996-02-09	-0.226148	0.652363	0.194152	-0.198106	0.15673	0.337664	-0.16979	-0.770565	-0.165563	0.451082	0.112549	0.224593
1996-02-12	0.611536	0.211959	1.43278	0.580822	0.779988	0.658258	0.371857	1.23943	1.77916	0.72677	1.06295	1.00447
1996-02-13	-0.27094	0.0546262	0.526337	0.313721	-0.0538036	-0.0341775	-1.1395	-0.437535	-0.755697	0.253895	5.09872	5.14043
1996-02-14	-0.130923	-0.795015	-1.10929	-0.677885	-0.834664	-0.500327	-0.184587	-0.37656	-2.37892	-1.06606	0.264061	-0.528822
1996-02-15	-1.01056	-0.268715	-0.30819	-0.179483	-0.805211	-0.751754	-0.191539	-0.844553	-2.25778	0.0310607	0.421053	0.844778
1996-02-16	-0.546029	-0.44947	-0.526113	-0.721172	-1.03875	-0.597141	0.875438	-0.604231	-1.02167	-0.552767	0.628274	0.733372
1996-02-20	-1.08251	-0.898053	-1.0606	-1.85144	-1.72851	-0.579712	0.170246	-1.20338	-1.87604	-1.71658	9.40758	9.50255
1996-02-21	1.33013	0.627398	1.15365	1.24437	0.567068	1.1076	2.09757	1.15553	1.76026	0.174576	-6.57744	2.6231
1996-02-22	2.03755	1.32544	1.58392	1.51391	1.51093	1.71708	3.00395	1.22905	0.865057	0.954755	0.707789	2.33047
1996-02-23	-0.221343	0.29445	-1.15085	1.064	0.152901	-0.102197	0.13668	0.43251	-0.409969	-0.748831	-4.06121	-5.42931
1996-02-26	-1.3348	-1.00331	-1.7672	-1.19393	-1.77574	-1.20698	-1.20547	-0.582358	-1.92104	-1.06587	1.71656	-7.52458
1996-02-27	-0.254713	-0.491572	-0.638225	-0.50897	-0.699173	-0.567358	-0.567145	-0.11846	-0.744814	-0.0719971	1.58612	1.02303
1996-02-28	-0.0531504	-0.668526	-0.809528	0.118163	0.343955	-1.00419	-0.468741	-0.618264	-0.244562	-0.989191	-2.10318	-1.79722
1996-02-29	-0.433326	-0.497322	0.389709	-0.717341	-0.0624493	-0.555225	-2.68982	-1.04705	-0.356798	-0.868547	1.28768	1.49141
1996-03-01	1.52398	1.39463	0.877233	1.66381	1.63572	0.709298	-4.2639	0.903825	0.104198	0.747242	-0.513085	-0.717216
1996-03-04	1.97051	1.77081	-0.354708	1.11432	1.59125	1.56226	-0.998709	0.958841	0.178372	1.01442	-1.24225	-1.08556
1996-03-05	1.03095	0.806319	0.621878	0.794449	0.247682	-0.0964985	2.45149	0.59758	1.04156	-0.240597	1.75534	2.10859
1996-03-06	0.0188039	-1.09929	1.3717	-1.0566	-0.896976	-0.186368	-2.48587	0.0861968	-0.294378	-0.733372	3.27238	2.56231
1996-03-07	0.163313	0.503642	0.270552	-0.268965	1.6124	-0.124438	0.109973	0.53121	-0.41359	0.177792	-1.90006	-1.44894
1996-03-08	-3.15874	-3.1867	-3.35981	-4.50084	-3.54872	-2.72068	-1.8652	-1.81616	-3.30291	-2.63431	-1.01472	-1.06249
1996-03-11	1.83902	0.927838	0.763484	-0.603688	-0.149078	2.14487	2.50203	2.5536	0.404596	-0.34878	1.51825	1.31381
1996-03-12	0.385592	0.104105	0.403242	-0.847435	-0.97446	-0.257759	-1.30541	0.200881	-1.81432	-1.21356	2.72496	2.47906
1996-03-13	0.894079	-1.10907	1.09865	0.42785	-0.89534	-0.0418614	1.99247	0.776539	-0.357504	-0.371183	0.584797	0.342215
1996-03-14	0.713699	-0.675631	1.67941	1.20239	-0.304472	0.709272	-0.0881685	0.838931	-0.883681	0.126695	2.77929	3.31204
1996-03-15	-0.100163	-0.0847757	-1.67941	-0.217544	0.126976	-0.138677	2.86269	0.250313	0.00785453	-0.236626	3.84752	3.75305
1996-03-18	1.37238	0.809493	2.30676	2.07918	0.177496	2.19608	2.66752	1.42913	2.75009	2.20083	5.65772	5.48567
1996-03-19	-0.686491	-0.86605	0.994127	-0.0188223	-0.457057	0.00678771	-0.669933	0.41735	0.85217	-0.281807	4.49561	5.56746
1996-03-20	-0.14224	1.15307	-1.74434	0.762599	0.722711	-0.312713	-3.33178	-1.39297	0.446007	0.455468	-5.40216	-7.69936
1996-03-21	-0.409453	-0.399258	-0.0768699	-0.649718	2.50146	-0.320524	-1.69147	-0.181159	0.30125	0.222837	-9.1199	-1.32804
1996-03-22	0.155411	0.287346	0.337786	0.693298	-0.605576	0.843428	0.318915	-0.136085	-0.474881	0.205888	4.18666	1.8106
1996-03-25	-0.0604048	0.0979295	1.2642	0.595757	-0.652926	-0.31885	-2.53161	0.196508	0.414704	0.500596	2.02938	1.64934
1996-03-26	-0.472134	0.606422	1.71073	0.271874	0.844883	0.129019	0.547415	0.692253	0.308028	0.351379	-0.941922	-3.72768
1996-03-27	-0.422594	-1.39256	-0.814197	-0.581721	-1.22617	-0.626278	0.812117	-0.745121	-0.904233	0.32576	-1.81906	-3.36242
1996-03-28	0.115239	-0.0281909	0.426599	0.155044	0.243941	-0.0204883	-0.35707	-0.0151103	-0.584553	-0.260523	-1.7593	-0.881881
1996-03-29	-0.752026	-1.03444	-1.46702	-0.043388	-0.10626	-0.74727	0.418741	-0.0529041	-0.595649	-1.22208	0.279851	-0.0932836
1996-04-01	1.27257	1.44243	0.785087	1.89148	1.76667	1.08819	0.341927	0.256701	2.42143	0.55958	3.61347	3.93463
1996-04-02	-0.640379	0.0280761	0.898277	0.285515	0.527027	0.183617	1.07962	0.0904432	0.0074758	-0.0246214	1.95736	1.73453
1996-04-03	-0.109367	0.483076	0.0744934	-0.224699	-0.37967	0.447428	0.733442	-0.0678247	0.0298976	-0.312397	-1.91244	-2.04907
1996-04-04	0.067413	0.195367	1.55168	-0.225205	0.196139	-0.0338261	-0.403064	0.0376861	-1.5287	-0.156565	2.13247	2.35724
1996-04-08	-1.74323	-2.19882	-1.70818	-2.8493	-1.77302	-1.60287	0.335999	-0.196123	-3.36451	-2.58127	1.22326	1.13638
1996-04-09	-0.032785	-0.794081	0.824456	-0.982871	-1.07154	-0.323681	-0.538142	0.436978	0.00784775	0.548548	0.13018	0.951564
1996-04-10	-1.23907	-2.43551	-1.01109	-2.62371	-3.20719	-1.22846	0.665526	-0.195651	0.532208	-1.2534	4.86663	3.59371
1996-04-11	-0.323754	0.345297	0.328236	-0.894466	-0.312745	-0.764085	-0.577881	-0.422706	-0.445923	-0.624067	4.56184	4.34763
1996-04-12	1.86407	1.20286	-0.942838	2.42318	1.82993	0.680251	-1.56895	-0.00756458	1.26219	0.538808	-4.23194	-3.47932
1996-04-15	1.06107	0.534799	1.26258	0.904868	0.217614	1.32609	1.44083	0.528144	0.901775	0.442554	3.12082	3.39976
1996-04-16	0.739744	0.259142	0.281711	-0.975307	-0.0895484	0.179162	2.65013	1.10755	0.183979	-0.0594606	-2.38251	-2.62059
1996-04-17	0.0136043	-0.866431	-1.04183	-0.070488	-0.854734	-0.151578	-1.75001	-0.679538	0.397463	-0.434283	0.814005	0.773147
1996-04-18	-0.0821981	0.00725137	-1.59859	0.479617	1.33352	0.755602	1.82883	0.187147	-0.328558	-0.145181	-3.50624	-4.98649
1996-04-19	0.341724	-0.145127	0.447462	0.102021	0.64117	0.0684088	0.15746	-0.404677	1.09607	-0.171072	0.544276	2.06628
1996-04-22	0.131873	0.737957	0.143673	0.571939	-0.889855	0.756212	1.74166	-0.19543	0.776688	0.128331	0.499793	-0.0835073
1996-04-23	0.618298	0.216014	2.02707	0.158293	-0.0319275	0.230493	1.8574	0.352999	-0.0300503	0.332893	-5.86013	1.86225
1996-04-24	-0.390295	-0.750852	0.244056	-0.475633	-1.59653	0.00677117	1.76763	-0.677051	-0.33869	0.3148	-1.3304	-1.61194
1996-04-25	0.110489	0.801188	-0.184836	0.139754	0.550074	0.16913	0.896867	0.256314	1.31817	0.135823	-0.896867	1.4478
1996-04-26	0.401394	0.143678	0.221762	0.424414	0.128991	0	-0.271304	-0.271412	-0.36525	0.0932717	0.539085	-8.66008
1996-04-29	-0.029057	0.0430632	0.911436	-0.126502	0.962163	-0.277524	-0.662849	0.324101	0.208877	0.253936	0.491621	-1.17118
1996-04-30	0.291034	0.565276	-0.940976	0.0506201	0.0893313	0.304558	-0.298786	-0.135542	-0.493053	0.143611	-5.63982	-5.20806
1996-05-01	1.02653	0.128351	-1.29351	0.0442716	-0.261839	0.290158	0.410602	-0.135726	-0.405223	0.25293	-1.85675	-0.670501
1996-05-02	-1.5847	-1.71055	-1.03792	-2.91921	-2.68964	-0.900206	-1.31865	-0.499245	-2.56668	-1.33934	0.239981	-0.144265
1996-05-03	-0.240956	-0.414049	-0.477436	-0.51565	-0.725214	-0.470236	0.232492	0.642506	0.346567	-0.986244	1.52239	1.95384
1996-05-06	-0.167436	0.210871	-0.388173	-0.880773	-0.544057	-0.342138	0.694252	0.368518	0.145969	0.284006	-0.663195	-0.615387
1996-05-07	-0.409134	-0.210871	-0.803955	0.184684	0.245855	-1.0058	-0.782158	-0.63258	-0.492536	-0.137599	0.332147	0.0474721
1996-05-08	0.273743	1.30891	1.16934	2.16422	1.26617	0.538601	0.232157	0.0604184	1.47039	1.98532	-0.522442	0.28436
1996-05-09	-0.348538	0.573109	1.10323	-0.0774144	-0.756458	0.590499	-0.276139	-0.613429	0.71207	0.0927605	-1.53554	-2.29785
1996-05-10	0.931474	0.80396	0.225192	1.95558	1.53975	0.709465	1.1373	0.0987054	1.25269	1.08145	1.58315	1.72832
1996-05-13	1.60342	1.30242	1.37019	0.97617	1.47156	1.26986	2.963	1.07187	0.83142	1.10288	1.65215	1.04168
1996-05-14	0.894286	0.828898	0.978849	0.562466	0.0768541	0.628933	0.715255	0.576457	0.199402	0.3622	0.280505	0.563646
1996-05-15	-0.314195	0.263249	0.109798	-0.343353	0.733539	0.259784	-0.21584	-0.606494	-0.280754	-0.139785	0.27972	-0.328408
1996-05-16	0.483078	0.558834	-1.24408	-0.375917	0.620884	0.212653	-0.837783	-0.35361	-0.00739891	-0.793065	-3.31313	-2.32956
1996-05-17	0.350223	1.39375	0.347544	0.943374	0.604498	0.846118	0.519168	0.518701	-0.392928	0.0497512	-0.676005	-0.724116
1996-05-20	0.673322	0.608768	2.60834	0.768091	0.325917	0.812906	0.30661	-0.142562	-0.491475	0.140828	8.53951	7.64585
1996-05-21	0.0769092	0.154981	-1.09188	0.221894	-0.51443	-0.163361	-0.807623	1.03086	0.96576	-0.0248375	0.753383	-1.49223
1996-05-22	0.773146	1.10484	1.52245	1.26642	1.03868	1.17675	-0.47921	-0.349898	0.575011	1.47944	-5.67689	4.75963
1996-05-23	-0.768842	0.212865	0.0357974	-0.640383	0.285928	-0.641921	0.0425545	-0.673454	-1.02701	-0.687682	-0.797565	-2.95371
1996-05-24	0.0879684	0.879897	-0.41604	0.476104	1.39914	0.175479	-0.414155	-0.0525703	0.953479	0.679523	0.423032	-3.50594
1996-05-28	-0.271571	-1.9555	-1.18584	-1.3117	-0.774197	-1.25459	-0.281139	-0.678378	-0.176705	-0.918039	-0.989874	-2.24939
1996-05-29	-0.612736	-0.329667	-0.928064	-0.575443	-0.488485	-0.653101	-1.20684	-0.782055	-0.309986	-0.578084	-1.67188	-2.15577
1996-05-30	0.693067	0.912329	0.738766	0.513726	1.39113	0.356766	0.943316	0.312036	-1.12996	-0.0248499	-4.03003	-3.44862
1996-05-31	-0.265687	-0.959514	-0.996053	-0.507521	-0.41654	-0.237702	1.2986	-0.571539	-0.727822	-1.0828	-0.906807	-0.906351
1996-06-03	0.0549506	0.107817	-0.627609	0.0186133	0.214612	-0.132301	-0.747838	0.25188	-1.28848	-0.655354	0.454431	0.454202
1996-06-04	0.859925	0.931798	0.884896	1.40457	0.896375	0.745214	0.262075	-0.427808	0.2362	0.470945	2.92898	2.09275
1996-06-05	0.820465	1.16091	0.0880605	1.28854	1.1828	0.746223	0.685454	-0.67599	1.89218	0.860454	-3.58604	-2.74949
1996-06-06	-0.625157	-0.495885	-0.950739	-0.496429	-0.4389	-0.0782881	-2.28686	-1.42837	-1.4063	-0.324933	1.65958	1.65875
1996-06-07	-0.346419	0.337469	0.870019	-1.30729	0.174588	0.123928	0.831516	0.716737	0.0832734	-0.602664	1.1406	1.09074
1996-06-10	0.226655	-0.317587	-0.308801	-0.443706	-0.084246	0.00651827	-0.528907	-0.310994	0.234307	-0.210111	-0.148039	-0.494316
1996-06-11	-0.0923717	-0.258784	0.0883262	0.055571	-0.652294	-0.608024	0.461412	-0.194863	-0.363032	-0.227416	-0.743498	-0.248078
1996-06-12	0.186205	-0.579712	-0.331626	-0.371058	-0.528571	-0.302115	0.220724	0.303821	-1.07409	-0.659901	-0.0497636	0
1996-06-13	-0.352793	-0.0267344	-0.458716	0.266065	0.188662	-0.157988	-0.922913	-0.420922	0.137762	0.016975	-0.399003	-0.498009
1996-06-14	-0.498834	-0.267738	-0.163277	-0.0927328	0.436814	-0.488708	-1.39427	-0.485476	-0.0535516	0.330439	1.63572	1.2404
1996-06-17	-0.33807	0.0201052	0.333692	0.0185534	-0.546317	-0.0861013	-0.326469	0.188206	0.145288	-0.338926	8.47965	5.51566
1996-06-18	-0.586998	-0.315447	-0.140756	-0.123755	-0.696314	-0.291971	-1.78287	-0.00783484	-0.467201	0.305085	-3.11952	0.46555
1996-06-19	-0.344076	0.522965	0.340438	-0.477891	0.0122579	0.0929924	0.555397	-0.156826	-0.87128	0.0507571	-3.31627	-3.78654
1996-06-20	-0.208524	0.360457	0.169786	-1.18278	0.232615	-0.206028	0.139958	0.12548	1.40723	0.506159	-0.531274	-0.241488
1996-06-21	0.719179	0.895499	0.478276	0.182396	0.603495	1.38088	0.652665	0.20357	0.866728	1.22106	-3.59911	-1.4613
1996-06-24	-0.447311	1.2795	0.315146	0.73875	-0.41413	0.170458	0.679804	0.10163	-0.0151412	0.315379	0.300752	-1.38342
1996-06-25	-0.880788	0.48779	0.343329	0.597017	1.20111	0.0327472	-1.23716	-1.17107	-0.874497	0.446466	-0.10015	0.149142
1996-06-26	-1.20074	0.0518908	0.0145836	-0.360271	-0.525983	-0.934217	-1.40712	-1.08101	-0.420957	-0.0660175	3.3985	2.45351
1996-06-27	0.807855	-0.0973173	0.0218715	1.02768	0.0969403	0.297001	2.12225	-0.617261	1.45432	1.21432	1.7759	1.68233
1996-06-28	0.339074	-0.0519413	-0.0948109	0.15386	0.386824	-0.171493	0.791412	-0.0804441	0.970407	2.23387	-0.476873	-0.286396
1996-07-01	0.315379	0.602158	0.255056	1.18598	0.511449	1.03764	1.83491	1.81033	-0.022461	-0.0638213	2.87417	2.64166
1996-07-02	-0.458655	-0.316814	0.920063	-0.279942	-0.318596	-0.281331	-1.04351	-0.642222	-0.653573	-0.391797	-1.87535	-1.87975
1996-07-03	-0.660533	-0.571504	0.539395	0	0.168441	-0.163929	-1.04197	-0.191083	0.691005	-0.0641128	0.377894	1.41312
1996-07-08	-1.40182	-0.540127	0.0145815	-1.86256	-0.0369959	-0.893973	0.422211	-0.819377	-1.72657	0.280205	0.282486	-1.48909
1996-07-09	-0.0249881	0.313762	0.986588	0.817948	-0.290276	0.491666	-0.499169	1.15009	0.333761	0.53351	0.656047	0.88682
1996-07-10	-0.127179	0.505287	0.640405	0.647046	0.0803734	0.0201538	-0.740529	0.136804	0.671895	0.204441	0.651771	0.185701
1996-07-11	-2.12377	-0.732165	0.100366	-1.77346	-1.18742	-1.61163	-5.37728	-0.864198	-0.982334	-0.23719	1.83913	1.83829
1996-07-12	-0.0422034	-0.16046	0.713983	0.622375	-0.25047	-0.355605	-0.423758	-0.618391	0.75887	1.067	-0.22805	-0.273598
1996-07-15	-3.31525	-2.21916	-1.90331	-1.83977	-1.77746	-3.03243	-4.33938	-2.83108	-2.92757	-0.821644	2.61394	2.39127
1996-07-16	-0.487467	-0.404456	-1.76297	0.357689	-0.390063	-0.879501	2.33309	-0.758537	0.340986	-1.03458	-0.445832	-0.670993
1996-07-17	3.43765	0.130427	-0.911894	0.75023	0.230385	1.66729	2.82485	-0.101574	-0.69111	-0.479855	-2.62577	-2.8684
1996-07-18	1.47564	1.552	1.09623	1.92719	2.83591	1.81211	2.05084	0.80132	-0.760156	-0.0497719	-0.551979	0.138472
1996-07-19	-1.21941	-0.223146	-0.24339	-1.0164	-0.460859	-1.07915	-1.32656	-0.286051	-0.41048	-0.883413	-3.18677	-3.42515
1996-07-22	-1.21274	-0.0270819	-0.481144	-0.383829	-0.0499501	-1.11202	-1.28973	-0.905596	-2.20165	-0.739375	1.88685	0.476191
1996-07-23	-1.08034	0.142098	-0.595373	-0.514074	-1.76416	-0.84043	-4.21409	-0.845256	-1.21938	-0.0928074	-1.83924	2.48664
1996-07-24	-0.57991	-0.869275	-0.644004	0.0708421	0.165132	-0.191673	1.56259	-0.00857449	0.798009	0.0421959	-1.58315	-2.86741
1996-07-25	0.505795	0	0.0375559	0.878126	-0.381486	0.686899	4.16355	1.15096	0.248078	-0.397346	0.289715	0.380772
1996-07-26	0.895094	1.26069	-0.867374	0.490181	0.748877	0.822298	1.7676	1.54768	0.19802	0.160819	-3.0847	-4.46893
1996-07-29	-0.598963	-0.764008	-0.0757805	-0.515711	-0.99124	-0.77291	-1.96294	-0.661561	-0.711394	-0.891991	0.841797	0.742394
1996-07-30	1.42855	0.824608	-0.829754	0.914989	0.369686	0.583748	1.79752	0.803352	0.0414989	-0.110993	0.246245	0
1996-07-31	0.232014	0.884606	0.723565	0.511026	0.235122	1.28899	0.679803	0.887862	1.89057	0.0170838	0.441719	0.883658
1996-08-01	2.00956	1.27948	0.529823	1.96286	2.32751	1.28626	1.50153	0.814518	1.99128	1.30676	2.99106	2.36669
1996-08-02	1.68177	1.4972	1.17821	3.02068	1.7519	2.04965	2.6409	1.14874	1.50522	1.4396	1.41579	1.89131
1996-08-05	-0.295189	-0.448767	0.275657	-1.16221	-0.0609533	-0.167532	-1.09776	0.702267	0.00786256	-0.174658	-0.516797	-0.469484
1996-08-06	0.256175	-0.0325977	0.326822	0.163404	0.529054	0.655126	1.21129	0.0562905	-0.0157257	-0.509077	-0.472144	-0.803217
1996-08-07	0.0876827	0.0977613	-0.878897	0.193318	0.0606318	0.126519	2.69287	0.136574	-0.173147	-0.00836715	1.36312	1.2727
1996-08-08	-0.00432335	-0.876739	-0.00748139	0.0723982	-0.16379	-0.279888	0.0736061	0.208517	-1.27633	-0.159109	0.605075	0.467291
1996-08-09	0.687028	-1.07031	-0.818845	0.523325	0.399904	-0.394504	-0.214836	-0.0961847	0.063806	0.175843	0.0927644	0.696867
1996-08-12	0.759617	-0.219437	0.691576	0.645858	1.35141	0.487887	-0.129124	0.743023	0.873229	0.725215	2.96893	2.96487
1996-08-13	-1.08562	-0.326721	-0.427913	-1.03057	-0.454438	-0.293784	-2.19584	-0.903536	-1.08075	-0.624872	0.672799	0.448431
1996-08-14	0.455127	0.493006	0.157865	0.342703	-0.366246	0.240433	1.01371	0.208618	-0.344152	0.292093	-1.12386	-1.12487
1996-08-15	0.0179313	-0.00664606	-0.067626	0.0899901	0.390215	-0.040032	0.130658	0.056092	-0.160475	-0.409169	-0.999554	-0.681047
1996-08-16	0.663221	0.616202	1.44768	1.26328	-0.0419501	0.180018	-1.13179	0.0480538	0.448683	0.766862	3.41146	2.91828
1996-08-19	-0.279095	-0.0462489	1.01718	0.313341	0.579746	0.153094	0.150811	0.455363	-0.352367	0.339869	2.61339	2.18827
1996-08-20	0.0216638	-0.205074	0.219764	0.059011	-0.531805	0.139577	-0.73736	0.738538	-0.886388	-0.0993542	-1.73465	-2.49849
1996-08-21	-0.25436	-0.577787	-0.520892	-0.218515	0.787735	-0.312656	0.391415	-0.0949893	0.0485515	0.223408	-5.11552	-1.70103
1996-08-22	0.984912	0.941339	0.718268	0.923944	0.574936	0.657438	1.58153	0.623694	0.500324	0.354771	2.63532	1.47885
1996-08-23	-0.643013	-0.370175	-0.843392	-1.01267	-0.87259	-0.218666	-0.347913	-0.173297	-0.193377	-0.313454	-1.53641	-1.11833
1996-08-26	-0.342132	0.125749	-0.835711	-0.575652	-0.69399	-0.132758	-0.693211	-0.497926	-1.35604	0.0247821	-1.56038	-3.10669
1996-08-27	0.406031	0.514581	0.725177	0.320875	0.532888	0.424207	0.450198	0.118779	-0.450654	0.403908	-0.277907	-0.932408
1996-08-28	-0.191896	-0.263557	-0.310146	-0.565192	-0.370925	-0.0330764	0.504062	-0.0791703	-0.874304	-0.321345	0.693324	1.8562
1996-08-29	-1.14503	-1.46211	-1.30273	-1.19438	-1.1696	-1.07095	-0.885348	-0.859057	-0.856946	-0.837033	2.00645	2.04785
1996-08-30	-0.499428	-0.853873	0.0674132	-1.01345	-1.06079	-0.900181	-1.4445	-0.560764	-0.813797	-1.03732	0.450451	0.224972
1996-09-03	-0.30485	0.464819	2.32396	0.383527	0.293758	0.0742015	0.986289	0.544786	-0.599892	-0.117796	5.0394	4.8255
1996-09-04	0.142221	0.201423	-0.15375	0.0303757	0.207558	0.336587	0.0691802	0.52594	0.203183	-0.43029	-0.686109	-0.429185
1996-09-05	-1.6788	-0.309015	-0.381736	-0.933702	-0.280916	-0.681078	-2.21857	-0.797961	-1.31099	-0.883233	0.856903	0.856536
1996-09-06	1.03868	0.997498	0.520854	1.30355	1.21567	0.929425	1.44861	0.511428	0.384863	0.127872	1.73403	1.69137
1996-09-09	1.27916	1.11948	0.779859	1.58505	1.30846	1.13982	1.29668	0.86505	1.63404	0.839878	-0.504415	-0.420169
1996-09-10	-0.31609	0.767745	-0.465726	-0.2087	0.214439	0.0728791	0.305973	-0.205664	-0.462944	0	1.63013	1.67018
1996-09-11	0.407834	-0.0392285	1.72106	0.885461	0.107047	0.363601	0.186869	0.253065	1.25756	0.320513	2.57841	2.45411
1996-09-12	1.10924	0.306879	-0.495922	0.672212	0.598538	0.565903	0.682215	0.810231	1.03602	0.395008	1.00503	0.804833
1996-09-13	0.82206	1.39192	0.0864242	1.68992	1.27398	1.16121	3.43856	0.873641	1.5626	1.09282	-1.97946	-1.82007
1996-09-16	0.481382	-0.0128593	0.459672	0.392157	0.61646	0.349628	1.17551	0.627107	0.985468	0.091222	-5.536	-5.02198
1996-09-17	-0.0353372	-0.115808	-0.589336	-1.08216	-0.505683	-0.433981	2.19494	0.52344	-1.13169	-0.16592	0.51613	0.428266
1996-09-18	-0.577895	-0.161067	0	-0.495787	-0.391184	-0.259994	0.592961	-0.330681	-0.0162602	-0.566196	2.45775	1.90482
1996-09-19	0.271218	0.392549	0.144061	-0.269337	0.780844	0.285956	0.7662	-0.470989	-0.0569314	-0.16714	-1.47589	-1.69137
1996-09-20	0.608749	-0.173561	0.888576	0.590421	0.359233	1.03942	0.794285	0.216467	1.14056	0.450639	0.381599	0.637622
1996-09-23	-0.35184	-0.0450465	-0.479137	0.511599	0.530689	-0.225044	-0.754421	-0.278401	0.192849	0.0416233	-1.10639	0.969858
1996-09-24	-0.364938	0.487994	-0.0215077	-0.00579895	-0.334236	0.481619	0.646994	0.232055	-3.70428	0.0499251	2.95131	2.97666
1996-09-25	-0.73754	0.0320215	-0.719583	0.249052	0.0923148	0.44105	0.996321	-0.0850242	-0.325421	-0.108203	1.60729	0.203459
1996-09-26	-0.55817	0.345181	-0.412491	0.743455	1.5167	-0.153188	-1.41014	0.1082	-0.435548	-0.0333167	-1.23408	-2.26114
1996-09-27	0.319325	-0.332375	0.00725137	0.338196	0.028397	0.420704	-0.12505	0.0308928	-0.538676	-0.208481	1.80481	2.26114
1996-09-30	0.616447	0.127967	0.2607	0.0343289	0.124851	0.247769	-0.667677	0.200571	1.05777	-0.300978	-0.898332	-1.63938
1996-10-01	-0.253512	0.0447499	1.12906	0.882769	0.396219	-0.196894	-0.79329	0.61463	1.27781	0.317673	-0.989291	0.617922
1996-10-02	0.53659	0.0447299	0.840281	0.830068	-0.311183	0.823102	1.43253	0.686973	2.37893	0.316667	-0.373522	-1.23969
1996-10-03	0.172508	-0.422536	-0.0496507	-0.202646	0.282934	-0.0315328	-0.719428	0.121636	-0.857056	-0.0998918	3.11118	3.27228
1996-10-04	0.810512	1.40156	1.31099	1.85899	0.916844	0.904188	1.50712	0.854868	1.35497	1.34019	-0.322972	-0.403226
1996-10-07	0.252586	-0.0189807	1.12106	-0.0497912	-0.600906	-0.118835	1.69586	-0.498415	0.78995	0.172421	2.0413	2.00007
1996-10-08	-0.067903	-0.596562	0.0346153	-0.477037	0.376691	-0.351076	-0.947927	-0.630342	-1.39258	0.221248	1.18158	0.788959
1996-10-09	-0.98212	-0.548926	-0.806176	-0.563162	-0.686978	-0.604726	0.184714	-0.0609663	-0.817322	-0.689941	-1.85739	-1.78399
1996-10-10	0.281066	-0.378339	-0.53173	-0.577599	-0.680352	-0.234051	-0.195919	0.661021	-0.897819	-0.512313	-3.2843	-2.83995
1996-10-11	0.846852	0.685088	0.601485	0.851212	0.533335	1.08341	2.17267	0.310007	0.0491803	0.553515	1.63536	1.43006
1996-10-14	0.640628	-0.236369	1.4056	0.311787	1.37685	0.143989	0.432202	-0.310007	-0.196867	0.131731	3.81908	3.39016
1996-10-15	-0.329049	0.0255804	-0.0825423	-0.361986	-0.526022	0.100044	0.457517	-0.212266	-0.832754	0.279353	-0.783703	-0.196271
1996-10-16	0.666431	0.019181	0.33662	-0.0948899	-0.134748	0.0874563	-0.272079	-0.174699	3.21807	0.0820143	-0.988346	-1.38479
1996-10-17	0.265754	1.14418	0.744768	1.02782	1.33384	0.473433	-1.87559	0.265725	-0.740327	0.596675	0.988346	1.18813
1996-10-18	0.095706	0.340716	1.50663	0.842122	0.850129	0.372186	0.0555062	0.536884	0.692211	0.0977438	1.44506	1.56253
1996-10-21	-0.24316	-0.290166	0.0536301	0.606543	-0.352423	0.0433316	-1.42512	0.413923	0.152286	-0.0325706	0.502805	0.193611
1996-10-22	-0.213298	-0.0315906	-0.302044	-0.979944	-0.508794	-0.372024	-1.23465	0.0900833	-0.393212	-0.00814432	-0.658024	-0.232378
1996-10-23	-0.657127	0.107367	-0.302959	0.36792	0.132979	0.0869295	1.6335	-0.41355	-0.621045	-0.154868	-3.51745	-3.99499
1996-10-24	-0.559876	-0.773085	-1.13923	-0.400934	-0.477328	-0.703812	-1.03692	-0.536397	-1.30295	-0.0244748	-1.41789	-0.932502
1996-10-25	-0.0867073	-0.0445392	0.564455	0.329653	-1.88139	-0.168903	-0.784808	-0.0378831	0.368174	0.309573	1.41789	1.01318
1996-10-28	-0.562443	-0.33787	-0.22404	-0.456308	-1.13459	-1.09538	-0.492217	-0.402446	0.334271	-0.13023	-0.0402334	-0.201816
1996-10-29	0.431552	0.801378	0.899901	1.73708	1.31585	0.542896	-1.43314	0.159653	0.18703	1.16601	-2.07367	-2.45411
1996-10-30	-1.17488	0.170892	-0.236032	0.825136	-0.732687	-0.00629584	0.880808	-0.701329	-0.840307	0.305442	-0.246812	1.02988
1996-10-31	0.895101	0.372416	-0.977008	0.679783	1.21255	0.821398	1.84068	-0.0535639	0.0409551	0.29651	-3.9056	-4.8278
1996-11-01	-0.0417195	0.176256	-1.46981	-0.626089	-0.11834	-0.287662	-0.579415	0.739699	1.09949	0.0320026	-1.37993	-1.08109
1996-11-04	0.43253	0.64571	-0.325722	0.679419	0.67995	0.549589	0.658682	-0.0531976	-0.373286	0.590207	-1.04759	-0.873368
1996-11-05	1.05398	0.945339	-0.501045	1.55009	1.2688	0.861994	2.12786	0.333915	1.08354	0.744735	-0.660359	-0.660068
1996-11-06	0.809892	1.54785	1.04103	1.07562	3.63262	1.60484	2.14319	0.143847	0.136629	1.07557	0.220605	0.440529
1996-11-07	-0.124369	0.498542	0.358374	0.191973	0.0746269	0.551433	1.46428	0.332327	0.536667	0.218409	0.220119	0.219539
1996-11-08	0.820834	0.622716	0.897174	0.264009	0.949282	0.0483325	0.256191	-0.00754063	0.231398	-0.366887	3.66974	3.44862
1996-11-11	0.131457	-0.138717	0.442193	-0.300301	-0.338374	0.247338	0.939074	0.541477	0.262666	-0.109546	-0.936974	-1.06497
1996-11-12	-0.460447	-0.308278	-0.715286	-0.192043	-1.34359	0.270766	-1.22199	1.73982	0.34123	0.0156568	-0.0856164	0.213904
1996-11-13	-0.653801	0.735874	0.654176	-0.150779	0.63139	0.41974	0.665977	-0.0516091	-0.420752	-0.211574	3.24444	3.56806
1996-11-14	0.00864529	0.676791	0.778056	1.0713	0.303571	0.584692	1.74238	-0.140216	0.381134	0.0705744	1.19515	0.411523
1996-11-15	0.50464	0.523904	0.36327	0.369952	0.0425328	-0.0952268	0.161639	-0.014771	0.126723	0.08619	-0.988069	-0.824747
1996-11-18	0.121318	-0.38671	0.729271	0.353258	-0.511592	-0.131085	-0.271286	-0.444149	-0.29329	-0.478902	-1.20709	-1.25002
1996-11-19	0.00552795	-0.107354	0.790151	1.22919	0.0587528	0.220363	3.02554	0.451535	0.34077	0.227961	2.52236	2.68889
1996-11-20	0.403685	0.238408	-0.357782	0.287335	0.218684	0.575413	0.374362	0.449505	-0.483763	0.290094	-3.02614	-3.10906
1996-11-21	0.256051	-0.692954	-0.219276	-0.459121	0.287295	-0.278395	-0.465635	-0.316654	1.07536	-0.0391527	0.336135	0.629593
1996-11-22	0.578193	0.119818	1.6755	1.20135	0.630215	0.502915	1.95917	0.110575	0.212122	-0.11755	-0.378231	1.04059
1996-11-25	0.504274	0.864413	1.38372	2.0866	1.9345	1.2609	0.114351	0.514404	1.10826	0.391298	-1.10077	6.41502
1996-11-26	0.483335	-0.207968	-0.796714	-0.200828	-0.134722	-0.666591	0.0993295	0.146488	0.557277	-0.673984	0.551901	-8.29596
1996-11-27	-0.853417	-0.33962	-1.11828	0.151883	-0.202424	0	0.97316	0.00731877	0.11571	-0.315035	0.548872	0
1996-12-02	0.461478	-0.551692	0.274295	-0.827361	-0.50094	-0.620938	1.53995	0.197289	-0.0845406	-0.355549	4.32611	4.13282
1996-12-03	-0.146185	-1.13693	-0.831728	-1.65055	-1.03061	-1.58733	-1.24177	-0.593039	-1.68254	-0.380651	0.522824	0.404041
1996-12-04	-0.516347	-0.322866	-0.772409	-1.02477	-0.657548	-0.340879	-0.126984	-0.404695	0.670202	0.293546	-0.522824	0.803217
1996-12-05	0.0258514	-0.262716	1.28405	-0.846797	-1.12355	-0.143876	-0.220162	1.24562	0.488127	0.102934	3.09671	2.37165
1996-12-06	-1.1757	-0.251141	-1.02592	0.355818	-0.512448	-0.680213	-0.895411	-1.05411	-1.22873	-1.11413	0.15625	0
1996-12-09	1.24008	2.07582	0.132118	1.01472	2.05542	0.955795	3.26224	0.110323	0.429437	0.558616	-1.25689	-1.77345
1996-12-10	-0.418654	-0.0120149	-0.875221	0.0451955	-0.387505	-0.08978	-0.734538	0.227615	-0.539043	-0.374726	-3.54019	-3.64413
1996-12-11	-1.35103	-0.222536	-0.943435	-1.59412	-0.827797	-1.08975	0.360742	-1.96266	-1.24539	-0.890606	-4.35215	-3.56806
1996-12-12	-1.63021	-1.8474	-0.417678	-2.28578	-2.13558	-1.15073	-1.94407	-0.954428	-0.262082	-1.52675	1.44376	1.48465
1996-12-13	-0.0866653	-0.122745	0.161889	0.192924	0.322713	-0.0673834	-1.37029	-0.529983	0.618363	0.750044	3.11293	2.90477
1996-12-16	-1.73009	-0.566574	0.356579	-0.768692	-1.68515	-0.509907	-2.97702	-0.823238	-0.395946	-0.252104	5.05983	4.98608
1996-12-17	0.466509	0.43138	0.975748	1.89789	0.122107	0.656867	1.01741	-0.0842299	-0.0952608	0.0976642	-0.116618	0
1996-12-18	0.2081	0.0860532	0.874062	-0.180436	0.812092	1.0106	3.61833	0.176036	-0.493632	0.414012	1.73515	1.35268
1996-12-19	1.0532	2.47585	2.04255	2.92882	2.93317	1.89008	0.724694	1.78109	1.15067	1.39975	1.55512	1.9012
1996-12-20	0.504516	0.84157	0.116204	0.977369	0.586012	0.373766	-1.16989	0.875066	0.871996	0.732254	-5.7712	-1.70944
1996-12-23	-0.263689	0.142543	0.585418	-0.497464	-0.0797088	-0.599889	-1.21847	-0.784963	1.08908	-0.373416	-1.16304	1.14287
1996-12-24	0.0894885	0.591753	0.0641231	0.641267	0.0743969	0.315242	1.29199	0.254854	2.11292	0.159071	1.24275	-5.24902
1996-12-26	0.732515	0.165065	0.505132	0.583006	-0.313905	0.869185	1.18356	0.545001	2.04693	0.190552	-0.719715	0.199402
1996-12-27	0.121879	0.575592	-0.255444	0.0984785	0.282028	-0.0588893	-1.42884	-0.223614	2.96871	0.671966	1.19666	0.397615
1996-12-30	-0.372791	-0.193452	-0.307397	-0.0344564	-0.463371	-0.111985	-1.08643	0.372412	-1.60503	-0.228752	0.593004	0.593474
1996-12-31	-1.52948	-1.54932	-1.6556	-2.88688	-2.06582	-1.62905	-1.29434	-1.13646	-1.66843	-0.968108	2.14475	2.14642
1997-01-02	-0.554441	-0.567759	0.384003	-1.1826	-0.447892	-1.09693	-0.716813	0.270331	0.911489	-0.840778	-0.891306	-1.36057
1997-01-03	1.03387	1.12046	0.550644	1.52659	1.97844	1.34238	3.81212	1.16306	0.23578	0.3612	-0.390016	0
1997-01-06	-0.60702	0.0710943	0.983583	-0.496128	0.0590208	-0.0299016	0.844952	0.0592812	-1.7446	-0.0480846	3.00254	2.70287
1997-01-07	1.14532	0.872699	1.10063	0.223056	0.780085	0.887254	1.11083	0.752771	-0.759259	1.01289	-0.532321	0
1997-01-08	-0.610078	-0.854933	-0.883359	0.172021	-0.619296	-0.797576	-1.04799	-0.110347	-1.59736	0.0634618	1.4759	1.13638
1997-01-09	0.255716	0.507945	2.83198	1.00594	0.879748	0.815359	0.491709	0.90127	0.268004	0.60877	-0.943581	-0.946081
1997-01-10	0.688371	0.129526	1.50268	-0.42629	0.835232	0.585091	1.56499	1.1243	0.168093	0.102415	-1.06749	-0.571975
1997-01-13	-0.456061	0.170483	-1.16817	0.250979	-0.289955	0.482042	0.378019	-0.202166	0.472202	0.212373	-3.5105	-3.70052
1997-01-14	0.858021	1.48669	0.154488	2.31912	1.35814	0.578898	1.85043	0.130011	1.64284	0.407748	-0.318092	-0.397615
1997-01-15	-0.612552	0.0867679	0.572609	0.141952	0.0364517	-0.825507	-1.54904	-0.216779	1.18142	0.0782228	3.29054	3.33038
1997-01-16	0.324698	0.903681	0.0368302	-0.249774	0.762432	0.211417	1.01984	0.871481	-1.03205	-0.187838	-1.67092	-1.94559
1997-01-17	0.798707	1.08282	-0.381234	1.14092	0.833553	1.17806	0.663375	1.45229	0.662032	0.531293	-0.431966	-0.196657
1997-01-20	0.222726	0.311271	-0.487881	0.555973	-0.828386	0.0115949	0.782945	-0.930173	0.273942	-0.335636	-0.710903	-1.18813
1997-01-21	0.692729	0.642111	0.364592	0.672691	1.00245	0.658695	1.73277	-0.14992	0.79535	0.63131	-1.71901	-1.20242
1997-01-22	0.368251	0.0392938	0.17872	1.45946	1.86988	0.327728	0.0405707	-1.35949	-0.323268	0.465081	-2.28395	-1.62605
1997-01-23	-0.957036	-1.11178	-0.816079	-1.12958	-1.6808	-1.24182	-1.07845	-0.916703	-1.17696	-0.348608	-0.247832	-2.27989
1997-01-24	-0.519827	-1.00956	-1.07347	-1.24392	-0.383642	-1.11041	-1.34846	-0.601131	-0.141574	-1.12378	-0.539085	0
1997-01-27	-0.831473	-0.557617	0.244415	-0.732426	-1.67446	-0.483064	-1.04907	-0.508644	-0.568311	-0.66142	-0.45843	0
1997-01-28	0.161037	-0.121132	-1.45647	0.102182	0.835565	-0.366799	0.739212	-0.0739317	-0.150094	-0.276888	-0.167224	0.209424
1997-01-29	0.605642	0.707408	1.93106	1.33815	0.89013	1.12569	1.08264	0.604632	0.658734	-0.452579	2.35694	2.47947
1997-01-30	0.188265	1.6145	0.843677	1.54754	2.96752	1.32738	2.50681	0.681346	1.49588	0.468422	1.62144	1.21705
1997-01-31	0.115542	0.123986	-0.607227	0.757847	1.0782	-0.591649	0.725754	-0.453715	0.987391	-0.380923	-2.93779	-2.65593
1997-02-03	-0.223721	0.830113	-0.267604	0.705594	-0.389384	0.400616	-0.502569	-0.0220062	-0.401094	-0.143221	0	0.206825
1997-02-04	0.14052	0.0670054	0.751206	0.733012	0.576143	-0.377348	-0.11153	0.716377	1.14793	0.0318446	-0.539756	-0.82988
1997-02-05	-0.761514	-1.2865	-0.670227	-0.868138	-1.50892	-0.993695	-3.79841	-1.09123	-1.39669	-0.863384	-0.459004	-0.417537
1997-02-06	0.552609	0.254115	-0.844151	0.576504	1.10548	0.392813	-0.474045	0.338161	0.182969	-0.257256	-3.44642	-3.62127
1997-02-07	1.00499	1.27212	-0.610968	1.79639	1.59925	1.0709	1.88284	1.43541	0.859124	0.497833	-3.83899	-3.30791
1997-02-10	0.77956	0.0890571	-1.57283	0.050074	-0.466859	-0.644658	-3.21942	-1.02528	1.4895	0.0320333	1.02932	0.670394
1997-02-11	0.361197	0.687517	1.45904	0.404224	0.73819	0.34898	0.212229	0.255484	0.448959	0.375625	-0.178253	-0.446429
1997-02-12	1.44122	1.27922	1.56268	1.26564	2.03082	1.54979	2.84247	1.53371	1.72005	0.739125	-2.52949	-2.72126
1997-02-13	0.646372	0.771659	0.732104	2.50168	2.51424	0.638252	0.561658	0.386931	0.425429	0.387245	0.729265	1.59639
1997-02-14	-0.216002	-0.119164	-0.582767	0.143945	-0.765825	-0.484014	-0.905687	-0.107331	-1.05643	-0.355577	1.75562	1.34834
1997-02-18	0.725831	1.86851	-0.0373134	1.37659	1.47993	0.999611	0.229484	0.264541	1.29972	0.173996	0.489652	0.445435
1997-02-19	-1.04995	-0.202343	-1.23292	-0.525886	-0.88996	-0.549685	1.31167	-0.623144	-1.09596	-0.586465	1.1918	0.664454
1997-02-20	-0.850029	-0.738287	-0.942717	-2.07868	-1.35701	-1.10277	-2.08022	-0.273401	-0.260042	-0.597921	-3.61889	-3.13927
1997-02-21	0.171254	0.33772	1.00567	-0.0441365	-0.739854	-0.080469	-1.92641	0.23747	0.561405	0.199705	-2.72094	-1.60738
1997-02-24	0.795019	1.34487	-0.675657	0.966531	1.51621	0.699063	2.22625	1.37766	1.03729	0.723575	-3.23068	-2.81709
1997-02-25	1.34333	-0.396794	0.807728	0.935623	-0.275245	-0.200052	0.15648	-0.347975	-0.291303	-0.627858	1.39058	-0.238379
1997-02-26	-0.576503	-1.09803	-1.50712	-1.49243	-0.72673	-0.252062	-0.225593	-0.249297	-0.4246	-1.07407	0.522442	0.713439
1997-02-27	-0.864493	0.133901	-1.65984	-1.32329	-2.18838	-1.03783	-3.63267	-0.135593	-0.847611	-0.476595	-1.04763	-1.43201
1997-02-28	-0.492028	-0.757559	-0.435589	-1.41331	-0.995755	-0.552118	0.186233	-0.257419	0.456221	0.549097	-2.86497	-2.43321
1997-03-03	0.797934	0.00539302	-0.516054	1.25726	1.55692	0.598474	1.05826	0.976104	-1.68783	0.0644019	-0.246609	-0.246609
1997-03-04	-0.862742	-0.795911	1.44991	-0.429281	-2.00485	-0.773462	0.644632	-1.06206	-1.71681	0.176892	2.00447	2.43915
1997-03-05	1.06048	0.714985	1.51188	1.6048	3.37763	1.67886	1.32323	0.721148	-0.00724559	0.120429	-0.82625	-1.21214
1997-03-06	0.18816	-0.0431872	0.330075	0.268646	-1.58824	0.269457	-2.12376	-0.0284616	-1.05621	-1.32463	2.17242	2.40976
1997-03-07	0.527886	0.844159	-0.0443698	2.09343	1.64012	1.00263	-1.05514	0.765635	0.940206	0.454288	1.61065	1.65293
1997-03-10	0.176057	1.37192	1.68483	1.15192	1.88702	0.49757	1.30541	0.808867	1.06791	0	-3.78307	-4.06269
1997-03-11	0.314462	0.437384	-0.82001	-0.71786	-1.00447	-0.169348	-0.610234	0.75372	-0.13646	-0.527492	-1.87198	-1.72206
1997-03-12	0.300018	-1.07846	-0.97266	-1.45572	-1.42153	-0.367908	-0.656958	-0.299412	-2.26052	-0.317836	2.50443	2.20868
1997-03-13	-1.13642	-3.00527	-1.15542	-3.46641	-1.94348	-1.50258	-0.358861	-1.12908	-2.01982	-1.05031	0.387222	0.242424
1997-03-14	0.717394	1.10035	1.52286	0.260932	-0.927529	0.155302	-0.249568	0.821778	1.57777	0.706891	2.81038	3.09918
1997-03-17	0.589243	0.0920536	0.252621	-0.238411	2.0905	0.807125	-0.931766	0.495413	-0.169974	0.482086	-1.75318	-1.89579
1997-03-18	-0.381676	-0.515507	-0.353848	-1.40598	-1.00359	-1.02001	-0.82309	-0.993293	0.34703	-0.876014	5.30604	5.12933
1997-03-19	-0.0611382	-0.561937	0.366463	0.164294	0.0289519	-0.444484	-2.6211	-0.918086	-0.962828	0.0821963	-0.090703	0
1997-03-20	-0.231186	-1.57709	-0.442451	-0.333433	-1.06221	-0.0520818	1.41571	-1.1273	-0.46248	-0.709106	1.26242	0
1997-03-21	-0.230223	0.155504	1.57751	0.783853	-0.317453	0.208165	-1.11494	-0.165165	1.05609	0.355181	-3.69652	-1.37302
1997-03-24	0.377771	1.2628	0.590632	1.80396	0.687355	1.33121	-0.441435	1.02961	0.795819	0.509911	-2.11424	-3.27898
1997-03-25	-0.747091	-0.224923	0.882531	-0.666505	0.150489	-0.646178	0.651435	-1.71472	-0.463458	0.768166	-0.332937	-0.238379
1997-03-26	0.069235	0.0878349	1.38514	-1.59243	-0.413174	-0.48883	3.60055	-0.413329	0.162087	-0.735358	-1.68152	-1.44233
1997-03-27	-1.36131	-1.77153	-1.5758	-3.09356	-2.01232	-2.34481	-1.83804	-2.10008	-3.24709	-1.70379	0.290276	0.241838
1997-03-31	-2.02074	-2.40812	-0.865592	-3.52795	-4.83132	-1.81044	-1.58286	-1.00683	-0.297019	-0.183685	-1.41087	-1.70528
1997-04-01	-0.177545	0.59327	-0.286052	1.59029	1.57834	-0.0721414	-0.449731	-0.60146	-0.129746	-0.100334	-0.63898	-0.246003
1997-04-02	-0.825684	-0.59327	-1.62605	-2.39747	-1.28147	-0.657679	-1.72766	-0.620274	-1.41519	-0.486374	-4.07604	-3.76456
1997-04-03	-0.324854	-0.481763	-2.41516	0.962979	0.591104	-0.363879	2.04768	-0.517308	-0.302549	-0.573261	0	-0.512822
1997-04-04	0.696873	1.17736	-0.103802	0.436873	1.96577	1.7287	2.36803	0.182885	-0.0388546	-0.542558	-1.81399	-1.55444
1997-04-07	0.501122	-0.0795771	1.05889	0.916066	-0.0253492	0.184948	1.07171	-0.106642	2.054	-0.17867	0.573665	0.520835
1997-04-08	0.647365	0.051164	0.269386	1.76491	-0.870833	0.345115	1.54122	0.865084	-0.557402	-0.34121	0.622086	0.518136
1997-04-09	0.127706	0.674052	-0.0384394	-1.35301	-2.25008	-0.160509	-1.92784	-0.59109	-1.23268	0.0256312	-0.414294	-0.518136
1997-04-10	-0.766769	-0.0903649	-0.791281	-0.551177	0.926849	-0.0297522	-1.80291	0.0911646	0.872155	0.876042	1.54483	1.54642
1997-04-11	-2.27456	-2.68576	-2.45844	-3.4918	-3.23943	-2.51912	-2.64271	-2.45218	-3.20933	-1.82017	-0.204604	-0.256082
1997-04-14	0.210284	1.12546	1.30214	0.842507	1.16033	0.675165	1.90043	0	-0.50915	-0.371507	1.8768	2.03053
1997-04-15	1.96735	2.23606	0.865243	1.5426	2.69398	1.75464	-0.472979	1.51378	1.40184	0.224797	-0.352379	-1.51902
1997-04-16	1.68032	2.88753	0.148872	-0.126428	2.03953	1.31371	0.383533	1.2871	1.04058	0.387881	-2.45035	-1.28371
1997-04-17	-0.715821	-1.34488	-0.86395	0.785154	-0.136367	-0.577798	0.668899	0.611069	-0.25718	-0.647307	0.361104	0.772205
1997-04-18	0.361773	1.6878	2.21945	-0.464532	-0.146676	0.754009	0.595753	0.532574	0.0390092	0.604284	2.49187	2.03053
1997-04-21	-0.513413	-1.05977	0.318532	-1.42144	-0.141822	-0.901943	-1.01143	-0.494976	-1.4694	-0.734249	2.33319	2.23612
1997-04-22	0.455553	2.37157	2.06478	2.08371	2.43847	2.35264	2.02245	1.27	1.53178	0.181905	-3.90245	-3.75513
1997-04-23	0.278301	-1.49672	-0.105975	-0.686524	-0.655089	0.524966	2.16799	-0.849863	-0.939857	-0.147231	0.661075	0.254777
1997-04-24	-0.343672	-0.234364	-0.688449	-0.272043	-0.309181	-0.901636	1.3837	-0.405102	-1.95477	-1.00171	1.50908	1.01267
1997-04-25	-0.897886	-1.53968	-1.51873	-0.297177	-0.751996	-0.593957	-2.17621	-0.376563	3.18264	-0.16647	-0.1999	-0.252207
1997-04-28	0.561856	1.08026	0.534183	2.21953	0.931637	0.0758969	0.821046	0.429169	1.74909	1.51426	-0.401003	0.252207
1997-04-29	2.22257	2.4048	2.05895	3.75565	2.78274	1.94764	3.92938	1.81661	2.78695	1.23607	2.62716	2.73309
1997-04-30	0.939566	0.725182	1.01994	0.905894	0.49335	0.798089	1.93293	0.859509	0.489071	0.0852733	-1.13162	-0.98523
1997-05-01	-0.185966	-0.998487	-0.87094	-0.392462	-1.04276	-0.0454339	0.732571	-0.535408	-0.199785	0.0937167	-1.49554	-1.49629
1997-05-02	0.566307	1.73427	1.16571	2.45699	2.13205	2.08001	2.49216	1.53978	1.00229	1.79759	-1.56926	-1.51902
1997-05-05	1.75188	3.16135	2.3154	1.12685	2.18098	1.97764	2.34679	2.22009	1.97494	2.38028	0.152944	0
1997-05-06	-0.103513	-0.599648	-0.00599179	0.62448	-0.229074	-0.240293	-1.8229	0.550927	-1.157	0.951033	0.152711	0.508907
1997-05-07	-1.15149	-1.35078	-0.969391	-2.90004	-1.61362	-1.17147	-0.602059	-1.29025	-1.79802	-1.71349	-0.203666	-0.508907
1997-05-08	0.653934	0.0156303	1.44164	0.656743	-0.152323	0.546193	1.17046	0.682645	0.0592242	0.410644	3.60399	3.75513
1997-05-09	0.266555	0.87142	0.647944	1.03036	0.607905	0.181403	0.624949	0.480736	-0.0962571	-0.0409886	0.441502	0.490197
1997-05-12	1.43379	1.40006	2.2382	1.55431	2.33521	1.61799	0.985104	1.33807	1.52181	0.433627	4.54515	4.5408
1997-05-13	-0.398168	-0.689887	-0.546132	-1.0188	0.295599	0.517438	-1.3913	-0.621272	-0.945651	-0.827975	-0.0467836	-1.41179
1997-05-14	0.233119	0.128116	-0.0699341	1.16288	0.349892	0.155784	0.23537	0.202861	0.242763	0.615488	0.0935454	1.17787
1997-05-15	0.497149	0.948068	-0.831289	-0.135339	1.12877	0.865806	1.97649	0.883576	1.19779	-0.0736588	-0.421645	-0.234467
1997-05-16	-0.783279	-1.51816	-0.471393	-1.80296	-1.8807	-1.33928	-2.72733	-1.20555	-0.684784	-0.237715	3.77751	3.68705
1997-05-19	0.816422	0.846267	1.22103	0.0177912	0.761126	0.274674	-0.250097	0.496522	-0.0584966	-0.0821018	-2.42519	-2.75247
1997-05-20	0.693197	0.234658	0.122453	1.95977	0.408154	1.10185	2.81805	0.257777	0.467018	-0.337324	-1.87009	-1.40518
1997-05-21	-0.511589	0.168003	0.604231	-1.70215	-0.569122	-0.287663	1.2265	-0.635189	-0.789362	-0.545411	3.11291	1.86921
1997-05-22	-0.158442	-0.382234	-0.58675	-0.0443695	-0.753082	-0.652967	-0.744952	-0.0420227	-0.463355	-0.59007	0	0
1997-05-23	0.917357	1.78142	1.06637	1.46702	1.47769	1.0629	1.57901	1.22539	1.7393	0.614926	-1.05772	-1.63364
1997-05-27	0.489976	-0.225977	-0.398556	-1.40934	0.565025	0.0159375	2.56549	0.620863	1.56702	-0.140933	-3.96091	-2.38106
1997-05-28	-0.0353159	-1.03088	-0.284001	0.0266087	-0.876238	0.143324	-0.0481039	-1.11339	0.0998004	0.1575	0	-0.241255
1997-05-29	-0.624797	-0.132154	0.243478	-0.537982	-0.436411	0.35477	-1.71878	0.416378	-0.128333	0.0496853	0.862074	2.15062
1997-05-30	0.0287854	0.43646	0.289084	2.26997	1.07154	-0.126937	-1.3842	0.214451	1.88692	0.742333	-0.430108	-0.711747
1997-06-02	-0.106588	-0.9924	0.690412	-0.576925	-0.570973	-0.180104	0.73351	-0.242156	-0.709597	-0.494276	0.477784	0.711747
1997-06-03	0.247871	0.326798	0.844995	1.27179	0.164775	0.100686	-3.75666	-0.0831601	0.288661	0.0990508	-3.1472	-3.8559
1997-06-04	-0.416516	-1.27233	-0.227674	-0.433727	-0.407855	-0.243941	-1.02407	-1.10144	-0.925246	-0.396793	-1.03833	-0.246003
1997-06-05	0.295896	0.68948	-0.205351	0.831102	0.288878	0.212157	0.652503	0.962686	-0.662089	0.22339	-2.31282	-2.49389
1997-06-06	0.983262	1.66285	0.631815	1.98466	2.50499	1.9466	2.27172	0.974135	2.29489	0.511088	-4.52613	-4.1243
1997-06-09	0.828951	0.843675	-0.227221	0.0380268	1.31312	0.709351	1.247	0.0893379	-0.237629	-0.230491	-0.587138	-0.792607
1997-06-10	0.870674	0.264689	0.0966321	1.0422	-0.286881	0.668486	-1.45217	0.752758	1.18254	-0.222763	-0.0535475	0
1997-06-11	0.183712	0.254041	0.198655	0.641749	1.19941	0.204792	0.635055	1.18601	0.0138293	0.592936	-0.752692	-0.531916
1997-06-12	0.831489	2.4473	1.87058	1.75407	1.62014	1.93994	0.262036	1.82916	2.22224	1.3457	0.859758	1.32452
1997-06-13	0.480189	1.32139	0.599236	1.01524	1.72532	1.16202	1.75407	-0.251689	1.57663	0.49295	0.746272	-0.263505
1997-06-16	0.147428	-0.653691	1.1003	0.217944	-0.737604	0.0495712	0.95057	-0.0995256	-0.440294	-0.250212	0.951381	0.78844
1997-06-17	-0.124084	-0.130287	-0.757912	-0.125058	-0.392208	-0.0495712	1.87049	-0.31249	-0.180681	0.314681	1.15064	1.04168
1997-06-18	-0.367929	-0.790173	-0.597182	0.583608	-1.4803	-0.143896	-2.03234	-0.433782	-0.335458	-0.120914	-2.31467	-2.09432
1997-06-19	0.890275	1.4687	-0.74594	0.954575	2.87584	0.687832	0.806651	1.23631	0.382333	0.787342	-0.640686	-0.796817
1997-06-20	-0.1036	-0.688181	0.523853	0	0.859814	0.619441	0.0923491	-0.377247	-0.375612	-0.376829	-0.644817	-0.803217
1997-06-23	-2.1357	-2.72166	-1.69852	-2.72389	-2.62338	-2.37557	-1.48792	-2.50441	-2.28379	-1.00917	3.13106	1.60003
1997-06-24	1.6507	1.84863	1.24169	2.14584	3.98801	1.48453	2.19577	2.292	1.03961	0.52604	-0.57637	-1.01038
1997-06-25	-0.769546	-1.12674	-0.796058	-1.36462	-0.359052	-0.829221	-0.363296	-0.787196	-0.991495	-0.517926	2.54229	2.16768
1997-06-26	-0.223228	-0.00985367	0.0225111	-0.9693	-1.02646	-0.655314	-1.38133	-0.2414	-0.509819	0	-2.22749	-1.47526
1997-06-27	0.167369	0.985471	-0.174594	0.302387	0.997515	0.779887	-0.215154	0.160998	0.248344	0.767836	1.91964	3.03212
1997-06-30	-0.0774103	-0.444956	1.12666	-1.33905	-0.83474	-0.509237	-0.0487785	0.354622	1.02818	0.538003	1.73209	2.03881
1997-07-01	0.501935	0.0685837	1.78981	1.60798	0.714734	0.743016	-0.285016	0.599323	0.197568	0.144046	1.60324	1.45257
1997-07-02	0.799769	1.50671	1.21893	1.99422	1.63861	1.40601	2.23378	0.575951	0.522691	0.939198	1.0875	1.38274
1997-07-03	0.969892	1.74067	1.27904	1.86131	1.47983	1.29951	1.54312	0.487292	1.47852	0.993229	-3.91027	-4.56563
1997-07-07	-0.418683	-0.981381	-0.97122	-1.0311	-1.29263	0.149791	0.532562	-0.36195	0.199933	-0.906124	-0.204708	0.256345
1997-07-08	0.604439	0.914989	-0.107898	0.047459	0.946877	0.443225	1.78441	2.62223	-0.246642	0.363436	1.07007	0.714289
1997-07-09	-1.57731	-1.39007	-2.3208	-1.60227	-1.88639	-1.08747	1.14056	-1.16273	-2.26124	-0.79177	-1.37792	-1.38216
1997-07-10	0.935274	0.718945	0.644293	0.820283	0.560684	0.605607	-0.246843	1.36803	1.69232	0.815426	-1.24097	-0.932166
1997-07-11	0.349543	-0.138594	0.689243	0.294457	0.321891	0.860893	1.43453	-0.160354	-2.37734	-0.0315433	0.570689	0.880607
1997-07-14	0.114738	0.0860462	-0.837558	-0.4979	0.117903	0.0909461	2.43269	-0.353687	-0.43399	-0.11048	-1.77458	-2.45379
1997-07-15	0.394731	0.861151	1.1315	0.255234	0.292125	1.15592	2.31059	-0.00644226	0.0345125	0.212959	3.51821	4.59673
1997-07-16	0.43421	0.900758	0.978995	1.23109	-1.12038	1.50675	3.96317	1.52167	0.220598	0.0236341	-0.101729	-1.21891
1997-07-17	-0.325577	-1.55189	0.718656	-0.492991	0.881063	-1.1621	-0.679114	0.840368	-2.78601	-1.01339	1.71548	1.77265
1997-07-18	-0.941132	-1.83341	-2.5163	-1.81127	-2.02243	-1.80725	-2.17852	-1.88002	-0.546702	-1.0318	-3.66827	-3.57728
1997-07-21	0.222325	-0.491712	0.0931175	0.120705	0.074565	-0.389489	-1.46362	-0.211803	0.49004	-0.48356	-0.468141	0.155966
1997-07-22	1.9214	2.5014	2.52466	2.23469	1.86254	2.00803	2.68986	2.18616	3.21383	1.31623	-0.52274	0
1997-07-23	0.693458	-0.328971	-1.45729	0.560731	1.11959	0.456998	1.02145	0.907362	-1.2287	-1.02581	2.84183	2.20918
1997-07-24	0.79368	1.05932	0.319083	1.39015	-0.301902	0.0798778	-0.0622385	-0.468297	-0.257311	0.209222	0.710663	0.152323
1997-07-25	0.0628583	0.353766	0.82274	-0.370886	-1.26987	-0.112787	-0.537552	-0.476789	0.520889	0.136563	0.605146	0
1997-07-28	0.760719	-0.471966	0.416845	0.019351	-1.90851	-0.381599	-1.06628	0.658124	1.03371	-0.0240857	-0.403023	-0.203149
1997-07-29	0.273499	0.0992978	0.404493	1.79487	0.70912	0.343975	0.143999	0.367911	1.11131	1.14962	0.201715	2.06297
1997-07-30	0.962728	0.673562	1.16176	1.83415	0.539862	0.361545	1.79132	1.25562	0.581397	0.427723	2.24169	1.72801
1997-07-31	-0.0868602	-0.645209	0.534089	0.836172	0.3815	-0.182957	0.878644	-0.227685	-0.513619	0.528163	-0.7913	-1.1817
1997-08-01	-0.689219	-0.208107	-1.02355	-1.51018	-1.35204	-0.896148	0.235507	-0.32705	-0.898393	-0.789332	0.692729	0.395453
1997-08-04	0.746072	-0.265491	0.694009	-0.323637	0.248694	-0.0853161	1.39815	0.0432566	1.12174	-0.412928	2.29111	2.62917
1997-08-05	0.0286596	-0.442468	0.392188	-0.658022	0.824543	0.217886	1.53459	0.529917	-0.569493	0.0238692	0.288739	-0.0961539
1997-08-06	0.549737	0.949134	1.44044	1.21058	-0.082149	1.06364	0.281006	0.881063	1.85914	0.5316	-1.69619	-1.60003
1997-08-07	-0.402832	-1.28347	-1.5919	-1.91498	-1.53623	-0.394015	-0.0495319	-0.372281	-0.87811	-0.611186	-1.82496	-1.82496
1997-08-08	-1.66828	-2.60762	-2.31062	-2.163	-1.49664	-1.83082	-1.97808	-1.42868	-0.458871	-1.39504	-2.77585	-2.57135
1997-08-11	0.238008	0.753391	1.73927	1.27257	-1.8856	0.691681	-1.50027	0.568992	2.70242	1.32335	0.764725	0.763168
1997-08-12	-0.746529	-1.34935	-0.680436	-1.55409	-1.84706	-1.32072	-0.831049	-0.798741	-0.706903	-0.175439	1.51213	0.90818
1997-08-13	0.100239	-0.828398	-1.83746	0.226846	-1.46602	0.0962927	0.117177	-0.742524	-1.46261	-0.688774	0.995528	1.39653
1997-08-14	-0.242181	0.377847	-0.714134	0.440486	1.81277	-0.154113	0.922266	-0.489705	0.0134544	-0.209171	-0.546314	-0.845566
1997-08-15	-2.12343	-2.73659	-3.02611	-2.25789	-3.00216	-3.20286	-2.94725	-2.18237	-2.10047	-1.33773	-0.0498132	0.299252
1997-08-18	0.795533	0.269933	3.10209	1.09991	1.68342	1.57997	1.35453	0.871019	1.03876	1.1846	-0.800404	-0.699653
1997-08-19	0.966258	1.03727	1.5878	1.35615	1.99993	1.14944	3.07307	0.641985	0.251231	0.899316	1.04922	0.500251
1997-08-20	1.58107	1.29531	1.44726	1.47197	2.00765	1.03099	1.70038	1.65885	0.83739	0.0559396	-0.298656	0.149589
1997-08-21	-1.02932	-1.51704	-1.79496	-1.71294	-1.30081	-1.33654	-1.93267	-1.51323	-1.57249	-1.39986	-2.01417	-1.20302
1997-08-22	-0.144688	0.23683	0.61966	-0.448492	0.0777504	-0.423492	-0.540725	-0.450208	-0.616736	0.911333	0.203252	-0.657731
1997-08-25	0.692416	-0.57541	-0.61966	-0.46622	-1.31255	-0.337153	-0.315645	0.241209	-0.572159	-0.0562136	-2.25882	-2.10318
1997-08-26	-0.970944	0.0809594	-0.22531	-0.606588	-1.89464	-0.717166	-1.60371	-0.374758	-0.367075	0.160527	0.103788	0.103627
1997-08-27	-0.0823853	-0.400376	1.97816	-0.217533	0.887751	-0.385262	-0.363366	-0.395333	0.235637	0.0881799	2.3072	1.74542
1997-08-28	-0.785337	-1.14917	-1.34109	-0.826977	-1.01713	-0.745086	-1.93583	-0.589519	-1.71052	-0.385357	-0.763168	-0.305811
1997-08-29	-0.463552	-1.32377	-1.14857	-0.287862	0.258594	-0.469766	0.151876	-0.884362	-0.720851	-0.225479	0.1531	0.356688
1997-09-02	2.64308	3.3577	4.24854	3.22653	3.14272	3.12163	3.13725	2.19958	2.32055	1.54397	0.20377	0.355421
1997-09-03	0.519497	-0.251991	-0.305708	0.139465	-0.289523	0.831646	-0.445634	-0.604385	0.242257	0.546255	-0.20377	-0.406298
1997-09-04	0.17517	-0.0555233	0.21254	0.548222	0.934687	-0.207264	0.718886	-0.172441	0.54466	0.0631413	-1.07666	-0.971626
1997-09-05	0.114338	-0.496028	-0.685895	-0.16955	-0.261865	-0.464285	0.425467	-0.41636	-0.0412626	-0.442828	1.17859	0.767856
1997-09-08	0.525829	-0.315089	0.540795	1.34081	-0.703119	0.217902	-0.0679533	-0.682728	0.336481	0.450718	-0.921194	-0.922138
1997-09-09	0.462053	0.218635	0.584298	0.140698	-0.0909465	-0.28094	0.125677	0.843072	1.17223	0.63702	-0.154361	0.35962
1997-09-10	-0.782207	-2.08881	-1.29208	-1.79052	-2.0353	-1.52496	-2.47096	-0.655824	-0.359749	-0.605467	0	0
1997-09-11	-0.563255	-0.95884	-0.944542	-1.33582	-0.469817	-0.99986	0.218967	-1.21363	-0.170143	-0.331806	-0.257799	-0.462607
[truncated: 4,653 more rows]
