# Supplementary material for: The role of global economic policy uncertainty in long-run volatilities and correlations of U.S. industry-level stock returns and crude oil
Source: PLoS One. 2018 Feb 8;13(2):e0192305. doi: 10.1371/journal.pone.0192305 (PMC5805266; doi:10.1371/journal.pone.0192305)
Supplement: S1 File — This is the package of supporting files. In this package, the readers can find the primary dataset in the XLSX/XLS files. The description of the data is also provided. (ZIP) [file pone.0192305.s001.zip › Minimal Underlying Data/Global Policy Uncertainty Data.xlsx]

## Sheet: Sheet1
Year	Month	epu
1997	1	0.797482
1997	2	0.828197
1997	3	0.708271
1997	4	0.762918
1997	5	0.719643
1997	6	0.798873
1997	7	0.652066
1997	8	0.642929
1997	9	0.684277
1997	10	0.824554
1997	11	0.95533
1997	12	1.07093
1998	1	0.982662
1998	2	0.87522
1998	3	0.898033
1998	4	0.804194
1998	5	0.870353
1998	6	0.862296
1998	7	1.03814
1998	8	1.18071
1998	9	1.50773
1998	10	1.20787
1998	11	0.997141
1998	12	0.951741
1999	1	1.0157
1999	2	0.819983
1999	3	0.661268
1999	4	0.65013
1999	5	0.715665
1999	6	0.736802
1999	7	0.741674
1999	8	0.640727
1999	9	0.709299
1999	10	0.673756
1999	11	0.689672
1999	12	0.618038
2000	1	0.65943
2000	2	0.602942
2000	3	0.615764
2000	4	0.63919
2000	5	0.888022
2000	6	0.91694
2000	7	0.660145
2000	8	0.539778
2000	9	0.622852
2000	10	0.69903
2000	11	1.14015
2000	12	1.04585
2001	1	1.01984
2001	2	1.00655
2001	3	1.12105
2001	4	1.10454
2001	5	0.875166
2001	6	0.732001
2001	7	0.991825
2001	8	0.850817
2001	9	1.88703
2001	10	1.80094
2001	11	1.29744
2001	12	1.13441
2002	1	1.13534
2002	2	0.936284
2002	3	0.815048
2002	4	0.870918
2002	5	0.800192
2002	6	0.986736
2002	7	1.05003
2002	8	1.12571
2002	9	1.30287
2002	10	1.23573
2002	11	1.26507
2002	12	1.19438
2003	1	1.38207
2003	2	1.48588
2003	3	1.84209
2003	4	1.45312
2003	5	1.08778
2003	6	0.904041
2003	7	0.819019
2003	8	0.696392
2003	9	0.838998
2003	10	0.770577
2003	11	0.744496
2003	12	0.747681
2004	1	0.732956
2004	2	0.70679
2004	3	0.794754
2004	4	0.748826
2004	5	0.933121
2004	6	0.750652
2004	7	0.75384
2004	8	0.690545
2004	9	0.785701
2004	10	0.916892
2004	11	0.858243
2004	12	0.652465
2005	1	0.58597
2005	2	0.530567
2005	3	0.543785
2005	4	0.695861
2005	5	0.716778
2005	6	0.693235
2005	7	0.60901
2005	8	0.630907
2005	9	0.94157
2005	10	0.631164
2005	11	0.662689
2005	12	0.58951
2006	1	0.680364
2006	2	0.554417
2006	3	0.597042
2006	4	0.72877
2006	5	0.636457
2006	6	0.745432
2006	7	0.670801
2006	8	0.559453
2006	9	0.58693
2006	10	0.580458
2006	11	0.553764
2006	12	0.545151
2007	1	0.64383
2007	2	0.528042
2007	3	0.61614
2007	4	0.579576
2007	5	0.555905
2007	6	0.567094
2007	7	0.500789
2007	8	0.764522
2007	9	1.00114
2007	10	0.782165
2007	11	0.835538
2007	12	0.926224
2008	1	1.35726
2008	2	1.04267
2008	3	1.14646
2008	4	0.91475
2008	5	0.757367
2008	6	0.899209
2008	7	0.909686
2008	8	0.902211
2008	9	1.72548
2008	10	2.00866
2008	11	1.42773
2008	12	1.4608
2009	1	1.47472
2009	2	1.50537
2009	3	1.31677
2009	4	1.03435
2009	5	1.01082
2009	6	1.0004
2009	7	0.942786
2009	8	0.924782
2009	9	0.933733
2009	10	0.798099
2009	11	0.923501
2009	12	0.929508
2010	1	1.08552
2010	2	1.05771
2010	3	0.984242
2010	4	0.977401
2010	5	1.46684
2010	6	1.2681
2010	7	1.34743
2010	8	1.19491
2010	9	1.31283
2010	10	1.17135
2010	11	1.22457
2010	12	1.23008
2011	1	1.05203
2011	2	0.879752
2011	3	1.21726
2011	4	1.11507
2011	5	0.821637
2011	6	1.09376
2011	7	1.58519
2011	8	2.1159
2011	9	1.87229
2011	10	1.62836
2011	11	2.02717
2011	12	1.83095
2012	1	1.66671
2012	2	1.41904
2012	3	1.35201
2012	4	1.22258
2012	5	1.57274
2012	6	1.91229
2012	7	1.62342
2012	8	1.26352
2012	9	1.48774
2012	10	1.64855
2012	11	1.78027
2012	12	1.64313
2013	1	1.66583
2013	2	1.25435
2013	3	1.36906
2013	4	1.29999
2013	5	1.02288
2013	6	1.10054
2013	7	1.07004
2013	8	1.15343
2013	9	1.25471
2013	10	1.47322
2013	11	0.866227
2013	12	1.12612
2014	1	1.05044
2014	2	0.936245
2014	3	1.09007
2014	4	0.904063
2014	5	0.990555
2014	6	0.803786
2014	7	0.891627
2014	8	1.00404
2014	9	1.23113
2014	10	1.23661
2014	11	1.0591
2014	12	1.09366
2015	1	1.40202
2015	2	1.07969
2015	3	0.929352
2015	4	1.00805
2015	5	1.05325
2015	6	1.14234
2015	7	1.3306
2015	8	1.40877
2015	9	1.92559
2015	10	1.33
2015	11	0.962163
2015	12	1.11703
2016	1	1.56573
2016	2	1.63814
2016	3	1.71121
2016	4	1.46503
2016	5	1.38318
2016	6	2.56978
2016	7	2.68095
2016	8	1.51218
2016	9	1.62744
2016	10	1.42764
2016	11	2.74931
2016	12	2.59002
2017	1	2.85424
2017	2	2.16985
2017	3	2.31914
2017	4	1.85959
2017	5	1.88109
2017	6	1.69938
2017	7	1.31602
2017	8	1.41496
2017	9	1.57738
2017	10	1.71598
2017	11	1.43283
