# Supplementary material for: The role of global economic policy uncertainty in long-run volatilities and correlations of U.S. industry-level stock returns and crude oil
Source: PLoS One. 2018 Feb 8;13(2):e0192305. doi: 10.1371/journal.pone.0192305 (PMC5805266; doi:10.1371/journal.pone.0192305)
Supplement: S1 File — This is the package of supporting files. In this package, the readers can find the primary dataset in the XLSX/XLS files. The description of the data is also provided. (ZIP) [file pone.0192305.s001.zip › Minimal Underlying Data/SP500 Industry Index.xlsx]

## Sheet: index
Abbreviation of index (Bloomberg)	Full name of index	The explanation of index
COND	S&P 500 CONS DISCRET IDX	S&P'S 500 GICS Consumer Discretionary Sector Index is cap-weighted & encompasses industries that tend to be the most sensitive to economic cycles. Includes auto, household durable goods, textiles & apparel, leisure equipment, hotels, restaurants, other leisure facilities, media production & services and consumer retailing. Intraday values calculated by Bloomberg and not supported by S&P.
CONS	Standard and Poor's 500 Consumer Staples Index	Standard and Poor's 500 Consumer Staples Index is a capitalization-weighted index.The index was developed with a base level of 10 for the 1941-43 base period. The parent index is SPXL1. This is a GICS Level 1 Sector group. Intradayvalues calculated by Bloomberg and not supported by S&P.
ENRS	Standard and Poor's 500 Energy Index	Standard and Poor's 500 Energy Index is a capitalization-weighted index. The index was developed with a base level of 10 for the 1941-43 base period. The parent index is SPXL1. This is a GICS Level 1 Sector group. Intraday values calculated by Bloomberg and not supported by S&P.
FINL	Standard and Poor's 500 Financials Index	Standard and Poor's 500 Financials Index is a capitalization-weighted index. The parent index is SPXL1. This is a GICS Level 1 Sector group. Intraday values calculated by Bloomberg and not supported by S&P.
HLTH	Standard and Poor's 500 Health Care Index	Standard and Poor's 500 Health Care Index is a capitalization-weighted index. The index was developed with a base level of 10 for the 1941-43 base period. The parent index is SPXL1. This is a GICS Level 1 Sector group. Intraday values calculated by Bloomberg and not supported by S&P.
INDU	S&P 500 INDUSTRIALS IDX	Standard and Poor's 500 Industrials Index is a capitalization-weighted index. The index was developed with a base level of 10 for the 1941-43 base period. Theparent index is SPXL1. This is a GICS Level 1 Sector group. Intraday values calculated by Bloomberg and not supported by S&P.
INFT	Standard and Poor's 500 Information Technology Index	Standard and Poor's 500 Information Technology Index is a capitalization-weighted index. The index was developed with a base level of 10 for the 1941-43 base period. The parent index is SPXL1. This is a GICS Level 1 Sector group. Intraday values calculated by Bloomberg and not supported by S&P.
MATR	S&P 500 MATERIALS INDEX	Standard and Poor's 500 Materials Index is a capitalization-weighted index. The index was developed with a base level of 10 for the 1941-43 base period. The parent index is SPXL1. This is a GICS Level 1 Sector group. Intraday values calculated by Bloomberg and not supported by S&P.
TELS	S&P 500 TELECOM SERV IDX	Standard and Poor's 500 Telecommunication Services Index is a capitalization-weighted index. The index was developed with a base level of 10 for the 1941-43 base period. The parent index is SPXL1. This is a GICS Level 1 Sector group. Intraday values calculated by Bloomberg and not supported by S&P.
UTIL	S&P 500 UTILITIES INDEX	Standard and Poor's 500 Utilities Index is a capitalization-weighted index. The parent index is SPXL1. The index was developed with a base value of 100 as of December 30, 1994. This is a GICS Level 1 Sector group. Intraday values calculated by Bloomberg and not supported by S&P.

## Sheet: COND
Date	Open	High	Low	Close	Volume
2016-04-18	631.19	637.08	631.19	637.041	87244952
2016-04-15	629.85	631.77	628.13	631.28	112795136
2016-04-14	629.78	631.47	627.61	629.475	76521960
2016-04-13	621.02	629.75	621.02	629.389	84944520
2016-04-12	616.4	621.87	613.73	621.023	81828128
2016-04-11	618.98	623.23	616.07	616.095	83925264
2016-04-08	621.26	621.99	616.36	618.592	80645656
2016-04-07	625.53	626.07	616.96	619.548	97015752
2016-04-06	620.89	627.15	620.12	626.781	77045176
2016-04-05	624.74	624.74	619.45	620.917	93614280
2016-04-04	631.53	632	625.41	626.195	82330776
2016-04-01	627.78	632.48	624.24	631.606	96682592
2016-03-31	629.15	630.68	627.64	628.441	87531560
2016-03-30	626.51	630.52	626.51	629.03	67299952
2016-03-29	618.93	625.83	618.48	625.133	73734544
2016-03-28	616.66	621.63	616.66	619.283	69132016
2016-03-24	614.4	616.3	611.59	616.146	90362720
2016-03-23	619.49	619.49	614.95	615.613	76734776
2016-03-22	620.64	621.51	616.28	619.502	75108056
2016-03-21	620.75	621.53	617.08	620.989	72295576
2016-03-18	620.24	623.66	619.61	620.755	214848608
2016-03-17	618.27	622.01	616.72	620.143	86967544
2016-03-16	612.94	620.11	612.49	618.451	83353264
2016-03-15	611.92	614.08	610.97	613.966	69742520
2016-03-14	611.64	615.73	610.44	614.046	74083080
2016-03-11	602.84	611.7	602.84	611.638	82796384
2016-03-10	601.72	606.37	594.8	602.167	86473648
2016-03-09	600.55	602.27	597.35	601.155	82112592
2016-03-08	605.33	605.72	599.65	600.283	95978736
2016-03-07	607.13	608.17	601.6	605.328	85202768
2016-03-04	608.96	610.48	605.35	608.174	97366592
2016-03-03	604.14	608.38	602.32	608.349	90283864
2016-03-02	604.94	605.61	600.82	604.992	86873144
2016-03-01	590.23	605.93	590.23	605.682	104368128
2016-02-29	593.25	597.71	590.12	590.192	104399384
2016-02-26	594.5	596.96	591.87	593.246	85679952
2016-02-25	588.68	594	585.38	593.96	84625424
2016-02-24	582	588.99	573.6	588.13	104105976
2016-02-23	587.94	590.26	583.2	584.686	90307040
2016-02-22	578.21	588.74	578.21	587.942	96445224
2016-02-19	575.02	576.92	568.15	576.919	110813120
2016-02-18	578.86	579.63	573.28	575.034	98905928
2016-02-17	567.36	580.47	567.36	578.905	111827296
2016-02-16	555.38	566.94	555.38	566.936	121615328
2016-02-12	543.65	553.53	543.65	553.267	105101416
2016-02-11	543.48	546.9	536.61	543.536	137736496
2016-02-10	544.41	553.14	543.68	543.993	121380872
2016-02-09	544.67	550.91	538.7	544.411	128695936
2016-02-08	554.57	554.57	536.34	545.848	141513312
2016-02-05	575.12	575.12	555.11	556.822	125150928
2016-02-04	578.43	578.52	570.27	575.151	132424992
2016-02-03	580.41	583.69	567.57	578.428	129326864
2016-02-02	589.69	589.69	578.17	580.388	118875896
2016-02-01	588.75	593.92	582.3	591.681	96878432
2016-01-29	575.28	588.78	575.28	588.78	145801136
2016-01-28	575.66	583.11	571.61	581.621	113910136
2016-01-27	583.64	586.24	571.86	574.587	105975744
2016-01-26	575.05	584.62	574.83	583.404	91745840
2016-01-25	581.7	582.88	574.67	574.938	108078096
2016-01-22	571.96	583.72	571.96	581.788	108576264
2016-01-21	564.53	578.51	563.64	572.042	122145048
2016-01-20	568.99	569.29	547.32	564.304	153180848
2016-01-19	568.82	576.22	563.95	569.692	126321424
2016-01-15	576.79	576.79	561.1	567.502	166790736
2016-01-14	575.37	584.44	565.69	579.623	135336624
2016-01-13	595.49	596.54	574.31	575.366	134126848
2016-01-12	589.42	598.64	588.81	595.467	104705936
2016-01-11	584.58	591.27	580.56	589.405	113392584
2016-01-08	591.21	597.87	583.16	584.27	124235600
2016-01-07	599.43	600.99	589.54	590.656	125843656
2016-01-06	608.02	608.02	598.88	602.789	124821840
2016-01-05	609.93	612.05	604.88	608.84	106355312
2016-01-04	620.9	620.9	603.46	609.885	127407400
2015-12-31	626.91	627.36	620.96	621.02	66396876
2015-12-30	632.07	632.07	626.98	627.124	43752104
2015-12-29	625.26	632.99	625.26	632.075	53196304
2015-12-28	623.24	625.24	620.12	625.03	51240372
2015-12-24	624.81	625.1	622.83	623.39	37693168
2015-12-23	621.77	625.48	621.77	625.03	81635984
2015-12-22	618.76	622.91	616.99	621.498	85859568
2015-12-21	615.1	620.18	613.22	617.347	85591648
2015-12-18	624.12	624.12	614.75	615.074	251368480
2015-12-17	634.91	636.01	624.11	624.116	87798000
2015-12-16	623.91	635.61	623.91	634.444	91850392
2015-12-15	620.68	629.96	620.68	623.891	94901808
2015-12-14	617.91	621.66	611.32	620.304	107183352
2015-12-11	631.95	631.95	616.47	617.466	98688344
2015-12-10	630.64	635.96	629.68	632.163	79428496
2015-12-09	637.64	641.8	627.56	630.616	95710528
2015-12-08	638.82	641.52	633.53	638.418	89820200
2015-12-07	643.23	643.23	636.25	640.485	86149344
2015-12-04	631.45	643.96	631.45	643.436	99519840
2015-12-03	640.73	642.51	628.45	630.961	109285200
2015-12-02	646.8	646.8	639.72	640.682	79468400
2015-12-01	640.16	646.63	640.16	646.496	80943904
2015-11-30	645.48	646.47	639.56	640.018	110879640
2015-11-27	648.03	648.3	643.16	645.46	37773956
2015-11-25	644.91	649.18	644.91	648.088	62914168
2015-11-24	646.26	646.95	638.44	644.913	90816256
2015-11-23	644.33	648.92	643.96	646.259	76262568
2015-11-20	637.06	644.05	637.06	644.029	96675304
2015-11-19	635.77	638.73	634.96	636.185	74453144
2015-11-18	625.14	636.32	625.14	635.75	94407928
2015-11-17	624.7	630.36	623.02	625.103	96591200
2015-11-16	616.11	623.77	612.68	623.773	92359016
2015-11-13	632.19	632.19	615.86	616.201	107649488
2015-11-12	639.19	639.19	632.78	632.99	79707864
2015-11-11	642.42	644.07	637.88	639.235	77409672
2015-11-10	636.2	642.65	635.99	642.417	80325304
2015-11-09	645.15	645.15	632.54	637.188	94159960
2015-11-06	645.95	647.36	641.82	645.836	83155784
2015-11-05	643.8	647.59	641.23	645.985	77868256
2015-11-04	648.14	649.4	640.38	643.584	100418216
2015-11-03	645.16	649.28	644.28	647.776	75446608
2015-11-02	642.35	646.11	640.65	645.163	74270360
2015-10-30	641.13	646.53	640.55	642.34	98449576
2015-10-29	639.14	642.07	636.16	640.878	78545144
2015-10-28	633.15	639.15	631.17	639.136	82349520
2015-10-27	636.13	636.13	630.7	633.154	92276112
2015-10-26	631.81	637.35	631.81	636.517	87499288
2015-10-23	629.04	636.57	628.6	631.663	104470368
2015-10-22	620.42	629.82	620.42	629.043	102338656
2015-10-21	622.85	626.16	619.77	620.403	80635104
2015-10-20	623.71	626.02	621.44	622.788	79188304
2015-10-19	621.2	624.38	619.68	624.207	80312208
2015-10-16	617.94	621.43	617.59	621.4	96572048
2015-10-15	611.31	618	608.89	617.717	99810840
2015-10-14	616.31	618.26	608.77	610.028	91964712
2015-10-13	617.99	621.73	615.65	616.31	82654104
2015-10-12	617.04	621.31	617.04	619.705	62547284
2015-10-09	615.78	617.14	613.32	616.79	82698496
2015-10-08	607.88	616.83	606.87	615.752	89146136
2015-10-07	607	609.86	602.81	608.617	106747464
2015-10-06	610.22	613.03	603.66	606.537	89360280
2015-10-05	603.37	611.98	603.37	610.825	102239016
2015-10-02	593.35	602.13	583.95	602.123	101806176
2015-10-01	589.54	593.82	584.91	593.658	96251808
2015-09-30	574.08	590.01	574.08	589.372	124380688
2015-09-29	575.76	580.03	570.41	574.076	110371136
2015-09-28	592.92	592.92	574.58	575.759	103403568
2015-09-25	592.87	600.07	590.17	592.917	96047488
2015-09-24	593.75	593.75	584.95	592.865	106819064
2015-09-23	596.39	597.52	592.69	594.719	68255200
2015-09-22	603.95	603.95	592.08	596.33	104157464
2015-09-21	600.12	607.01	599.31	603.949	90583704
2015-09-18	608.66	608.66	598.26	599.473	310986240
2015-09-17	607.41	617.69	607.31	608.748	105154624
2015-09-16	600.32	607.9	599.8	607.229	82849616
2015-09-15	594.31	601.85	591.44	600.366	80782256
2015-09-14	597.33	597.36	591.96	593.952	78104408
2015-09-11	592.94	597.33	590.06	597.326	78703472
2015-09-10	591.3	596.46	589.18	592.943	89050184
2015-09-09	598.19	603.92	590.16	591.333	90961160
2015-09-08	587.35	598.4	587.35	598.002	93505824
2015-09-04	591	591	580.82	584.431	85736576
2015-09-03	590.69	598.15	589	591.04	85809984
2015-09-02	579.77	590.74	579.77	590.693	104387752
2015-09-01	593.97	593.97	575.54	578.55	122241696
2015-08-31	598.46	598.94	592.11	594.069	99557696
2015-08-28	598.32	601.65	594.87	598.456	95895080
2015-08-27	584.67	599.87	584.67	598.322	131099856
2015-08-26	562.91	585.28	562.91	584.572	129526376
2015-08-25	565.65	584.12	562.89	562.891	147077152
2015-08-24	588.62	588.62	553.39	565.128	186129632
2015-08-21	608.77	608.77	588.77	588.773	147360784
2015-08-20	625.95	625.95	608.8	608.804	96664864
2015-08-19	627.8	630.92	623.49	626.33	78279648
2015-08-18	627.1	630.01	626.53	627.798	68083544
2015-08-17	620.61	627.36	618.43	627.185	62827124
2015-08-14	620.48	621.98	619.05	621.178	66021944
2015-08-13	616.89	624.55	616.8	620.454	81951360
2015-08-12	619.34	619.34	607.29	616.895	86455528
2015-08-11	625.79	625.79	617.12	619.482	80274368
2015-08-10	620.49	627.36	620.49	625.79	75641680
2015-08-07	620.95	621.99	616.39	620.484	81077728
2015-08-06	629.34	629.37	614.38	620.954	126645648
2015-08-05	636.24	636.24	628.65	629.358	101044176
2015-08-04	634.22	637.93	633.8	636.239	67681576
2015-08-03	635.81	637.5	630.64	634.217	76367128
2015-07-31	634.81	638.53	634.14	635.81	88135880
2015-07-30	631.94	634.76	628.09	634.039	69470832
2015-07-29	625.72	632.68	625.72	631.941	74035552
2015-07-28	620.58	626.69	619.69	625.729	82182984
2015-07-27	625.05	625.67	619.15	620.565	84901072
2015-07-24	625.06	636.71	624.32	625.054	95239488
2015-07-23	628.91	631.21	624.02	625.19	85337992
2015-07-22	626.25	630.09	626.25	628.91	74357368
2015-07-21	628.12	628.2	624.4	626.25	70514912
2015-07-20	627.93	629.67	627.11	628.12	67794704
2015-07-17	628.97	628.97	625.88	627.931	94026728
2015-07-16	625.2	629.33	625.2	629.131	85384480
2015-07-15	625.82	626.66	623.73	625.072	75241592
2015-07-14	624.89	626.79	624.52	625.849	62808464
2015-07-13	616.02	625.29	616.02	625.022	72019456
2015-07-10	607.45	617.25	607.45	615.976	66723824
2015-07-09	604.96	613.19	604.96	607.207	74317008
2015-07-08	615.88	615.88	604.35	604.694	56470008
2015-07-07	611.38	616.46	604.51	616.17	80602512
2015-07-06	612.63	615.13	608.55	611.237	92586432
2015-07-02	613.66	617.19	610.63	612.719	63447832
2015-07-01	607.58	613.59	607.58	613.501	70278400
2015-06-30	605.45	610.11	604.44	607.208	90899576
2015-06-29	618.75	618.75	602.94	604.197	80358624
2015-06-26	615.94	620.21	615.94	618.392	130303104
2015-06-25	616.22	619.4	615.63	615.934	64961184
2015-06-24	620.83	621.56	616.22	616.227	74915320
2015-06-23	618.48	621.14	618.48	620.822	64089876
2015-06-22	616.2	620.45	616.2	618.497	61209596
2015-06-19	616.96	618.61	615.37	615.523	180248272
2015-06-18	609.63	618.61	609.63	617.005	70784312
2015-06-17	607.05	610.94	605.36	609.371	67454088
2015-06-16	603.19	606.91	602.34	606.54	54241968
2015-06-15	605.13	605.13	600.15	603.217	68962272
2015-06-12	608.06	608.06	605.06	606.022	66753800
2015-06-11	607.86	610.84	607.86	608.576	70039664
2015-06-10	601.64	608.18	601.64	607.026	67355120
2015-06-09	601.48	602.4	597.22	600.901	63199256
2015-06-08	605.31	605.31	601.41	601.48	69515344
2015-06-05	607.44	607.44	603.37	605.76	77528832
2015-06-04	611.59	611.83	606.64	607.454	68706368
2015-06-03	607.28	612.74	607.28	611.617	64436360
2015-06-02	606.26	610.26	604.06	607.265	65269408
2015-06-01	604.47	608.34	603.35	606.3	67080660
2015-05-29	608.58	609.2	603.69	604.413	104261320
2015-05-28	609.72	609.91	607.3	608.594	59593840
2015-05-27	606.2	610.69	605.7	610.002	74561424
2015-05-26	609.8	611.12	604.68	605.917	82908872
2015-05-22	610.95	612.13	609.09	609.736	67627184
2015-05-21	608.55	612.33	608.36	610.74	70498600
2015-05-20	609.43	611.14	606.54	608.546	71681216
2015-05-19	609.66	612.35	608.9	609.448	73253368
2015-05-18	606.98	610.58	606.98	609.594	65013232
2015-05-15	602.82	607.07	602.69	607.069	85190128
2015-05-14	600.14	602.67	598.94	602.565	69255104
2015-05-13	603.69	605.76	599.35	599.994	62516252
2015-05-12	604.34	605.79	599.13	603.688	70000800
2015-05-11	607.45	610.03	604.86	604.898	63769704
2015-05-08	600.94	609.95	600.94	607.473	69777368
2015-05-07	597.67	602.06	596.66	600.895	80260104
2015-05-06	600.92	602.69	595.13	598.046	77494048
2015-05-05	606.47	607.5	600.35	600.558	75244496
2015-05-04	606.83	610.05	606.02	606.798	64155820
2015-05-01	598.62	605.7	598.62	605.664	67212208
2015-04-30	604	604.88	594.87	597.303	98823696
2015-04-29	607.21	607.72	601.65	604.236	78262112
2015-04-28	610.37	610.37	604.14	608.269	77062464
2015-04-27	615.86	617.63	609.92	610.365	80884128
2015-04-24	608.54	616.36	608.54	615.584	90289928
2015-04-23	604.63	610.79	604.42	607.437	94580528
2015-04-22	603.94	605.62	601.26	604.628	68707080
2015-04-21	603.32	606.12	602.11	603.762	65772232
2015-04-20	598.42	604.35	598.42	603.318	68995904
2015-04-17	605.77	605.77	595.15	596.956	100069232
2015-04-16	604.55	607.13	604.55	605.856	61715732
2015-04-15	604.59	607.95	604.4	604.581	64511412
2015-04-14	604.93	606.32	601.12	604.556	59260880
2015-04-13	608.26	609.44	604.94	605.01	63410640
2015-04-10	607.16	608.81	606.24	608.217	57988852
2015-04-09	605.66	607.86	602.11	606.278	64729416
2015-04-08	600.71	605.73	600.71	605.729	71275256
2015-04-07	603.21	604.37	600.13	600.197	65346032
2015-04-06	599.19	605.76	597.06	603.347	75174504
2015-04-02	595.19	601.44	593.97	600.518	65757548
2015-04-01	597.86	597.87	591.58	595.168	73264064
2015-03-31	600.6	604.15	597.86	597.862	85331408
2015-03-30	594.72	602.18	594.72	600.592	56475228
2015-03-27	591.33	595.76	591.33	594.657	70821296
2015-03-26	594.85	594.85	589.32	591.611	77438096
2015-03-25	605.15	605.15	595.39	595.389	67519768
2015-03-24	607.71	609.13	605.14	605.152	67865560
2015-03-23	608.99	612.25	608.22	608.217	68832728
2015-03-20	602.76	610.55	602.76	608.95	181776432
2015-03-19	603.56	604.4	600.56	602.505	62965808
2015-03-18	598.3	605.29	592.78	603.558	74053128
2015-03-17	599.26	599.88	596.41	598.298	58432084
2015-03-16	595.63	601.75	595.63	601.415	62061060
2015-03-13	598.63	599.18	591.58	594.923	65344236
2015-03-12	587.59	599.62	587.59	599.245	69845744
2015-03-11	590.31	592.12	587.2	587.409	67830048
2015-03-10	600.07	600.07	590.22	590.218	77449616
2015-03-09	597.03	601.03	597.03	600.151	59237680
2015-03-06	604.12	604.12	596.01	596.975	76737400
2015-03-05	603.89	605.86	603.37	604.464	62597636
2015-03-04	607.16	607.16	601.72	603.7	66595336
2015-03-03	608.91	608.91	603.29	607.432	71240032
2015-03-02	601.68	609.13	601.68	608.908	73671544
2015-02-27	603.03	603.65	601.3	601.703	78472080
2015-02-26	604.72	604.8	601.19	602.457	65681848
2015-02-25	599.89	606.32	599.84	604.776	73159320
2015-02-24	597.68	600.79	597.68	600.042	68276896
2015-02-23	597.93	599.19	595.67	597.697	78613400
2015-02-20	593.63	598.07	590.34	598.056	80559568
2015-02-19	593.14	595	592.84	593.573	65651076
2015-02-18	591.98	592.59	590.04	591.776	62078948
2015-02-17	593.37	593.37	589.91	592.456	79232312
2015-02-13	590.5	593.55	589.98	593.495	64157936
2015-02-12	584.29	590.33	584.29	590.128	73684672
2015-02-11	583.08	584.69	580.82	583.453	67430920
2015-02-10	577.12	584.21	577.12	583.299	74917896
2015-02-09	577.12	578.28	574.63	576.215	71819976
2015-02-06	578.88	581.16	576.65	578.253	77696320
2015-02-05	575.81	579.51	575.17	579.048	80160336
2015-02-04	570.67	578.5	570.05	575.587	115245416
2015-02-03	560.63	571.83	560.63	571.769	96550800
2015-02-02	554.57	560.28	547.89	559.726	83344288
2015-01-30	560.71	562.39	554.37	554.788	126357808
2015-01-29	553.54	562.04	552.33	560.836	82771936
2015-01-28	561.61	563.98	553.14	553.539	75337648
2015-01-27	564.95	564.95	557.46	561.068	66877932
2015-01-26	561.88	565.79	560.69	565.521	68492968
2015-01-23	562.95	565.21	561.23	562.295	72688312
2015-01-22	552.86	564.27	552.86	563.186	76952960
2015-01-21	549.29	554.56	547.79	552.695	74772672
2015-01-20	553.22	554.12	544.65	549.286	80290352
2015-01-16	545.58	553.04	543.37	552.843	96664264
2015-01-15	552.65	555.73	545.35	545.68	87727848
2015-01-14	558.73	558.73	546.36	552.583	86415688
2015-01-13	559.91	568.59	555.23	559.019	85818680
2015-01-12	562.43	563.83	557.18	559.677	69092480
2015-01-09	568.62	568.66	561.84	562.341	71820712
2015-01-08	561.81	569.58	561.81	568.832	83792136
2015-01-07	553.56	560.74	553.56	560.498	75321536
2015-01-06	557.56	559.1	548.3	552.05	77483104
2015-01-05	567.82	567.82	556.18	557.31	78977856
2015-01-02	572.76	576.4	564.79	568.605	57565992
2014-12-31	575.92	578.97	572.43	572.75	56266996
2014-12-30	576.29	577.06	573.81	574.787	41382108
2014-12-29	572.95	578.46	571.75	576.973	46213104
2014-12-26	570.54	574.27	570.54	573.112	37854736
2014-12-24	570.96	572.08	569.91	569.91	26358984
2014-12-23	567.7	572.69	567.7	570.958	59060328
2014-12-22	562.94	567.78	562.94	567.62	65017712
2014-12-19	560.3	563.91	559.16	562.315	208077776
2014-12-18	552.21	560.29	552.21	560.29	88010816
2014-12-17	541.16	552.53	541.16	551.531	82165760
2014-12-16	549.81	551.87	541	541.118	97734840
2014-12-15	553.4	557.45	547.25	549.806	95122960
2014-12-12	554.67	558.82	552.88	553.025	82893728
2014-12-11	552.92	561.64	552.92	556.484	84275728
2014-12-10	560.5	560.5	552.32	552.601	80875968
2014-12-09	560.7	560.7	553.67	560.56	66338800
2014-12-08	565.73	565.93	559.57	561.376	67170056
2014-12-05	564.73	566.88	564.73	566.16	70082312
2014-12-04	565.16	565.89	562.22	564.723	69870104
2014-12-03	564.17	565.64	562.79	565.372	77344184
2014-12-02	562.29	565.4	562.29	564.3	68221816
2014-12-01	568.28	568.28	561.6	562.288	70746056
2014-11-28	563.48	569.6	563.48	568.46	49178808
2014-11-26	561.75	561.99	560.82	561.912	54031408
2014-11-25	561.18	563.69	560.11	561.75	84635312
2014-11-24	555.29	560.69	555.29	560.437	75380688
2014-11-21	554.6	558.73	554.07	555.21	96868048
2014-11-20	551.37	555.35	549.76	553.945	74494112
2014-11-19	549.3	551.89	548.76	551.623	77279888
2014-11-18	548.37	550.71	547.07	549.171	72896080
2014-11-17	548.78	550.03	547.13	548.402	72021176
2014-11-14	546.95	549.26	546.42	548.989	64059444
2014-11-13	544.19	548.28	544.19	546.93	68559944
2014-11-12	540.77	544.34	539.65	543.624	71954040
2014-11-11	538.73	541	537.85	540.851	70296592
2014-11-10	539.15	539.98	535.59	538.76	76706096
2014-11-07	540.22	540.22	536.92	539.147	68283760
2014-11-06	535.79	540.22	535.65	540.195	68347488
2014-11-05	533.38	537.16	532.6	535.502	70640352
2014-11-04	540.03	540.03	530.65	533.279	77839528
2014-11-03	540.27	541.18	538.9	540.046	65785904
2014-10-31	535.18	541.39	535.18	539.953	94026520
2014-10-30	531.1	536.04	529.21	534.699	65516096
2014-10-29	533.3	534.46	528.46	531.187	73771576
2014-10-28	527.14	532.93	527.14	532.932	73886008
2014-10-27	526.16	528.22	523.95	527.146	66030768
2014-10-24	526.91	526.91	522.4	526.19	82546064
2014-10-23	520.59	530.01	520.59	526.735	81674952
2014-10-22	524.12	526.68	519.08	519.374	82300928
2014-10-21	515.4	524.44	515.4	523.801	78509400
2014-10-20	507.04	514.4	507.04	514.11	76457352
2014-10-17	502.92	511.25	502.92	507.042	113695304
2014-10-16	500.59	504.66	492.93	501.641	114811968
2014-10-15	503.84	503.84	490.46	500.858	131789656
2014-10-14	501.54	508.89	501.54	504.851	92637440
2014-10-13	511.89	512.72	501.13	501.515	96612408
2014-10-10	516.38	519.74	512	512.046	96556704
2014-10-09	528.32	528.32	516.49	516.546	87347936
2014-10-08	520.39	529.2	517.66	528.53	86577056
2014-10-07	527.68	527.68	520.36	520.396	80475008
2014-10-06	531.27	532.83	527.08	528.111	60015544
2014-10-03	524.22	532.54	524.22	531.076	80489824
2014-10-02	522.23	524.97	515.89	524.208	78505240
2014-10-01	528.9	528.9	521.06	522.212	81948088
2014-09-30	531.83	532.42	528.2	528.901	89411176
2014-09-29	534.65	534.65	530	531.767	73623792
2014-09-26	529.16	535.82	529.16	534.919	58793108
2014-09-25	536.91	536.91	529.06	529.231	70836368
2014-09-24	531.55	537.26	530.32	536.94	73178544
2014-09-23	535.4	535.65	531.42	531.417	68161880
2014-09-22	543.3	543.3	534.42	535.68	68804360
2014-09-19	543.91	546.46	542.19	543.573	184792624
2014-09-18	541.67	543.74	541.51	543.09	58605092
2014-09-17	540.8	543.25	539.1	540.901	66499316
2014-09-16	537.84	542.3	536.03	540.728	60782648
2014-09-15	540.36	540.81	537.12	538.297	58396400
2014-09-12	542.05	542.08	538.58	540.465	67965912
2014-09-11	541.88	542.42	539.96	542.173	53345584
2014-09-10	540.45	542.1	538.44	541.88	57886708
2014-09-09	545.1	545.1	539.71	540.068	62902608
2014-09-08	547.83	547.83	543.24	545.446	66929968
2014-09-05	545.98	548.24	543.08	548.243	71275656
2014-09-04	544.03	548.47	544.03	546.161	66786464
2014-09-03	546.08	547.27	543.73	544.025	60404340
2014-09-02	544.81	547.23	543.2	545.772	68271344
2014-08-29	545.64	545.64	543.07	544.808	59746032
2014-08-28	545.17	545.47	542.2	544.781	51282392
2014-08-27	545.39	546.65	544.91	545.922	49188672
2014-08-26	545.4	546.84	544.75	545.392	48376744
2014-08-25	544.25	546.62	544.25	545.094	51187268
2014-08-22	542.93	544.62	541.83	543.601	57579744
2014-08-21	543.43	544.25	542.56	542.94	58703568
2014-08-20	540.46	544.11	539.19	543.43	60730504
2014-08-19	536.75	541.51	536.75	540.688	64530600
2014-08-18	532.28	537.55	532.28	536.596	63019744
2014-08-15	533.24	534.41	528.47	532.021	76662408
2014-08-14	528.98	532.83	528.93	532.781	47924200
2014-08-13	527.27	530.16	527.27	528.729	58937496
2014-08-12	528.29	529.78	525.7	526.874	51878812
2014-08-11	526.56	529.77	526.56	528.449	58619216
2014-08-08	518.17	526.28	518.17	526.109	74930464
2014-08-07	520.81	523.93	516.58	518.007	72108440
2014-08-06	521.88	523.85	518.37	520.564	73619320
2014-08-05	523.75	525.59	520.13	521.91	74311176
2014-08-04	520.59	527.06	520.59	525.589	70980736
2014-08-01	522.09	524.1	518.15	520.333	75848952
2014-07-31	531.39	531.39	522.13	522.183	86969872
2014-07-30	529.27	532.53	528.97	532.184	72481072
2014-07-29	530.68	534.35	529.25	529.25	68737120
2014-07-28	529.75	531.36	527.62	530.709	72260968
2014-07-25	536.04	536.04	529.01	529.752	69495672
2014-07-24	534.83	537.38	534.83	536.043	79828952
2014-07-23	534.8	535.14	533.05	534.517	69695696
2014-07-22	533.47	536	533.34	535.063	66168248
2014-07-21	535.19	535.19	531.35	532.613	57687576
2014-07-18	531.52	535.38	531.28	535.266	79594656
2014-07-17	533.85	536.4	529.63	530.541	85985264
2014-07-16	535	539.41	534.9	535.411	93182160
2014-07-15	535.85	536.2	531.6	534.077	72811336
2014-07-14	535.12	537.54	535.12	535.972	61712168
2014-07-11	533.73	534.73	532.54	534.543	54272052
2014-07-10	537.58	537.58	530.03	532.778	67251112
2014-07-09	531.64	537.94	531.64	537.765	71218888
2014-07-08	536.02	536.02	530.11	531.276	68536960
2014-07-07	539.44	539.44	536	536.624	63627084
2014-07-03	536.27	540.21	536.27	539.97	50238840
2014-07-02	534.98	536.74	534.78	535.842	53541736
2014-07-01	529.43	536.05	529.43	535.014	65722516
2014-06-30	529.51	530.39	528.39	529.431	80967992
2014-06-27	528.2	530.19	527.71	529.746	117005752
2014-06-26	528.07	528.38	524.28	528.368	64069560
2014-06-25	523.43	528.56	522.49	527.926	70060008
2014-06-24	524.84	528.04	522.94	523.621	66750788
2014-06-23	524.33	525.19	522.72	524.861	59895864
2014-06-20	526.3	527.11	523.58	524.327	184129904
2014-06-19	527.44	529.01	524.71	526.295	67257760
2014-06-18	523.76	527.75	522.28	527.254	64994836
2014-06-17	521.91	524	520.63	523.361	59430520
2014-06-16	520.05	521.89	518.72	521.806	57512572
2014-06-13	520.23	520.63	517.19	520.017	64000768
2014-06-12	526.2	526.2	518.84	519.952	71393504
2014-06-11	528.38	528.38	525.42	526.644	55083116
2014-06-10	529.55	529.55	527.75	528.392	60460856
2014-06-09	529.33	531.98	528.78	529.707	65172596
2014-06-06	526.43	529.36	526.43	529.271	70029280
2014-06-05	522.88	527.03	521.39	526.429	76257224
2014-06-04	520.53	523.54	518.24	522.887	66757520
2014-06-03	521.09	521.41	519.58	520.596	65402268
2014-06-02	520.06	522.02	518.74	521.577	56513052
2014-05-30	519.53	520.05	517.79	519.937	92855960
2014-05-29	517.64	519.48	516.94	519.468	60904128
2014-05-28	517.93	518.77	515.27	517.475	66737584
2014-05-27	515.62	518.77	515.62	518.095	71312496
2014-05-23	511.53	515.82	511.34	515.527	66053376
2014-05-22	508.73	512.21	508.73	511.228	67454408
2014-05-21	502.98	509.1	502.98	508.792	70461304
2014-05-20	506.95	506.95	501.42	502.933	84609136
2014-05-19	505	507.71	502.51	507.29	68294200
2014-05-16	501.36	505.43	499.93	505.108	84299936
2014-05-15	505.09	505.09	496.41	501.635	78791800
2014-05-14	510.28	510.28	504.24	505.162	65714456
2014-05-13	512.36	513.43	509.9	510.595	66118148
2014-05-12	506.3	512.52	506.3	512.359	66444196
2014-05-09	503.4	506.27	500.33	506.006	79847176
2014-05-08	501.04	507.94	500.58	503.047	81513600
2014-05-07	502.66	504.74	498.07	501.825	79972720
2014-05-06	509.72	509.72	502.58	502.745	81267016
2014-05-05	509.37	510.12	505.04	509.725	60780936
2014-05-02	508.34	512.14	508.22	509.418	64083956
2014-05-01	506.26	510.09	506.26	507.914	71989304
2014-04-30	503.9	506.66	501.69	506.106	84936344
2014-04-29	501.97	504.52	499.77	503.884	70107824
2014-04-28	503.17	506.18	495.51	501.848	91236400
2014-04-25	511.21	511.21	502.45	503.08	75695432
2014-04-24	509.01	512.17	507.53	511.631	72982224
2014-04-23	511.3	512.53	508.45	509.013	68252944
2014-04-22	508.16	513.39	508.16	511.303	71779976
2014-04-21	506.17	507.42	504.17	507.023	63125296
2014-04-17	504.2	507.34	503.91	505.678	81889992
2014-04-16	499.89	504.96	499.89	504.954	68084736
2014-04-15	497.53	500.65	490.47	498.137	81761160
2014-04-14	493.83	499.53	493.5	497.531	75253096
2014-04-11	498.98	500.15	492.66	493.547	101032392
2014-04-10	513.06	513.17	500.16	500.433	87507392
2014-04-09	508.02	513.26	507.1	513.056	77279720
2014-04-08	502.71	508.12	501.44	507.592	77233536
2014-04-07	511.71	511.71	499.65	502.681	94271008
2014-04-04	521.7	523.52	511.9	512.459	88010496
2014-04-03	524.15	524.87	518.84	521.348	67319568
2014-04-02	520.89	524.67	520.85	524.018	76179448
2014-04-01	513.58	520.77	513.58	520.526	79847320
2014-03-31	510.46	514.77	510.46	513.358	79849888
2014-03-28	506.09	512.87	506.09	510.214	63027980
2014-03-27	508.32	508.91	503.97	506.097	75170768
2014-03-26	513.32	515.4	508.44	508.44	84148272
2014-03-25	516.66	518.5	510.15	512.485	74552928
2014-03-24	521.22	522.43	513.44	515.791	80657512
2014-03-21	526.44	527.28	520.62	521.16	185997920
2014-03-20	523.17	525.32	520.27	524.533	57852712
2014-03-19	526.8	527.01	520.32	523.285	69241448
2014-03-18	524.42	527.32	524.42	526.664	56554868
2014-03-17	521.41	525.56	521.41	524.341	64115076
2014-03-14	520.57	523.67	519.92	520.663	70237968
2014-03-13	528.39	530.24	519.03	520.51	78283520
2014-03-12	527.68	528.13	523.39	528.106	69069144
2014-03-11	531.74	533.22	527.27	528.625	70393056
2014-03-10	533.58	533.58	529.27	531.617	63712480
2014-03-07	534.52	536.43	532.34	533.558	67315072
2014-03-06	532.71	535.31	532.23	534.158	77537736
2014-03-05	530.93	532.84	530.93	532.457	68417024
2014-03-04	525.16	531.51	525.16	530.828	77597488
2014-03-03	528.73	528.73	520.42	524.169	70697800
2014-02-28	527.36	531.02	525.22	528.831	109348920
2014-02-27	525.12	527.43	523.28	527.061	75590896
2014-02-26	522.26	528.27	522.26	525.109	82206448
2014-02-25	519.46	522.99	518.93	522.042	76646112
2014-02-24	517.23	522.09	517.23	519.342	79975344
2014-02-21	515.95	518.27	515.95	516.5	104303152
2014-02-20	512.88	516.29	512.5	515.62	69596352
2014-02-19	517.18	517.98	512.09	512.674	83035872
2014-02-18	516.79	518.23	515.06	517.362	76604992
2014-02-14	513.81	518.34	512.82	516.93	73839712
2014-02-13	511.65	514.59	508.85	514.026	93652640
2014-02-12	511.6	513.76	510.52	511.818	68972944
2014-02-11	507.93	512.97	507.93	511.562	76609136
2014-02-10	508.13	508.64	505.49	507.903	71960864
2014-02-07	502.87	508.61	502.87	508.112	85744600
2014-02-06	491.68	502.1	491.68	501.794	89229400
2014-02-05	490.47	492.55	484.6	491.623	87229056
2014-02-04	485.56	491.6	485.56	490.85	95478072
2014-02-03	498.55	498.76	483.96	485.186	112175288
2014-01-31	503.81	503.81	495.73	498.476	120073656
2014-01-30	498.44	506.6	498.44	504.9	79098680
2014-01-29	504.53	504.53	496.15	496.668	84148000
2014-01-28	502.76	506.48	502.76	505.201	71228656
2014-01-27	503.67	505.55	497.52	501.447	94157384
2014-01-24	511.97	511.97	503.43	503.435	101790848
2014-01-23	516.86	516.86	511.02	513.293	85296736
2014-01-22	515.84	517.33	514.69	516.864	74343416
2014-01-21	517.4	519.05	512.57	515.486	85412896
2014-01-17	518.48	518.95	515.31	516.428	107025144
2014-01-16	521.15	521.15	517.52	518.919	77299432
2014-01-15	520.44	522.65	520.4	521.319	80995280
2014-01-14	516.49	520.27	515.64	520.086	77692392
2014-01-13	526.03	526.03	514.91	516.143	91570128
2014-01-10	524.4	526.5	523.05	526.376	77186512
2014-01-09	525.03	526.12	521.55	524.401	86804440
2014-01-08	525.87	526.17	523.35	525.034	81721536
2014-01-07	523.05	527.17	523.05	525.933	74435960
2014-01-06	526.19	527.85	521.82	523.003	73265048
2014-01-03	527.58	529.23	526.04	526.13	55001668
2014-01-02	529.59	530.09	525.78	527.443	66059660
2013-12-31	528.15	530.13	527.86	530.099	53436044
2013-12-30	525.93	528.18	525.86	527.973	43665640
2013-12-27	528.34	528.99	525.48	526	37908056
2013-12-26	525.08	528.15	525.08	527.841	38173392
2013-12-24	523	524.56	523	524.46	26705068
2013-12-23	521.62	523.14	520.81	523.049	61201304
2013-12-20	519.07	522.22	518.98	520.449	204679888
2013-12-19	518.69	519.43	516.5	518.455	77966648
2013-12-18	511.85	519.32	506.89	519.304	109106608
2013-12-17	513.39	513.39	509.67	511.297	65041136
2013-12-16	509.56	514.34	509.56	512.98	74741752
2013-12-13	508.1	511.31	508.1	509.357	62805404
2013-12-12	509.75	510.15	507.51	507.982	69932016
2013-12-11	515.17	516.1	509.45	510.007	71307768
2013-12-10	514.42	516.29	513.78	515.134	68541944
2013-12-09	515.71	517.29	514.16	514.623	68067464
2013-12-06	512.7	515.85	512.03	515.267	73921488
2013-12-05	510.69	512.26	509.67	510.795	78136248
2013-12-04	511.94	513.52	506.85	510.855	82555840
2013-12-03	516.38	516.38	509.74	512.085	80509328
2013-12-02	519.04	520.29	515.78	516.539	67972224
2013-11-29	519.06	521.23	518.43	519.14	71673896
2013-11-27	517.3	518.71	516.26	518.379	62981456
2013-11-26	513.95	518.34	513.95	516.701	94887120
2013-11-25	514	515.75	513.4	513.947	68054856
2013-11-22	510.61	513.87	509.8	513.592	77926512
2013-11-21	506.41	511.37	506.41	510.47	82317400
2013-11-20	509.81	510.75	504.44	505.865	81810040
2013-11-19	510.27	512.18	507.74	508.524	70166968
2013-11-18	514.47	515.51	509.32	510.622	71964584
2013-11-15	513.1	514.32	512.08	514.322	101203552
2013-11-14	509.36	513.38	509.36	512.786	72820544
2013-11-13	500.92	509.27	499.48	509.272	80829440
2013-11-12	501.8	502.62	499.09	501.302	66660176
2013-11-11	501.45	503.42	500.38	502.409	58525376
2013-11-08	494.86	501.64	494	501.596	87367728
2013-11-07	504.95	505.48	493.32	493.813	87765224
2013-11-06	505.54	508.77	503.34	504.24	75078936
2013-11-05	504.47	506.42	500.92	505.462	73288624
2013-11-04	504.45	505.7	502.97	505.417	64955972
2013-11-01	502.79	504.97	500.95	503.625	82653496
2013-10-31	501.25	505.59	500.24	502.392	91808936
2013-10-30	503.72	505.51	498.53	501.26	76266544
2013-10-29	500.39	503.63	500.34	503.609	73289904
2013-10-28	501.53	501.7	498.98	500.388	74452184
2013-10-25	498.13	502.32	498.13	501.549	74268888
2013-10-24	493.7	498.43	493.7	498.104	79268888
2013-10-23	496.02	496.1	491.59	493.386	75560992
2013-10-22	494.07	497.95	493.4	496.337	83836112
2013-10-21	489.41	492.83	489.41	492.831	77290024
2013-10-18	490.25	492.58	488.94	491.814	94768472
2013-10-17	484.19	489.06	483.57	488.806	70477872
2013-10-16	480.79	485.44	480.79	485.209	77363080
2013-10-15	483.24	483.24	478.51	479.424	78165904
2013-10-14	480.56	483.84	478.64	483.336	63927428
2013-10-11	477.72	481.67	476.72	481.53	66299196
2013-10-10	469.16	478.15	469.16	477.776	80928664
2013-10-09	468.9	469.46	463.43	467.163	86004000
2013-10-08	476.81	476.81	468.63	468.888	83343816
2013-10-07	483.13	483.13	476.76	476.759	64281388
2013-10-04	479.39	484.07	478.81	483.511	65819868
2013-10-03	484.21	484.71	476.99	479.304	72503856
2013-10-02	484.34	484.34	480.1	484.216	71805848
2013-10-01	480.58	484.71	480.44	484.536	70633432
2013-09-30	482.49	482.49	477.47	480.304	90371360
2013-09-27	481.32	483.13	480.62	482.488	98635384
2013-09-26	478.43	482.57	478.43	482.25	70263984
2013-09-25	480.65	481.28	477.28	477.943	77309792
2013-09-24	479.79	483.49	478.86	480.43	73781528
2013-09-23	482.62	482.96	477.65	479.757	71074112
2013-09-20	486.8	487.66	483	483.295	198973920
2013-09-19	487.12	488.01	485.46	486.506	68147376
2013-09-18	480.67	488	478.63	486.469	75028656
2013-09-17	478.29	481.31	478.29	480.772	53947632
2013-09-16	478.39	481.4	477.42	478.002	65113808
2013-09-13	474.65	476.25	473.09	476.139	51701496
2013-09-12	475.43	476.56	472.78	474.638	59786024
2013-09-11	472.44	475.7	472.44	475.702	68413608
2013-09-10	467.94	472.45	467.94	472.447	71153792
2013-09-09	463.66	468.57	463.66	467.933	63424956
2013-09-06	464.65	467.15	459.28	463.657	72718136
2013-09-05	464.22	466.74	464.11	464.652	68360576
2013-09-04	459.67	464.99	459.27	464.222	80395064
2013-09-03	458.55	463.35	457.8	459.582	67773280
2013-08-30	459.52	459.7	454.92	456.179	71222640
2013-08-29	456.72	461.6	455.57	459.149	62274020
2013-08-28	455.15	458.65	453.83	457.155	62614152
2013-08-27	462.64	462.64	454.78	455.199	79192456
2013-08-26	463.86	466.52	462.34	462.645	59145552
2013-08-23	463.58	464.8	461.43	463.666	65168920
2013-08-22	459.05	464.03	459.05	463.584	59108664
2013-08-21	461.34	462.68	457.49	458.715	81650496
2013-08-20	458.74	464.11	458.74	462.611	74529808
2013-08-19	460.11	462.21	458.42	458.465	61359204
2013-08-16	461.73	463.95	460.26	460.288	82605440
2013-08-15	470.27	470.27	460.43	461.978	83331160
2013-08-14	475.35	475.35	470.04	470.276	65917980
2013-08-13	475.65	476.08	471.82	475.351	54860192
2013-08-12	475.44	476.93	473.51	475.54	52395776
2013-08-09	477.51	478.91	474.64	475.948	62888572
2013-08-08	475.17	478.37	474.02	477.267	71516512
2013-08-07	477.45	477.45	472.72	473.954	66880928
2013-08-06	480.27	480.27	475.42	477.939	70483352
2013-08-05	480.66	480.89	479.16	480.267	55635472
2013-08-02	477.9	481.34	477.36	481.296	69309280
2013-08-01	471.63	478.52	471.63	477.945	79042976
2013-07-31	469.81	473.8	469.81	470.272	90501656
2013-07-30	469.61	471.38	467.63	468.034	70938936
2013-07-29	471.34	471.98	468.55	469.27	63639556
2013-07-26	468.94	471.99	467.49	471.845	72956056
2013-07-25	469.56	470.22	467.36	470.12	78755824
2013-07-24	471.2	473.79	468.64	469.767	69192072
2013-07-23	471.99	473.38	470.59	471.138	57596984
2013-07-22	473.82	473.96	470.09	471.958	62911980
2013-07-19	472.61	473.14	470.99	472.226	84089560
2013-07-18	470.38	473.99	470.38	472.559	59838984
2013-07-17	469.61	470.86	469.18	470.099	59467348
2013-07-16	472.14	472.98	467.94	469.567	62938728
2013-07-15	473.79	474.65	471.98	472.136	56251368
2013-07-12	470.94	473.71	470.41	473.711	72300752
2013-07-11	465.42	471.4	465.42	471.101	77667640
2013-07-10	463.97	465.11	461.64	464.418	64585424
2013-07-09	462.09	465.19	462.09	464.091	67862920
2013-07-08	458.75	462.9	458.75	462.094	71933752
2013-07-05	453.4	458.21	453.08	458.015	56841120
2013-07-03	450.77	454.31	448.22	453.344	41779792
2013-07-02	450.18	453.88	449.25	451.106	75634488
2013-07-01	449.68	452.81	448.66	450.226	73274512
2013-06-28	445.02	449.72	444.55	447.288	158963536
2013-06-27	441.78	447.34	441.78	445.739	73889528
2013-06-26	436.27	442.69	436.27	441.744	67023852
2013-06-25	432.81	437.77	432.81	436.177	71908768
2013-06-24	436.25	436.25	427.87	432.294	81948784
2013-06-21	435.78	438.92	432.03	436.546	181857984
2013-06-20	446.11	446.11	434.38	435.394	103204736
2013-06-19	452.3	453.48	447.25	447.307	70432488
2013-06-18	447.71	453.08	447.71	452.296	62550956
2013-06-17	447.05	450.58	445.31	447.708	68894056
2013-06-14	446.34	448.08	444.19	445.397	64696588
2013-06-13	438.74	447.46	438.02	446.548	72289536
2013-06-12	444.94	446.5	438.03	438.779	67830544
2013-06-11	446.14	447.53	442.32	443.634	65168688
2013-06-10	449.51	450.96	447.34	447.905	57916912
2013-06-07	442.43	449.52	442.43	449.304	77674168
2013-06-06	436.95	441.33	434.48	441.326	75984776
2013-06-05	443.53	443.53	436.03	436.919	74513528
2013-06-04	446.35	448.86	441.21	444.174	77592608
2013-06-03	443.97	446.35	440.2	446.347	75218072
2013-05-31	448.49	451.74	443.96	443.956	103365440
2013-05-30	449.87	452.69	448.78	448.846	63905984
2013-05-29	452.47	452.47	447.64	449.466	64724584
2013-05-28	451.3	457.16	451.3	453.96	67981328
2013-05-24	449.45	450.01	445.94	449.858	60024608
2013-05-23	451.51	451.79	446.63	450.712	69858048
2013-05-22	455.9	459.98	450.12	452.149	84780760
2013-05-21	454.64	458.12	454.46	456.361	69212248
2013-05-20	455.66	456.27	453.56	454.296	59806772
2013-05-17	452.23	456.12	452.23	456.066	85951184
2013-05-16	456.02	456.84	450.86	451.528	62730904
2013-05-15	453.87	456.96	453.86	456.777	68528368
2013-05-14	449.7	454.69	449.7	454.219	62941208
2013-05-13	449.48	449.96	447.5	449.699	52558040
2013-05-10	446.2	449.74	446.2	449.736	54573896
2013-05-09	446.12	448.18	444.71	446.104	62111520
2013-05-08	444.29	445.59	443.31	445.55	64230596
2013-05-07	442.23	444.83	440.64	444.726	60233712
2013-05-06	439.85	442.19	439.36	441.305	55185788
2013-05-03	434.96	441.22	434.96	440.103	66203032
2013-05-02	430.65	434.68	430.65	434.562	59848284
2013-05-01	433.12	433.57	429.99	430.445	61400192
2013-04-30	431.82	432.86	430.86	432.6	80946096
2013-04-29	430.17	433.18	430.17	431.669	59215840
2013-04-26	431.92	431.92	428.88	430.13	76118656
2013-04-25	429.27	433.26	429.13	431.918	70079488
2013-04-24	428.22	431.14	427.16	428.187	64242508
2013-04-23	425.13	428.48	423.8	428.083	76229456
2013-04-22	421.95	424.38	419.01	423.776	58844760
2013-04-19	416.75	422.19	416.55	421.953	87261064
2013-04-18	421.79	422.22	415.35	416.755	69776104
2013-04-17	424.64	424.64	419.42	421.735	78605888
2013-04-16	420.67	425.91	420.67	425.827	71901120
2013-04-15	429.51	429.89	419.97	419.968	84047640
2013-04-12	428.58	431.1	427.76	431.031	69512872
2013-04-11	425.48	430.7	425.48	428.948	74880688
2013-04-10	420.6	425.81	420.6	425.28	68801352
2013-04-09	421.54	421.91	418.57	420.471	73456688
2013-04-08	417.05	421.5	416.94	421.496	63370740
2013-04-05	417.83	417.83	411.81	417.015	79714672
2013-04-04	416.19	418.86	416.15	418.71	69111712
2013-04-03	420.59	421.36	415.15	416.315	78781200
2013-04-02	417.78	421.26	417.78	420.587	62142672
2013-04-01	420.23	421.1	416.42	417.03	59348620
2013-03-28	418.71	420.5	418.44	420.265	91136816
2013-03-27	417.18	419.05	415.26	418.732	52808976
2013-03-26	416.51	418.52	416.49	418.508	52160316
2013-03-25	417.42	419.78	414.51	416.259	72901616
2013-03-22	412.51	417.16	412.51	417.005	66703104
2013-03-21	415.5	415.5	410.88	412.186	66897104
2013-03-20	411.47	416.43	411.47	415.599	61022088
2013-03-19	413.95	414.66	408.04	410.867	70929000
2013-03-18	416.29	416.29	412.07	413.906	66764688
2013-03-15	418.84	418.84	416.22	416.927	178473856
2013-03-14	418.05	418.95	417.05	418.679	66500672
2013-03-13	415.98	418.22	415.36	418.047	61667756
2013-03-12	417.11	417.44	414.57	415.937	66688568
2013-03-11	416.22	417.51	415.39	417.375	64595360
2013-03-08	411.78	416.8	411.78	416.313	67303216
2013-03-07	411.01	412.12	410.69	411.782	68482208
2013-03-06	411.79	413.78	410.72	411.164	76678584
2013-03-05	407.41	412.16	407.41	411.494	72653312
2013-03-04	403.25	407.41	402.3	407.383	71363056
2013-03-01	400.91	403.57	398.44	403.546	71578304
2013-02-28	401.12	404.06	400.51	401.165	98547072
2013-02-27	395.16	402.31	395.16	401.118	70915760
2013-02-26	391.94	396.04	391.94	395.163	80851440
2013-02-25	398.06	400.25	391.33	391.329	90159776
2013-02-22	395.55	397.84	394.68	397.837	71148632
2013-02-21	398.68	398.68	394.14	395.548	80533512
2013-02-20	405.31	405.77	398.84	398.971	85053216
2013-02-19	403.59	405.39	403.19	405.315	82988168
2013-02-15	402.99	405.31	401.47	403.529	109413016
2013-02-14	402.64	403.85	401.55	403.049	65637876
2013-02-13	402.22	405.48	401.8	403.019	78597016
2013-02-12	400.89	402.81	400.84	402.163	62183024
2013-02-11	401.95	401.95	399.87	400.661	55563600
2013-02-08	398.77	402.12	398.77	401.87	63904380
2013-02-07	399.51	400.15	395.01	398.738	81771992
2013-02-06	398.76	400.86	397.9	399.842	78275576
2013-02-05	395.65	400.25	395.62	399.094	78738096
2013-02-04	399.49	399.49	394.61	394.802	76067680
2013-02-01	397.46	401.06	397.46	399.619	78514440
2013-01-31	399.03	399.45	396.46	397.268	100318960
2013-01-30	401.54	401.56	398.74	399.348	75339760
2013-01-29	401.1	401.1	397.79	400.052	84195112
2013-01-28	403.33	403.78	400.95	401.526	72728576
2013-01-25	399.55	403.54	399.55	403.365	81520424
2013-01-24	397.58	401.38	397.58	399.268	81179016
2013-01-23	396.09	396.67	394.16	396.409	74133616
2013-01-22	395.22	396.18	393.88	396.084	67115280
2013-01-18	394.61	395.35	392.72	395.219	104299768
2013-01-17	390.4	395.46	390.4	394.524	73116976
2013-01-16	390.42	390.9	389.3	390.327	55011860
2013-01-15	387.99	391.48	386.97	391.15	66908520
2013-01-14	387.69	389.4	386.89	388.485	66145228
2013-01-11	387.14	387.97	386.19	387.633	70949008
2013-01-10	385.86	387.15	384.63	387.069	78449552
2013-01-09	384.68	386.79	384.42	384.959	65131984
2013-01-08	384.81	384.93	381.64	384.293	74747952
2013-01-07	386.1	386.1	383.44	385.283	63758016
2013-01-04	385.14	386.76	384.61	386.34	71366200
2013-01-03	384.46	387.18	383.94	385.018	91852776
2013-01-02	378.59	384.23	378.59	384.23	96326392
2012-12-31	368.65	376.16	367.42	376.057	95551024
2012-12-28	370.99	371.93	368.35	368.67	76095040
2012-12-27	371.7	372.92	366.7	371.965	84172480
2012-12-26	375.26	375.26	370.13	371.567	79976472
2012-12-24	374.54	375.55	374	375.256	47180760
2012-12-21	377.43	377.43	372.34	374.544	202425456
2012-12-20	377.27	378.4	375.53	378.361	77092208
2012-12-19	380.13	380.57	377.28	377.289	76600312
2012-12-18	375.66	380.27	375.37	380.128	87518368
2012-12-17	369.18	375.98	369.18	375.938	78903896
2012-12-14	370.53	370.74	368.64	369.13	68966752
2012-12-13	373.03	375.08	369.78	370.69	72319136
2012-12-12	373.09	375.45	372.47	373.029	79967328
2012-12-11	372.05	374.01	371.58	372.676	78401112
2012-12-10	373.42	373.83	371.38	371.67	68471592
2012-12-07	373.07	374.7	371.95	373.733	63471064
2012-12-06	370.64	372.84	369.6	372.664	68667288
2012-12-05	372.13	372.76	367.77	370.52	78583784
2012-12-04	373.16	373.16	369.82	371.755	85648224
2012-12-03	375.76	377.42	372.93	373.164	74326288
2012-11-30	375.07	375.85	372.86	375.152	127378512
2012-11-29	374.12	375.99	373.04	375.018	80119632
2012-11-28	369.1	374.26	366.82	374.116	73661480
2012-11-27	370.89	372.2	369.18	369.407	71065168
2012-11-26	372.73	372.73	369.22	371.035	69758976
2012-11-23	368.56	372.73	368.56	372.733	32277836
2012-11-21	366.7	368.42	366.06	367.926	52578520
2012-11-20	364.81	367.81	363.76	366.675	76204264
2012-11-19	357.31	364.8	357.31	364.801	78388600
2012-11-16	354.72	357.74	353.16	357.16	108079512
2012-11-15	355.29	356.97	353.38	354.695	95386096
2012-11-14	360.46	362.15	354.17	354.968	91512992
2012-11-13	359.49	363.57	358.25	360.406	74122320
2012-11-12	359.65	361.21	358.76	359.553	42966376
2012-11-09	360.76	362.29	357.68	359.5	90834064
2012-11-08	366.59	367.84	360.91	360.916	82271200
2012-11-07	371.26	371.26	364.22	366.797	91122272
2012-11-06	369.1	371.99	369.1	371.37	79233392
2012-11-05	367.89	369.76	366.35	369.235	61453108
2012-11-02	371.02	373.67	368.04	368.135	91758848
2012-11-01	364.65	369.13	364.65	368.824	86431048
2012-10-31	363.11	365.57	361.55	364.228	101320864
2012-10-26	362.9	363.86	359.43	363.053	90861952
2012-10-25	363.76	366.23	360.53	361.98	80165656
2012-10-24	364.65	365.43	362.32	362.706	70793280
2012-10-23	365.8	365.8	361.28	364.224	74230928
2012-10-22	368.41	368.69	364.83	367.209	63837708
2012-10-19	374.96	374.96	367.2	368.732	108295024
2012-10-18	375.06	377.16	373.49	375.062	67433976
2012-10-17	372.88	376.02	372.88	375.001	68182064
2012-10-16	369.64	373.22	369.64	372.755	55692104
2012-10-15	365.76	369.99	365.24	369.638	65194924
2012-10-12	365.76	367.96	365.08	365.779	65422964
2012-10-11	367.52	370.13	365.08	365.752	71402536
2012-10-10	369.87	371.06	367.03	367.47	66582968
2012-10-09	375.51	375.51	369.8	369.973	72229072
2012-10-08	376.55	376.86	374.85	375.739	51022432
2012-10-05	376.03	379.42	375.64	376.789	63385192
2012-10-04	372.36	376.33	372.36	375.552	67538968
2012-10-03	369.98	373.32	369.55	372.327	68600720
2012-10-02	370.9	371.82	367.85	369.332	64431928
2012-10-01	370.73	374.12	369.39	370.236	63462908
2012-09-28	371.46	371.81	367.58	370.26	84737768
2012-09-27	368.69	373.28	368.69	371.893	61437376
2012-09-26	370.68	371.15	366.84	368.134	70493224
2012-09-25	375.54	377.56	370.62	370.624	84317136
2012-09-24	375.6	375.86	373.94	374.93	63870148
2012-09-21	376.68	378.61	376.05	376.265	173020672
2012-09-20	375.98	376.5	373.61	376.476	76884968
2012-09-19	373.06	377.95	373.06	376.796	71950216
2012-09-18	374.63	374.63	372.36	373.057	58154104
2012-09-17	376.31	376.31	373.87	374.806	69309024
2012-09-14	374.86	378.6	374.86	376.475	94211232
2012-09-13	369.58	375.59	368.98	374.861	80280256
2012-09-12	368.66	370.45	368.39	369.591	61935760
2012-09-11	368.32	369.43	367.72	368.329	62503100
2012-09-10	369.14	370.6	368.24	368.287	66087280
2012-09-07	367.13	369.29	367.13	369.165	66862104
2012-09-06	359.89	367.13	359.89	367.126	78276920
2012-09-05	358.36	360.42	357.98	359.01	67221120
2012-09-04	358.96	359.97	356.32	358.478	68424176
2012-08-31	358.47	360.92	357.49	359.125	73995928
2012-08-30	359.77	360	357.54	358.05	55982720
2012-08-29	358.37	360.72	358.22	360.096	54827316
2012-08-28	357.73	359.45	357.03	358.371	56501180
2012-08-27	358.46	359.48	357.09	357.852	56398672
2012-08-24	355.42	358.84	354.76	358.381	59192932
2012-08-23	357.57	357.57	354.94	355.592	60384696
2012-08-22	356.73	358.67	356.41	357.877	68744712
2012-08-21	358.18	359.87	356.33	356.94	71718816
2012-08-20	359.28	359.28	356.29	357.56	73887264
2012-08-17	357.84	359.58	357.74	359.283	84078752
2012-08-16	354.61	358.68	354.48	357.636	72980760
2012-08-15	353.24	355.01	353.24	354.722	75973272
2012-08-14	353.53	355.21	352.71	353.411	66390432
2012-08-13	352.93	353.01	350.71	352.823	55657168
2012-08-10	352.78	352.93	351.19	352.932	64165984
2012-08-09	353.21	354.05	352.08	352.849	65944100
2012-08-08	353	353.52	350.68	353.226	73910424
2012-08-07	352.32	356.14	352.32	354.805	78255056
2012-08-06	350.59	352.61	350.59	351.578	73332096
2012-08-03	344.22	351.05	344.22	350.346	90776976
2012-08-02	342.53	345.38	340.08	343.541	93333584
2012-08-01	344.77	346.79	342.54	342.806	117097776
2012-07-31	348.39	348.39	344.55	344.641	104095608
2012-07-30	349.86	350.96	347.8	348.779	71932688
2012-07-27	343.93	350.89	343.93	350.002	111970144
2012-07-26	339.18	344.4	339.18	343.361	105997792
2012-07-25	338.22	339.94	336.55	337.533	91053312
2012-07-24	341.24	341.57	336.45	338.748	86432112
2012-07-23	344.47	344.47	338.41	341.237	85220312
2012-07-20	349.92	349.92	345.82	345.873	104725240
2012-07-19	347.84	352.48	347.84	350.359	83555256
2012-07-18	345.65	348.84	344.48	347.837	73071000
2012-07-17	343.62	346.96	341.7	346.148	78513688
2012-07-16	344.77	344.77	341.45	342.772	67051412
2012-07-13	339.32	345.35	339.32	344.764	78243480
2012-07-12	339.54	340.73	335.73	339.31	91234360
2012-07-11	342.17	342.65	338.07	340.525	86185648
2012-07-10	344.87	347.09	340.99	342.387	75095456
2012-07-09	346.17	346.22	343.23	344.32	69511512
2012-07-06	347.16	347.16	344.14	346.169	69070368
2012-07-05	346.61	349.37	345.63	347.537	80068416
2012-07-03	347.2	347.69	345.11	346.774	57062944
2012-07-02	346.13	347.67	344.64	347.198	82211296
2012-06-29	341.62	345.81	341.62	345.809	127123376
2012-06-28	340.35	340.35	335.8	339.517	91990960
2012-06-27	340.94	343.1	339.92	341.158	91736984
2012-06-26	338.19	342.55	337.76	341.361	97060240
2012-06-25	342.36	342.36	336.04	337.399	78768856
2012-06-22	341.26	343.15	340.82	342.678	127676792
2012-06-21	348.55	349.01	340.83	341.018	95640192
2012-06-20	349.08	350.23	346.05	348.801	77516104
2012-06-19	346.34	350.59	346.34	349.089	82667744
2012-06-18	343.28	346.61	341.52	345.874	80578880
2012-06-15	340.28	343.72	340.28	343.527	156345616
2012-06-14	335.6	341.54	335.6	340.25	89686288
2012-06-13	340.65	340.67	334.57	335.597	81055920
2012-06-12	337.16	341.06	336.35	340.825	83257936
2012-06-11	342.2	344.46	336.57	336.87	74473736
2012-06-08	338.88	342.32	336.52	342.2	76110392
2012-06-07	340.64	343.74	338.47	339.159	95507368
2012-06-06	332.82	339.6	332.82	339.602	87997440
2012-06-05	330.28	332.71	329.08	332.045	81178384
2012-06-04	329.14	331.29	326.9	330.817	93569544
2012-06-01	339.39	339.39	328.79	329.218	114499968
2012-05-31	340.89	342.17	336.88	339.778	140491936
2012-05-30	346.42	346.42	340.07	340.887	84048328
2012-05-29	342.85	347.04	342.85	346.43	79696192
2012-05-25	342.38	343.58	340.96	341.968	63549624
2012-05-24	341.02	342.96	339.48	342.369	81729896
2012-05-23	338.36	341.31	335.1	340.698	92760024
2012-05-22	337.67	341.56	337.04	338.708	89231872
2012-05-21	332.34	337.81	329.91	337.641	84769744
2012-05-18	334.34	337.36	331.59	332.309	131011360
2012-05-17	343.69	343.69	334.3	334.307	102003872
2012-05-16	344.33	347.57	343.56	343.743	100095824
2012-05-15	344.86	348.52	343.48	344.034	90802352
2012-05-14	348.87	348.87	344.72	344.805	84861008
2012-05-11	350.26	353.53	348.38	349.851	79162656
2012-05-10	349.87	352.45	349.09	350.338	85252736
2012-05-09	350.52	350.98	345.43	348.921	100161792
2012-05-08	353.7	353.7	344.88	350.551	103867888
2012-05-07	354.78	356.26	353.66	354.971	73924880
2012-05-04	362.23	362.23	354.82	355.062	79294736
2012-05-03	364.48	365.02	360.96	362.23	83596000
2012-05-02	362.67	365.28	361.07	364.843	84418776
2012-05-01	360.65	365.71	360.41	362.875	81003840
2012-04-30	362.3	362.3	359.76	360.957	84048144
2012-04-27	361.17	364.2	359.25	362.727	95106048
2012-04-26	353.81	358.86	353.7	358.009	88394992
2012-04-25	347.94	353.98	347.94	353.842	77092984
2012-04-24	349.23	350.88	346.54	347.943	78862776
2012-04-23	352.1	352.1	346.89	349.136	83472472
2012-04-20	352.92	355.65	352.89	352.974	108001680
2012-04-19	355.41	356.89	350.83	352.306	80442816
2012-04-18	354.93	356.69	353.45	355.353	62977052
2012-04-17	351.69	355.64	351.69	354.821	70753688
2012-04-16	352.16	353.9	349.39	350.989	76794568
2012-04-13	353.04	354.15	350.66	352.288	76075400
2012-04-12	348.71	353.54	348.17	353.267	67571760
2012-04-11	343.95	349.71	343.95	348.548	76362000
2012-04-10	352.44	352.51	343.45	343.953	98540768
2012-04-09	354.36	354.36	350.44	352.541	74763528
2012-04-05	353.57	356.4	352.89	356.029	85907296
2012-04-04	356.64	356.64	351.3	353.566	92603248
2012-04-03	357.34	359.03	355.49	357.274	95115640
2012-04-02	356.4	358.64	355.15	357.548	81994984
2012-03-30	355.57	357.61	354.62	356.546	99558760
2012-03-29	354.77	355.4	351.29	355.099	81882664
2012-03-28	358.24	358.24	353.61	355.115	82786904
2012-03-27	358.95	360.31	358.05	358.167	76824376
2012-03-26	354	358.94	354	358.908	74357728
2012-03-23	352.85	353.54	348.87	353.193	78870304
2012-03-22	352.99	353.61	351.36	352.78	74606864
2012-03-21	353.16	354.77	353.16	353.563	68053240
2012-03-20	351.89	353.89	350.05	353.137	67867632
2012-03-19	350.44	353.14	349.63	352.539	63729928
2012-03-16	351.96	352.31	350.16	350.896	173112096
2012-03-15	350.87	352.18	349.46	352.166	79339512
2012-03-14	350.93	351.59	349.75	350.896	76806232
2012-03-13	345.98	351.18	345.98	351.143	84573600
2012-03-12	346.61	347.9	345.25	345.856	65476924
2012-03-09	345.29	347.61	345.29	346.751	75546416
2012-03-08	341.82	345.61	341.81	344.881	79282256
2012-03-07	338.46	341.94	338.46	341.344	73730592
2012-03-06	342.23	342.23	336.79	338.066	87651960
2012-03-05	343.38	343.9	341.64	343.207	69491848
2012-03-02	343.66	344.8	342.39	343.471	72094912
2012-03-01	341.61	344.23	341.61	343.864	89636624
2012-02-29	342	343.46	340.99	341.376	127551888
2012-02-28	340.09	342.32	339.64	342.115	86680024
2012-02-27	338.24	340.82	336.57	339.755	74440416
2012-02-24	339.22	340.04	338.2	338.82	65833004
2012-02-23	337.3	339.21	336.2	339.037	81992896
2012-02-22	338.45	338.86	336.31	337.335	76042472
2012-02-21	339.85	341.53	337.69	338.624	74338208
2012-02-17	336.91	340.04	336.91	339.683	97583704
2012-02-16	334.97	337.12	334.42	336.857	80773088
2012-02-15	338.19	338.76	334.49	335.081	85762056
2012-02-14	336.57	336.77	334.28	336.749	73142584
2012-02-13	334.71	337.59	334.71	337.046	64542052
2012-02-10	335.72	335.72	332.62	334.613	69347528
2012-02-09	335.32	336.61	333.47	336.205	83055896
2012-02-08	334.72	337.2	333.82	335.576	80674592
2012-02-07	333.39	335.34	332.47	334.777	70357928
2012-02-06	333.88	333.93	332.08	333.419	74415848
2012-02-03	328.26	334.03	328.26	333.887	91025656
2012-02-02	327.51	328.09	325.9	327.356	86159240
2012-02-01	327.06	328.92	326.09	327.659	90123792
2012-01-31	327.52	329.06	325.46	326.654	111137744
2012-01-30	327.02	327.28	322.93	326.912	82279760
2012-01-27	327.88	328.27	325.88	327.469	93240280
2012-01-26	328.57	331.27	326.76	328.2	94955584
2012-01-25	326.35	329.14	324.67	328.469	87138328
2012-01-24	325.2	326.35	323.04	326.348	75005176
2012-01-23	325.75	327.44	323.13	325.202	73886816
2012-01-20	328.39	328.39	324.64	325.876	103049472
2012-01-19	325.35	328.65	325.35	328.394	89718296
2012-01-18	320.3	325.6	319.64	325.347	87253608
2012-01-17	319.75	322.21	319.71	320.353	83140224
2012-01-13	319.57	319.57	316.12	318.868	81545160
2012-01-12	318.89	320.12	316.97	319.817	77156464
2012-01-11	318.46	319.32	317.53	318.826	84592560
2012-01-10	316.51	319.04	316.51	318.454	103373904
2012-01-09	316.88	317.45	314.97	316.507	84563504
2012-01-06	315.99	317.79	314.79	316.53	83146368
2012-01-05	313.34	316.23	310.33	315.986	95704728
2012-01-04	311.48	314.29	310.85	313.71	89821592
2012-01-03	308.65	314.75	308.65	311.475	83955112
2011-12-30	310.15	310.4	308.55	308.58	52165744
2011-12-29	307.07	310.41	307.07	310.273	50433712
2011-12-28	310.72	310.88	306.58	307.008	52302380
2011-12-27	309.93	311.58	308.65	310.712	47219008
2011-12-23	307.13	310.1	307.13	310.098	45774416
2011-12-22	305.81	307.15	305.57	306.702	68736432
2011-12-21	304.77	306.29	302.81	305.787	79335360
2011-12-20	297.7	305.13	297.7	304.75	85508488
2011-12-19	300.34	302.07	295.69	296.443	70154624
2011-12-16	300.24	303.41	299.44	300.11	184552032
2011-12-15	299.9	302.16	299.38	299.715	81811328
2011-12-14	302.27	302.27	297.46	299.188	87890736
2011-12-13	309.41	310.74	301.66	302.776	103882720
2011-12-12	309.38	309.38	304.84	308.87	80073872
2011-12-09	305.12	310.92	305.12	309.804	71990992
2011-12-08	310.65	310.68	304.36	304.94	91077512
2011-12-07	309.72	312.81	306.76	311.282	93773296
2011-12-06	310.54	311.38	308.72	309.803	77008088
2011-12-05	308.18	313.16	308.18	310.449	94004560
2011-12-02	306.58	310.58	306.58	307.804	95055960
2011-12-01	305.39	307.38	304.45	305.457	82601904
2011-11-30	298.47	305.5	298.47	305.389	149874528
2011-11-29	295.56	297.55	294.61	295.933	87683744
2011-11-28	289.3	297.11	289.3	295.421	87421272
2011-11-25	287.58	290.15	286.68	286.717	40646968
2011-11-23	293.46	293.46	287.84	287.844	83040296
2011-11-22	294.01	295.56	291.31	294.061	88975976
2011-11-21	297.46	297.46	290.6	294.243	95490384
2011-11-18	299.41	300.54	297.22	298.851	103462816
2011-11-17	304.29	304.73	297.65	299.24	102785016
2011-11-16	309.52	310.15	304.06	304.316	99311816
2011-11-15	308.73	312.01	306.56	310.312	83814264
2011-11-14	311.37	311.98	308.08	309.208	70135104
2011-11-11	304.67	312.2	304.67	311.365	80748472
2011-11-10	301.4	304.63	299.98	303.729	88668840
2011-11-09	310.45	310.45	300.09	300.94	108550320
2011-11-08	309.27	312.72	306.15	312.259	88950592
2011-11-07	307.56	309.3	304.72	308.894	82362584
2011-11-04	308.32	308.32	303.86	307.498	81868176
2011-11-03	305.67	309.1	301.19	308.539	109678480
2011-11-02	302.51	306.29	301.98	304.6	101237480
2011-11-01	307.3	307.3	299.09	301.164	130467904
2011-10-31	312.55	312.55	308.03	308.065	103503032
2011-10-28	314.52	314.62	310.81	312.815	108840720
2011-10-27	307.43	317.12	307.43	314.868	129676416
2011-10-26	307.92	309.14	301.81	306.742	120650920
2011-10-25	314.83	314.83	307.29	307.835	102583864
2011-10-24	310.71	316.12	310.71	314.874	95351944
2011-10-21	302.05	310.53	302.05	310.519	122258872
2011-10-20	300.7	303.28	297.29	302.055	88929952
2011-10-19	304.82	305.83	299.52	300.719	88371336
2011-10-18	299.72	307.4	296.11	305.129	104892208
2011-10-17	305.42	305.42	299.04	299.642	81793560
2011-10-14	300.91	305.69	300.91	305.522	78289144
2011-10-13	300.47	301.77	298.11	300.337	80915032
2011-10-12	298.34	304.6	298.34	300.859	103076440
2011-10-11	296.44	298.33	295.07	297.707	81830280
2011-10-10	287.4	296.84	287.4	296.836	79942464
2011-10-07	287.63	290.16	284.82	286.738	110704080
2011-10-06	280.99	287.3	279.89	287.24	99526240
2011-10-05	275.96	281.49	273.88	280.962	120519600
2011-10-04	266.86	276.09	261.24	275.895	150708992
2011-10-03	275.34	277.84	267.46	267.581	136677536
2011-09-30	282.21	282.65	275.49	275.534	128733736
2011-09-29	287.06	291.01	277.79	283.577	125099616
2011-09-28	291.33	294.16	285.73	286.021	102730768
2011-09-27	289.22	296.56	289.22	290.817	112068544
2011-09-26	283.2	288.73	279.79	288.521	113659440
2011-09-23	277.71	283.77	276.19	282.378	121310640
2011-09-22	285.05	285.05	273.93	277.894	168435136
2011-09-21	296.34	297.29	287.2	287.327	122187376
2011-09-20	298.17	301.87	296.08	296.266	105406288
2011-09-19	296.96	299.46	292.48	298.036	95312808
2011-09-16	295.36	298.71	295.3	298.155	209845456
2011-09-15	289.88	295.53	289.88	295.21	107212056
2011-09-14	285.73	293.8	283.15	290.138	119250384
2011-09-13	282.16	286.33	280.94	285.435	113295280
2011-09-12	277.99	282.22	275.34	282.136	111227736
2011-09-09	286.04	286.04	277.05	278.864	129219784
2011-09-08	289.89	291.41	285.61	286.598	101060752
2011-09-07	283.68	290.59	283.68	290.499	96498544
2011-09-06	281.9	283.55	275.72	283.103	109831184
2011-09-02	291.49	291.49	283.15	284.251	98987808
2011-09-01	296.16	298.57	292.06	292.306	102735520
2011-08-31	294.38	299.34	293.69	296.14	124339032
2011-08-30	292.77	296.22	289.82	294.364	117097088
2011-08-29	285.8	293.23	285.8	293.199	88139952
2011-08-26	279.03	286.52	274.35	284.954	116940072
2011-08-25	284.61	287.29	278.24	279.035	115653952
2011-08-24	279.75	284.94	278.39	284.578	117989952
2011-08-23	270.04	279.98	269.39	279.968	121993424
2011-08-22	270.28	274.53	268.96	269.645	119494488
2011-08-19	271.62	277.62	268.29	268.759	162628240
2011-08-18	284.41	284.41	270.02	272.506	168709584
2011-08-17	288.09	290.96	283.32	286.703	117331200
2011-08-16	287.72	290.06	284.23	287.553	128661456
2011-08-15	284.77	288.81	284.06	288.81	118754096
2011-08-12	281.25	286.49	281.13	284.715	140361168
2011-08-11	270.48	284.87	270.48	281.379	204048336
2011-08-10	279.53	279.53	268.75	269.22	242005312
2011-08-09	268.88	281.57	264.04	281.536	250612096
2011-08-08	285.5	285.5	267.75	268.571	254802608
2011-08-05	288.83	292.48	279.43	287.763	231579184
2011-08-04	301.86	301.86	287.28	287.369	188616576
2011-08-03	300.01	302.19	294.38	302.002	145611392
2011-08-02	310.79	310.79	299.99	300.01	132781472
2011-08-01	313.68	315.94	307.79	311.424	114539952
2011-07-29	314.58	316.2	310.37	313.211	125163200
2011-07-28	316.28	318.99	314.12	314.582	109442056
2011-07-27	322.63	322.63	315.81	316.203	107840424
2011-07-26	322.54	322.88	320.67	321.887	91199472
2011-07-25	323.91	323.91	321.26	322.495	73982352
2011-07-22	323.03	325.06	322.34	324.491	66307200
2011-07-21	319.51	325.11	319.51	323.195	91892912
2011-07-20	321.34	322	318.54	319.475	77111624
2011-07-19	315.09	321.94	315.09	321.329	98726560
2011-07-18	317.91	317.91	313.03	315.095	96466424
2011-07-15	318.16	319.39	316.11	318.479	126640808
2011-07-14	320.72	322.87	317.05	318.234	111756288
2011-07-13	319.93	324.05	319.93	320.669	120588656
2011-07-12	320.89	322.36	318.93	319.029	113433944
2011-07-11	325.61	325.61	319.32	320.366	103397952
2011-07-08	328.53	328.53	323.78	326.787	96831840
2011-07-07	324.74	330.13	324.74	328.814	100906504
2011-07-06	324.99	324.99	323.41	324.487	96801168
2011-07-05	324.09	326.72	323.15	325.438	85907504
2011-07-01	318.19	324.51	317.72	324.157	87725392
2011-06-30	315.11	318.42	315.11	317.89	114116744
2011-06-29	313.99	316.46	313.4	314.996	93929528
2011-06-28	308.04	313.71	308.04	313.69	85255456
2011-06-27	304.37	309.3	303.09	307.94	83463184
2011-06-24	307.47	308.09	303.71	304.204	148928816
2011-06-23	306.09	307.48	301.57	307.293	117431480
2011-06-22	308.2	309.13	306.04	306.088	87489464
2011-06-21	302.67	308.88	302.67	308.557	88059744
2011-06-20	299.81	303.39	298.61	302.484	79269032
2011-06-17	297.83	301.99	297.83	299.885	175476608
2011-06-16	298.44	299.78	295.55	297.832	111800712
2011-06-15	302.58	302.58	297.94	298.461	109014600
2011-06-14	297.89	303.62	297.89	302.941	104207600
2011-06-13	298.27	300.4	296.36	297.768	100310680
2011-06-10	303.44	303.44	298.04	298.245	113678960
2011-06-09	301.71	304.97	301.18	303.841	96660064
2011-06-08	303.74	303.9	301.06	301.522	113044368
2011-06-07	303.92	307.19	303.92	303.994	113797784
2011-06-06	306.53	307.31	303.59	303.617	100357696
2011-06-03	310.92	310.92	306.25	306.623	110182480
2011-06-02	311.74	312.91	309.27	310.921	111467744
2011-06-01	318.63	318.63	311.42	311.633	122493312
2011-05-31	317.23	319.6	317.23	318.912	138989376
2011-05-27	315.77	317.79	315.77	316.848	74763272
2011-05-26	313.33	316.67	312.77	315.856	107074568
2011-05-25	313.18	314.64	311.31	313.328	99207496
2011-05-24	315.01	315.73	312.89	313.288	91799152
2011-05-23	316.68	316.68	313.55	314.954	94353056
2011-05-20	320.77	320.77	316.5	317.932	109919880
2011-05-19	319.92	321.18	319.01	320.979	95388144
2011-05-18	315.6	320.07	315.36	319.921	106790816
2011-05-17	315.8	316.99	314.05	316.277	100768256
2011-05-16	319.9	319.9	315.31	315.835	96300352
2011-05-13	322.63	323.22	319.55	320.394	84909728
2011-05-12	319.64	322.75	318.09	322.585	92891168
2011-05-11	322.45	322.45	318	319.837	104142568
2011-05-10	318.92	323.15	318.92	322.478	78845176
2011-05-09	317.99	319.76	317.32	318.493	74607112
2011-05-06	318.85	321.69	317.41	318.01	97207456
2011-05-05	318.53	320.89	316.25	317.957	113377600
2011-05-04	320.01	321.1	316.4	318.544	105295504
2011-05-03	321.25	321.71	318.17	319.751	87245184
2011-05-02	320.67	323.86	320.67	321.38	91727592
2011-04-29	320.51	321.46	319.87	320.384	131410256
2011-04-28	319.14	321.03	318.84	320.51	94792824
2011-04-27	315.77	319.61	315.77	319.138	97526944
2011-04-26	314.84	316.62	314.65	315.584	100547032
2011-04-25	315.47	315.47	313.82	314.753	71195344
2011-04-21	313.41	315.43	313.24	315.409	79037344
2011-04-20	309.32	314.51	309.32	313.41	93328656
2011-04-19	307.3	308.23	305.99	308.073	77843040
2011-04-18	309.72	309.72	303.79	307.29	92182816
2011-04-15	308.32	310.91	308.13	310.191	110412424
2011-04-14	308.7	308.91	305.72	308.346	85107480
2011-04-13	308.25	309.97	307.02	309.123	90135480
2011-04-12	308.23	309.01	306.69	308.092	88956560
2011-04-11	308.91	310.29	307.48	308.579	81845440
2011-04-08	310.83	311.81	307.17	308.811	89298424
2011-04-07	311.42	312.39	308.35	310.543	96577952
2011-04-06	312.46	314.16	310.21	311.584	86737248
2011-04-05	311.06	313.66	310.19	312.26	93588144
2011-04-04	310.77	312.04	310.12	311.06	80223784
2011-04-01	309.02	312.64	309.02	310.635	100368352
2011-03-31	309.47	309.47	306.88	308.396	98026784
2011-03-30	306.94	310	306.94	309.599	86362360
2011-03-29	303.4	306.32	303.04	306.325	82812752
2011-03-28	307.02	307.46	303.5	303.505	84956712
2011-03-25	306.36	308.67	306.09	306.78	83643624
2011-03-24	302.33	306.94	302.33	306.09	97130648
2011-03-23	299.12	302.45	296.46	301.725	87089296
2011-03-22	301.61	301.66	299.02	299.201	77646320
2011-03-21	297.94	301.99	297.94	301.552	85272240
2011-03-18	297.44	299.48	296.54	297.255	181803376
2011-03-17	296.72	300.31	296.72	297.441	97436560
2011-03-16	301.01	301.01	294.45	296.084	145077536
2011-03-15	303.35	303.35	295.61	301.139	121721320
2011-03-14	306.91	306.91	300.91	303.685	96293688
2011-03-11	305.11	308.27	303.39	307.118	93001872
2011-03-10	308.73	308.73	304.14	305.528	120364456
2011-03-09	308.1	309.52	306.07	308.729	89215544
2011-03-08	306.02	309.1	304.5	308.097	105598696
2011-03-07	309.38	310.84	304.31	306.056	112866728
2011-03-04	311.14	311.47	306.56	309.074	104267752
2011-03-03	306.66	311.75	306.66	311.227	100388024
2011-03-02	304.89	307.12	303.98	306.128	99162096
2011-03-01	310.37	310.99	304.47	304.945	116518608
2011-02-28	308.3	310.57	308.29	310.366	116070480
2011-02-25	305.23	309.06	305.23	308.406	97544320
2011-02-24	304.17	305.93	301.41	305.184	122460640
2011-02-23	308.27	309.41	300.82	303.705	133167336
2011-02-22	315.69	315.69	307.43	308.275	123632368
2011-02-18	314.38	315.79	313.64	315.79	127884992
2011-02-17	313.72	314.9	312.15	314.398	86950824
2011-02-16	312.13	314.31	312.09	313.996	97926136
2011-02-15	310.58	311.87	309.5	311.497	90576104
2011-02-14	312.27	312.27	309.99	311.08	79048624
2011-02-11	309.29	312.73	307.66	312.337	101305064
2011-02-10	308.5	309.62	307.02	309.41	96557016
2011-02-09	306.93	309.82	306.41	308.772	98789728
2011-02-08	303.32	307.05	303.29	306.963	85228632
2011-02-07	301.54	304.58	301.54	303.367	85928192
2011-02-04	299.71	301.86	299.21	301.751	91151384
2011-02-03	296.46	300.05	296.46	299.767	119601888
2011-02-02	296.73	297.01	295.36	296.328	108075904
2011-02-01	293.4	297.45	293.4	297.025	103645224
2011-01-31	293	294.77	292.55	293.418	139716960
2011-01-28	301.59	301.59	292.47	293.129	161766864
2011-01-27	300.42	303.26	300.42	302.672	102749248
2011-01-26	300.03	302.11	299.48	300.362	102693768
2011-01-25	299.7	300.08	297.33	299.99	93271608
2011-01-24	298.32	300.08	297.28	299.977	85975680
2011-01-21	298.21	300.65	298	298.332	116602168
2011-01-20	297.22	299	296.3	298.015	116376744
2011-01-19	300.16	300.44	296.62	297.361	102180672
2011-01-18	299.58	300.7	299.48	300.326	91022352
2011-01-14	297.4	299.6	296.74	299.55	86363080
2011-01-13	298.13	298.68	296.92	297.672	90750408
2011-01-12	297.64	299.11	297.4	298.191	85348304
2011-01-11	297.84	299.58	296.69	297.461	99374392
2011-01-10	297.05	298.11	294.97	297.613	98199792
2011-01-07	297.72	299.14	295.25	297.614	110631808
2011-01-06	299.65	299.65	297.19	297.723	114346152
2011-01-05	296.98	299.84	296.7	299.766	110438688
2011-01-04	299.23	299.67	295.65	297.414	117378672
2011-01-03	296.3	300.46	296.3	299.177	106154816
2010-12-31	296.1	296.1	294.6	295.537	54335316
2010-12-30	296.44	296.88	295.65	296.244	43837704
2010-12-29	295.95	297.76	295.95	296.473	49894204
2010-12-28	296.45	296.84	294.54	295.75	54311000
2010-12-27	297.29	297.29	294.81	296.419	48619776
2010-12-23	298.54	298.64	296.47	297.285	55368956
2010-12-22	298.47	299.03	297.96	298.461	64651304
2010-12-21	295.29	298.57	295.29	298.207	74577936
2010-12-20	295.21	297.38	294.53	296.647	74609224
2010-12-17	294.54	295.3	293.86	294.865	233666256
2010-12-16	292.49	294.74	291.99	294.544	87230992
2010-12-15	293.39	294.65	291.81	292.295	102746240
2010-12-14	293.51	294.89	292.73	293.44	102073240
2010-12-13	295.18	295.97	293.45	293.469	90149784
2010-12-10	294.18	295.42	293.6	295.067	83591360
2010-12-09	294.28	295.77	293.31	294.103	89272608
2010-12-08	294.48	294.99	292.29	294.163	118264664
2010-12-07	294.75	297.69	294.14	294.313	111547792
2010-12-06	294.43	295.02	293.21	294.439	77765840
2010-12-03	293.8	294.7	291.83	294.459	97029936
2010-12-02	290.06	294.19	290.06	293.858	124154176
2010-12-01	284.19	291.26	284.19	290.001	121717672
2010-11-30	284.84	286.13	281.41	284.182	155775360
2010-11-29	286.33	286.33	281.84	284.886	101253632
2010-11-26	287.52	287.52	285.63	286.647	45071296
2010-11-24	282.94	288.13	282.94	287.973	102963224
2010-11-23	285.91	285.91	281.42	282.266	107466336
2010-11-22	285.37	286.83	283.51	286.355	94571800
2010-11-19	283.79	285.45	282.26	285.422	127122672
2010-11-18	281.96	286.23	281.96	283.848	125015168
2010-11-17	279.3	282.09	279.28	281.424	113322448
2010-11-16	282.76	284.18	278.25	279.365	146307968
2010-11-15	284.07	285.91	282.81	283.097	116158904
2010-11-12	286.18	287.27	282.38	283.828	111075480
2010-11-11	286.64	288.3	284.23	286.576	102194992
2010-11-10	284.59	287	283.28	286.988	110496600
2010-11-09	287.28	287.88	283.35	284.617	95242256
2010-11-08	287.46	287.46	284.82	287.17	96673528
2010-11-05	286.19	288.23	286.19	287.535	118294072
2010-11-04	281.94	286.43	281.94	286.027	161136528
2010-11-03	280.26	281.75	277.55	281.662	135749968
2010-11-02	277.72	281.41	277.72	280.354	94697872
2010-11-01	277.72	280.27	275.83	277.432	100682640
2010-10-29	277.72	278.47	276.62	277.5	112295200
2010-10-28	276.9	278.62	276.03	277.839	110720992
2010-10-27	277.98	277.98	274.08	276.741	111773016
2010-10-26	276.49	279.3	275.04	278.093	117112096
2010-10-25	275.68	279.52	275.68	277.009	117441792
2010-10-22	274.09	275.46	273.36	275.462	84190416
2010-10-21	272.15	277.16	271.88	274.082	120544640
2010-10-20	269.28	273.27	269.28	272.145	118818736
2010-10-19	272.61	272.61	267.38	268.949	141142464
2010-10-18	273.32	273.63	271.48	272.968	100348440
2010-10-15	272.05	273.59	270.17	273.394	156166640
2010-10-14	271.97	272.97	269.85	271.568	116130616
2010-10-13	271.43	273.88	271.39	271.971	111986160
2010-10-12	270.88	272.08	268.23	271.43	98656520
2010-10-11	270.57	271.88	270.17	270.951	89206712
2010-10-08	267.81	271.61	267.49	270.671	119098472
2010-10-07	267.35	268.21	265.28	267.773	102907808
2010-10-06	268.36	268.36	265.57	267.113	115422744
2010-10-05	263.15	269.11	263.15	268.555	124549736
2010-10-04	263.62	264.86	260.91	263.123	111530040
2010-10-01	264.04	265.88	262.37	263.763	107603792
2010-09-30	264.39	267.02	261.75	263.528	127892712
2010-09-29	265.94	265.94	263.41	264.202	101836960
2010-09-28	264.14	266.5	261.15	265.936	113545352
2010-09-27	265.64	265.64	263.83	263.956	92958976
2010-09-24	259.52	265.79	259.52	265.644	108058096
2010-09-23	260.08	262.1	257.49	258.91	104967744
2010-09-22	261.93	263.36	259.28	260.235	101070608
2010-09-21	262.97	264	260.98	261.966	109107872
2010-09-20	258.15	263.6	258.15	263.067	105326848
2010-09-17	257.47	258.86	256.98	258.129	203458672
2010-09-16	257.48	257.74	255.55	257.326	116619296
2010-09-15	256.84	257.81	255.1	257.504	104374528
2010-09-14	256.54	258.27	255.07	256.905	100634744
2010-09-13	253.69	257.06	253.69	256.558	97531312
2010-09-10	251.37	254.31	251.37	253.669	79693592
2010-09-09	251.48	253.58	250.51	251.371	83652608
2010-09-08	249.56	252.35	249.56	251.212	98115232
2010-09-07	253.29	253.29	249.13	249.535	88190408
2010-09-03	249.96	254.51	249.96	253.619	100633032
2010-09-02	245.51	250.05	245.51	249.843	105800584
2010-09-01	238.24	245.77	238.24	245.431	131311680
2010-08-31	236.7	239.19	235.03	237.422	150599376
2010-08-30	241.25	241.48	237.11	237.156	88698112
2010-08-27	238.25	241.79	235.49	241.463	123310736
2010-08-26	239.53	241.45	237.6	237.768	117362680
2010-08-25	236.94	240.54	234.57	239.49	134506400
2010-08-24	240.93	240.93	235.19	237.182	146270416
2010-08-23	243.46	245.89	241.25	241.295	97752776
2010-08-20	243.55	243.7	240.54	243.286	125224520
2010-08-19	247.68	247.68	242.05	243.721	118882640
2010-08-18	245.82	249.7	244.5	248.165	104276272
2010-08-17	242.3	248.19	242.3	245.886	105409920
2010-08-16	242.08	243.69	240.15	242.289	95274704
2010-08-13	244.84	244.84	242.03	242.266	94133264
2010-08-12	245.53	245.53	242.54	244.837	111348368
2010-08-11	251.95	251.95	245.4	245.747	120070944
2010-08-10	254.42	254.42	250.54	252.623	108522712
2010-08-09	252.83	255.19	252.83	254.689	86202288
2010-08-06	253.67	253.67	248.53	252.495	118680720
2010-08-05	253.1	253.96	251.24	253.667	110901600
2010-08-04	249.31	253.5	249.31	253.055	107851024
2010-08-03	252.55	252.55	248.04	249.288	114915136
2010-08-02	248.08	253.09	248.08	252.676	119568080
2010-07-30	245.61	248.52	241.94	247.477	135933920
2010-07-29	247.6	250.69	243.04	245.881	134515088
2010-07-28	248.91	249.94	246.25	247.328	115302696
2010-07-27	252.23	253.12	248.25	249.13	113975976
2010-07-26	248.39	252.28	247.89	252.172	116774680
2010-07-23	245.27	248.67	243.35	248.446	145748736
2010-07-22	238.48	246.13	238.48	245.271	132341552
2010-07-21	242.3	242.81	237.1	237.994	137424688
2010-07-20	238.15	242.57	235.63	242.319	126944512
2010-07-19	236.67	239.63	235.57	238.789	109983760
2010-07-16	245.18	245.18	236.1	236.561	169624416
2010-07-15	244.35	245.67	241.19	245.231	126422056
2010-07-14	245.55	245.55	242.57	244.407	115163920
2010-07-13	239.79	246.9	239.79	245.73	125383224
2010-07-12	239.36	240.52	237.49	239.76	101510736
2010-07-09	237.18	239.47	236.67	239.362	100337856
2010-07-08	235.35	237.65	234.11	237.102	151469200
2010-07-07	228.84	235.49	228.65	235.334	151392800
2010-07-06	229.33	233.78	226.61	228.842	152607376
2010-07-02	231.55	232.31	227.56	228.887	126717240
2010-07-01	229.64	232.16	225.71	231.552	195570448
2010-06-30	232.35	235.07	229.2	229.712	180024384
2010-06-29	240.54	240.54	230.86	232.445	189752928
2010-06-28	242.52	243.7	240.82	241.179	109624744
2010-06-25	242.23	243.88	240.28	242.483	229286080
2010-06-24	248.23	248.23	241.53	242.168	154986096
2010-06-23	248.18	250	245.75	248.305	127217680
2010-06-22	253.98	255.91	247.91	248.214	134133960
2010-06-21	256.51	259.02	252.5	253.855	112920856
2010-06-18	256.94	258.55	255.67	256.141	189303504
2010-06-17	258.19	258.78	254.42	256.789	129094136
2010-06-16	259.68	259.81	256.66	258.446	123059264
2010-06-15	253.91	260.15	253.91	260.064	135207760
2010-06-14	253.87	257.94	253.69	253.984	110213792
2010-06-11	253.03	253.84	249.65	253.609	104954480
2010-06-10	246.01	253.34	246.01	253.197	132011904
2010-06-09	245.3	250.68	244.33	245.236	153067456
2010-06-08	243.45	245.62	239.87	245.243	165289184
2010-06-07	248.16	250	243.17	243.344	149182704
2010-06-04	256.53	256.53	246.87	247.9	162174912
2010-06-03	256.71	259.06	255.25	257.649	128316184
2010-06-02	250.7	256.72	250.7	256.711	140581888
2010-06-01	254.55	256.47	250.6	250.655	136973712
2010-05-28	258.08	258.81	253.13	254.677	140297584
2010-05-27	249.42	258.27	249.42	258.18	142550208
2010-05-26	250.06	254.87	248.79	249.395	196545952
2010-05-25	247.35	250.17	240.13	250.055	195370336
2010-05-24	249.61	251.56	247.72	247.965	130689360
2010-05-21	245.26	251.16	241.7	249.916	246078528
2010-05-20	255.07	255.07	245.19	245.358	217039408
2010-05-19	256.92	257.67	251.02	255.071	177466080
2010-05-18	261.85	264.53	255.9	257.057	163304224
2010-05-17	260.29	262.16	255.15	261.833	150271488
2010-05-14	264.57	264.57	258.02	260.201	154907424
2010-05-13	270.4	270.4	264.22	264.693	142932320
2010-05-12	266.9	270.74	266.57	270.389	137468320
2010-05-11	266.79	270.4	263.38	266.798	165234464
2010-05-10	254.09	267.45	254.09	266.789	195862608
2010-05-07	258.2	260.85	249.32	253.441	275868640
2010-05-06	267.58	268.24	245.35	258.354	264642752
2010-05-05	271.66	271.73	266.15	267.798	173195552
2010-05-04	279.56	279.56	270.5	271.711	158585840
2010-05-03	274.39	281.09	274.39	279.918	119912152
2010-04-30	279.91	281.27	274.12	274.267	167293696
2010-04-29	274.28	280.58	274.28	279.932	141315600
2010-04-28	275.46	276.45	272.24	274.282	155821472
2010-04-27	283.24	283.24	274.26	275.077	186244784
2010-04-26	281.58	284.57	281.52	283.237	130966816
2010-04-23	280.38	281.81	279.33	281.641	129871168
2010-04-22	275.67	280.92	273.37	280.383	143904256
2010-04-21	274.26	276.16	273.39	275.792	122070640
2010-04-20	271.28	274.66	271.28	274.251	112140456
2010-04-19	270.48	271.84	267.27	271.2	119732864
2010-04-16	274.24	274.29	269.1	270.494	171377920
2010-04-15	273.07	274.77	272.52	274.238	121508824
2010-04-14	269.26	273.22	269.06	273.178	129025488
2010-04-13	267.79	269.79	266.83	269.257	110153480
2010-04-12	267.74	268.36	267.29	267.705	90951488
2010-04-09	265.38	267.8	264.59	267.717	106040288
2010-04-08	262.7	265.98	261.6	265.38	131060848
2010-04-07	264.03	264.23	261.2	262.689	121967480
2010-04-06	263.67	264.52	262.34	264.066	97325896
2010-04-05	260.61	263.91	260.59	263.674	106098792
2010-04-01	258.8	261.63	258.8	260.596	114024760
2010-03-31	260.71	260.71	258.29	258.693	157011184
2010-03-30	260.62	261.94	259.65	260.72	96488968
2010-03-29	260.79	261.87	259.74	260.648	100290120
2010-03-26	259.35	262.03	259.17	260.697	99207800
2010-03-25	258.02	262.29	258.02	259.311	124953872
2010-03-24	259.05	259.05	256.81	257.928	104110544
2010-03-23	258.06	259.17	256.56	259.141	112266176
2010-03-22	254.62	258.52	252.98	258.022	112872864
2010-03-19	256.41	257.46	253.98	254.679	238273760
2010-03-18	256.14	257.15	255.79	256.242	108015528
2010-03-17	254.88	256.63	254.88	256.139	96325200
2010-03-16	253.48	255.04	253.42	254.903	109605808
2010-03-15	253.19	253.61	251.21	253.479	100557216
2010-03-12	252.63	253.48	251.71	253.164	101718480
2010-03-11	251.11	252.57	249.61	252.573	90850328
2010-03-10	250.35	251.64	249.9	251.166	99096552
2010-03-09	250.48	251.49	249.45	250.354	102750128
2010-03-08	249.6	251.07	249.23	250.565	96759680
2010-03-05	245.86	249.73	245.86	249.676	121480736
2010-03-04	243.51	245.97	243.51	245.803	124937032
2010-03-03	243.42	245.08	242.49	243.435	116529376
2010-03-02	243.87	245	242.84	243.375	143485072
2010-03-01	240.23	244.19	240.23	244.101	127038584
2010-02-26	239.66	240.9	238.55	240.219	126320464
2010-02-25	239.77	239.93	236.14	239.649	128256608
2010-02-24	236.81	239.81	236.64	239.775	120390320
2010-02-23	237.94	238.9	235.95	236.632	123887896
2010-02-22	238.27	239.15	237.67	237.96	97711504
2010-02-19	237.36	238.94	236.56	238.26	128370712
2010-02-18	235.96	237.71	234.94	237.44	100422592
2010-02-17	234.08	236.12	234.08	235.98	103124872
2010-02-16	230.29	234.22	230.29	234.07	110662432
2010-02-12	230.22	230.52	227.64	230.29	133259800
2010-02-11	227.79	230.53	225.98	230.32	126777296
2010-02-10	228.8	229.1	226.02	227.83	116192976
2010-02-09	225.69	230.22	225.69	228.87	136044176
2010-02-08	226.62	229.09	225.66	225.69	131944800
2010-02-05	227.68	228.37	222.51	226.61	172466048
2010-02-04	234.31	234.31	227.59	227.68	169813008
2010-02-03	233.92	234.7	232.93	234.37	141955440
2010-02-02	230.64	234.13	230.12	234.01	145317584
2010-02-01	228.13	230.65	228.13	230.65	133148152
2010-01-29	229.57	232.39	227.76	228.13	181217680
2010-01-28	230.9	232.51	228.1	229.42	145948992
2010-01-27	230.17	231.36	228.47	230.9	140857360
2010-01-26	229.82	231.86	228.43	230.09	121914064
2010-01-25	229.15	230.82	228.54	229.88	116638880
2010-01-22	233.42	234.12	228.78	229.1	161132544
2010-01-21	236.48	238.5	232.99	233.42	146113648
2010-01-20	239.29	239.29	235.1	236.48	113797648
2010-01-19	236.5	239.44	236.1	239.29	98349616
2010-01-15	238.65	239.18	235.6	236.51	157781376
2010-01-14	238.51	239.04	237.67	238.65	107667280
2010-01-13	236.5	239.12	236.28	238.55	116549016
2010-01-12	239.26	239.26	235.22	236.37	127555536
2010-01-11	239.63	240.08	238.05	239.36	118910736
2010-01-08	239.59	239.77	237.6	239.6	119423128
2010-01-07	237.5	239.84	237.5	239.63	160300528
2010-01-06	237.56	238.24	236.84	237.59	134139240
2010-01-05	236.44	237.76	235.27	237.62	135656608
2010-01-04	235.22	237.31	235.22	236.46	108238312
2009-12-31	237.4	238.1	235.01	235.07	70576752
2009-12-30	238.39	238.39	236.55	237.4	68610928
2009-12-29	237.93	238.92	237.93	238.39	65628368
2009-12-28	237.95	239.14	236.9	237.89	65987464
2009-12-24	237.66	238.42	237.42	237.95	32562938
2009-12-23	236.82	237.81	235.34	237.68	84830672
2009-12-22	236.51	237.71	235.99	236.71	96102152
2009-12-21	233.42	237.12	233.42	236.35	96873904
2009-12-18	232.2	233.51	230.61	233.42	251970288
2009-12-17	234.98	234.98	232.11	232.2	111431928
2009-12-16	234.69	236.57	234.69	235.02	108898048
2009-12-15	235.34	235.8	233.49	234.63	119662568
2009-12-14	233.33	235.54	233.23	235.4	99950704
2009-12-11	231.03	233.65	231.03	233.33	111667216
2009-12-10	227.8	231.72	227.8	230.97	128414768
2009-12-09	228.19	228.19	226.23	227.8	115655888
2009-12-08	229.98	229.98	226.32	228.22	132556824
2009-12-07	228.96	231.01	228.96	229.99	136387216
2009-12-04	227.3	231.57	225.82	228.97	169846880
2009-12-03	228.97	230.59	227.08	227.29	142810704
2009-12-02	228.31	230.36	228.02	228.96	114291480
2009-12-01	225.32	229.36	225.32	228.31	136520160
2009-11-30	226.15	226.2	223.02	225.31	151471952
2009-11-27	228.88	228.88	223.66	226.11	69570640
2009-11-25	227.21	229.55	227.21	229.52	84050840
2009-11-24	227.68	228.11	226.17	227.27	111014984
2009-11-23	225.68	230.02	225.68	227.68	113790784
2009-11-20	226.92	227.23	224.49	225.68	151133520
2009-11-19	229.45	229.45	224.68	226.94	154358432
2009-11-18	230.38	230.38	228.02	229.63	114059168
2009-11-17	232.13	232.13	228.06	230.42	126459304
2009-11-16	228.32	232.59	228.32	232.06	138842672
2009-11-13	224.82	228.55	224.82	228.29	129325016
2009-11-12	227.1	228.55	224.17	224.8	128508864
2009-11-11	226.2	228.94	225.86	227.1	132906704
2009-11-10	225.88	227.23	224.37	226.02	128563392
2009-11-09	221.06	225.89	221.06	225.88	157538224
2009-11-06	218.79	221.47	218.05	221.02	148039792
2009-11-05	213.3	218.84	213.3	218.79	169756160
2009-11-04	213.58	216.94	212.82	213.3	173474384
2009-11-03	212.95	214.19	210.6	213.58	163125872
2009-11-02	211.14	215.16	209.69	213.01	176187744
2009-10-30	216.96	217.81	210.58	211.1	167379488
2009-10-29	211.6	217.43	211.6	216.96	153152320
2009-10-28	216.81	217.06	210.83	211.21	195567216
2009-10-27	220.92	221.1	216.23	217.21	167523360
2009-10-26	222.11	226.14	220.05	220.89	142121280
2009-10-23	223.54	225.93	221.26	222.07	142892096
2009-10-22	220.04	224.64	219.31	223.7	143611920
2009-10-21	223.26	226.22	219.91	220.03	136615904
2009-10-20	225.68	225.68	221.95	223.26	119207512
2009-10-19	222.66	226.43	222.54	225.71	111094736
2009-10-16	223.85	223.85	220.27	222.64	145728800
2009-10-15	223.35	224.05	222.39	223.89	144973296
2009-10-14	220.27	224.13	220.27	223.62	140602832
2009-10-13	219.33	221.19	218.74	220.23	129206408
2009-10-12	219.11	221.51	218.67	219.27	121704168
2009-10-09	219.08	219.15	217.5	219.11	105358456
2009-10-08	215.89	220.56	215.89	219.08	152875872
2009-10-07	215.59	216.58	214.26	215.77	123538744
2009-10-06	212.44	217.08	212.44	215.59	127486136
2009-10-05	208.77	213.04	208.76	212.42	119383912
2009-10-02	211.5	211.5	208.45	208.77	149054160
2009-10-01	216.33	216.33	210.74	211.5	190041936
2009-09-30	217.55	218.28	213.64	216.48	178830480
2009-09-29	216.38	218.89	216.05	217.42	117709744
2009-09-28	210.61	216.57	210.61	216.38	91842432
2009-09-25	213.99	214.47	211.55	212.13	128096848
2009-09-24	215.96	217.25	212.6	213.99	138638608
2009-09-23	218.9	219.99	215.9	215.96	141524416
2009-09-22	218.27	220.24	218.27	218.88	127261752
2009-09-21	219.47	219.47	216.17	218.27	122411616
2009-09-18	217.87	220.1	217.82	219.47	227120704
2009-09-17	218.67	220.25	216.48	217.81	153509904
2009-09-16	214.53	218.73	214.53	218.64	150515152
2009-09-15	213.68	215.14	212.37	214.53	146280352
2009-09-14	212.71	213.91	210.26	213.65	111571080
2009-09-11	213.62	213.83	211.58	212.71	132688392
2009-09-10	210.68	213.68	209.82	213.68	136726320
2009-09-09	208.32	211.13	207.06	210.69	133320520
2009-09-08	206.3	208.92	206.3	208.38	124870984
2009-09-04	203.21	206.62	202.67	206.29	104023920
2009-09-03	200.69	203.37	200.19	203.32	131305208
2009-09-02	201.75	201.75	199.6	200.69	123600032
2009-09-01	205.81	208.57	201.41	201.76	160207712
2009-08-31	209.26	209.26	204.91	205.86	128175240
2009-08-28	209.5	211.11	207.95	209.28	112289888
2009-08-27	208.8	210.13	205.54	209.5	104264280
2009-08-26	207.88	210.24	206.8	208.81	113133664
2009-08-25	205.4	209.94	205.4	207.88	125040120
2009-08-24	207.34	208.32	204.94	205.39	117088536
2009-08-21	203.44	207.63	203.36	207.34	148130240
2009-08-20	201.64	203.77	201.38	203.21	107083040
2009-08-19	199.66	202.07	197.98	201.63	110524320
2009-08-18	197.04	200.13	197.04	199.73	124483552
2009-08-17	203.48	203.48	196.42	197.04	135895472
2009-08-14	206.68	206.86	201.97	203.48	111014288
2009-08-13	206.28	206.79	203.44	206.68	89428312
2009-08-12	204.31	207.91	204.17	206.28	122607152
2009-08-11	206.44	206.44	202.82	204.31	117130672
2009-08-10	208.86	208.86	204.78	206.44	119978200
2009-08-07	202.19	209.68	202.19	208.89	153899376
2009-08-06	202.42	205.89	201.26	202.19	135295696
2009-08-05	203.63	203.97	199.95	202.42	126279760
2009-08-04	203.07	204.59	201.65	203.62	139142752
2009-08-03	199.26	203.56	199.26	203.1	145399232
2009-07-31	198.9	200.68	197.75	199.22	146221664
2009-07-30	195.66	200.88	195.66	198.93	133044016
2009-07-29	197.19	198.21	194.47	195.64	110463240
2009-07-28	197.23	197.73	195.21	197.28	123457152
2009-07-27	196.75	197.25	194.2	197.23	125626648
2009-07-24	197.11	197.11	193.73	196.78	114070944
2009-07-23	192.55	198.39	191.18	197.12	187925424
2009-07-22	190.72	193.57	190.36	192.55	137605376
2009-07-21	191.53	192.21	187.86	190.73	117353408
2009-07-20	187.22	191.62	187.22	191.47	119242232
2009-07-17	186.95	187.24	185.67	187.12	135511600
2009-07-16	184.71	187.46	183.15	186.92	119014560
2009-07-15	179.82	184.8	179.82	184.71	143575840
2009-07-14	177	179.87	176.37	179.75	108348584
2009-07-13	173.77	177.12	171.83	177.06	124490168
2009-07-10	174.26	175.71	172.11	173.75	101683176
2009-07-09	173.14	175.16	172.9	174.29	122147144
2009-07-08	171.91	173.84	170.94	173.15	149902272
2009-07-07	176.35	176.4	171.66	171.91	122232472
2009-07-06	176.08	177.61	174.26	176.35	123897568
2009-07-02	182.83	182.83	176.05	176.08	95121696
2009-07-01	182.15	185.39	182.15	182.83	110442376
2009-06-30	182.93	184.59	180.54	182.15	143046304
2009-06-29	181.11	184	180.2	182.93	107052544
2009-06-26	181.79	182.35	180.26	181.11	199692544
2009-06-25	176.74	182.48	176.25	181.9	136041648
2009-06-24	175.78	179.45	175.7	176.74	130444640
2009-06-23	177.15	178.08	174.99	175.78	126582272
2009-06-22	182.02	182.02	176.97	177.11	136373072
2009-06-19	180.5	183.76	180.5	182.02	236796176
2009-06-18	180.9	182.11	178.91	180.41	110421696
2009-06-17	179.25	183.24	177.43	180.9	137191248
2009-06-16	183.48	184.13	178.54	179.17	131321504
2009-06-15	187.55	187.55	181.95	183.48	109695744
2009-06-12	187.24	187.55	183.91	187.55	91866376
2009-06-11	189.08	190.82	187.11	187.24	130371408
2009-06-10	191.05	193.33	186.66	189.06	117794528
2009-06-09	189.57	191.98	189.06	191.05	109576928
2009-06-08	188.8	191.35	185.14	189.57	117993216
2009-06-05	189.28	191.85	186.78	188.8	133401440
2009-06-04	189.78	189.78	186.35	189.27	133331472
2009-06-03	191.68	191.68	187.76	189.78	141754496
2009-06-02	189.88	192.88	188.96	191.679	144530080
2009-06-01	181.58	190.79	181.58	189.95	229690848
2009-05-29	179.12	181.64	177.86	181.57	249589904
2009-05-28	179.4	181.97	175.88	179.07	174513040
2009-05-27	183.47	184.63	178.88	179.4	164094704
2009-05-26	176.88	184.18	175.62	183.57	171003712
2009-05-22	176.29	178.9	174.37	176.88	134819824
2009-05-21	180.28	180.28	174.54	176.29	168324976
2009-05-20	182.23	186.43	179.67	180.49	157588880
2009-05-19	182.47	183.99	180.53	182.22	143228528
2009-05-18	174.99	182.51	174.99	182.46	152014016
2009-05-15	176.2	179.41	174.31	174.99	173427584
2009-05-14	174.87	178.96	174.21	176.2	182830560
2009-05-13	180.62	180.62	174.57	174.85	283975328
2009-05-12	184.75	185.71	178.53	180.62	176578400
2009-05-11	188.44	188.44	183.6	184.76	142667552
2009-05-08	186.79	190.79	185.12	188.66	169743552
2009-05-07	190.21	193.62	185.35	186.79	200227280
2009-05-06	188.58	191.65	186.8	190.21	190648448
2009-05-05	188.4	189.17	186.39	188.55	153289856
2009-05-04	182.46	188.75	182.46	188.47	174841616
2009-05-01	183.53	183.92	180.92	182.3	152606096
2009-04-30	181.35	187.96	181.35	183.51	232577488
2009-04-29	177.19	183.99	177.19	181.18	172992208
2009-04-28	176.74	179.82	174.54	177.19	152335856
2009-04-27	180.03	180.11	175.47	176.78	176468528
2009-04-24	175.35	182.04	175.35	180.03	200723552
2009-04-23	175.2	177.51	172.29	175.35	190657168
2009-04-22	173.71	179.24	171.59	175.21	188610576
2009-04-21	169.78	174.23	169.28	173.71	148852608
2009-04-20	177.6	177.6	169.34	169.78	154524480
2009-04-17	175.39	178.53	174.8	177.6	197884352
2009-04-16	169.58	176.36	169.58	175.4	162639504
2009-04-15	168.64	169.74	166.6	169.58	146268800
2009-04-14	172.48	172.48	167.8	168.64	156256000
2009-04-13	173.24	173.52	170.17	172.48	131280144
2009-04-09	166.2	173.38	166.2	173.24	182303344
2009-04-08	161.64	166.22	161.64	166.2	221115280
2009-04-07	166.63	166.63	160.88	161.64	136120368
2009-04-06	168.89	168.89	164.78	166.81	160117568
2009-04-03	166.24	168.87	164.88	168.87	158427232
2009-04-02	157.99	168.59	157.99	166.26	189239568
2009-04-01	154.82	158.36	151.96	157.99	157815456
2009-03-31	153.59	157.16	152.47	154.82	176938608
2009-03-30	158.84	158.84	151.57	153.53	150305296
2009-03-27	162.17	162.17	157.7	158.83	140719584
2009-03-26	156.08	162.82	156.08	162.17	184602064
2009-03-25	154.32	159.42	151.25	155.95	177329968
2009-03-24	156.65	157.16	154.21	154.322	144532720
2009-03-23	146.13	156.68	146.13	156.68	155379504
2009-03-20	149.24	150.31	144.18	146.04	259197088
2009-03-19	151.05	151.63	148.1	149.24	161341984
2009-03-18	146.35	153.24	145.21	151.05	173902272
2009-03-17	140.09	146.35	140.09	146.35	138433072
2009-03-16	142.68	144.35	139.99	140.08	147836992
2009-03-13	141.53	143.58	139.74	142.68	150507872
2009-03-12	135.96	141.91	134.04	141.53	163607824
2009-03-11	134.89	137.97	134.24	135.96	165949744
2009-03-10	125.74	134.89	125.74	134.87	214565056
2009-03-09	127.25	130.01	125.13	125.72	161800592
2009-03-06	128.43	130.43	124.35	127.3	191888432
2009-03-05	134.47	134.47	127.28	128.25	193444528
2009-03-04	130.83	136.53	130.83	134.5	176739600
2009-03-03	132.33	134.57	130.34	130.82	201703216
2009-03-02	138.21	138.21	131.95	132.33	172835664
2009-02-27	138.48	140.5	135.93	138.22	216918256
2009-02-26	141.67	143.55	138.31	138.48	158025968
2009-02-25	143.17	144.6	139.18	141.61	188962640
2009-02-24	136.72	144.24	136.72	143.28	202543632
2009-02-23	140.36	142.73	136.36	136.72	164036256
2009-02-20	141.58	142.09	137.69	140.37	214644384
2009-02-19	142.53	145.68	141.24	141.57	182056224
2009-02-18	143.64	144.25	141.15	142.53	167546672
2009-02-17	149.64	149.64	142.59	143.64	181567792
2009-02-13	151.94	152.28	149.25	149.64	138761824
2009-02-12	151.47	152.08	146.77	151.93	171766336
2009-02-11	150.7	152.82	149.57	151.47	147167552
2009-02-10	158.16	158.16	149.91	150.7	193813680
2009-02-09	158.84	158.87	155.89	158.16	140779008
2009-02-06	154.13	160.11	153.95	158.84	170668880
2009-02-05	151.08	155.14	149.57	154.14	190008128
2009-02-04	155.02	155.67	150.52	151.09	173264384
2009-02-03	150.59	155.75	149	155	167892176
2009-02-02	151.38	152.02	148.56	150.69	166727456
2009-01-30	156.61	157.41	150.69	151.38	184985568
2009-01-29	162.43	162.43	155.67	155.96	156905040
2009-01-28	155.96	163.87	155.96	162.46	152698160
2009-01-27	156.08	158.55	154.6	155.96	131851888
2009-01-26	154.79	159.31	153.7	156.07	149883904
2009-01-23	155.65	157.05	150.52	154.79	159274272
2009-01-22	157.67	158.68	152.47	155.65	178387072
2009-01-21	152.54	157.88	151.34	157.67	175747136
2009-01-20	162.8	162.8	152.18	152.54	168646432
2009-01-16	160.54	163.65	157.97	162.8	197108448
2009-01-15	157.32	163.08	153.64	160.54	179840784
2009-01-14	163.43	163.43	155.89	157.32	157975536
2009-01-13	165.58	166.92	161.66	163.43	158009296
2009-01-12	169.84	169.93	164.26	165.58	144501952
2009-01-09	174.76	175.13	169.51	169.84	152357472
2009-01-08	174.18	174.78	170.65	174.78	150816480
2009-01-07	180.56	180.56	172.88	174.21	148858208
2009-01-06	177.38	181.98	177.38	180.56	140845888
2009-01-05	176.91	178.91	174.61	177.37	156287056
2009-01-02	169.39	177.88	169.39	177.33	121052768
2008-12-31	166.8	170.52	166.52	169.41	130258928
2008-12-30	161.71	166.8	161.71	166.8	97939424
2008-12-29	162.97	163.22	159.33	161.68	90844600
2008-12-26	162.55	164.08	162.44	163.56	58543376
2008-12-24	161.23	163.25	161.23	162.55	40644764
2008-12-23	163.42	164.64	160.48	161.23	115254504
2008-12-22	168.53	168.53	160.18	163.417	130912480
2008-12-19	169.03	172.27	166.76	168.53	297174752
2008-12-18	172.24	173.79	166.87	169.03	156729856
2008-12-17	171.54	174.54	168.34	172.24	148955152
2008-12-16	162.44	171.9	162.44	171.54	162836896
2008-12-15	164.79	166.51	160.09	162.41	131696288
2008-12-12	164.09	165.8	159.25	164.79	191066576
2008-12-11	170.94	170.94	163.15	164.12	153575216
2008-12-10	167.03	172	166.81	170.94	153414768
2008-12-09	171.91	173.72	166.32	166.95	173664512
2008-12-08	166.01	174.03	166.01	171.94	217116528
2008-12-05	160.14	166.14	153.49	166.01	190782752
2008-12-04	159.45	165.56	157.31	160.14	204067488
2008-12-03	152.98	160.08	149.33	159.71	191419296
2008-12-02	146.93	153.38	146.93	153.15	176875600
2008-12-01	161.06	161.06	146.82	146.87	202311008
2008-11-28	159.52	161.15	157.63	161.15	90575208
2008-11-26	151.12	160.12	147.88	159.52	170756512
2008-11-25	148.32	152.23	145.45	151.12	213456048
2008-11-24	137.68	151.01	137.68	148.324	234754304
2008-11-21	128.83	137.66	126.74	137.66	257061376
2008-11-20	136.23	140.47	128.17	128.83	274350752
2008-11-19	146.27	147.59	136.04	136.19	215094080
2008-11-18	146.17	149.19	141.24	146.25	189450976
2008-11-17	150.69	152.16	146.17	146.17	157661840
2008-11-14	157.97	159.21	150.29	150.69	170185152
2008-11-13	147.36	158.1	140.2	157.97	218563088
2008-11-12	157.14	157.14	147.11	147.36	183761728
2008-11-11	161.76	161.76	153.96	157.14	153786272
2008-11-10	166.02	170.25	159.47	161.76	138919760
2008-11-07	162.85	166.82	161.53	166.02	144781008
2008-11-06	172.09	172.09	161.9	162.85	183567584
2008-11-05	182.38	182.38	171.89	172.09	136264144
2008-11-04	175.9	182.85	175.9	182.49	144883616
2008-11-03	178.63	180.07	174.03	175.87	114594240
2008-10-31	173.89	181.45	171.25	178.62	169770864
2008-10-30	168.38	177.07	168.38	173.89	161342896
2008-10-29	167.9	177.29	163.87	168.38	198846752
2008-10-28	149.1	168.49	148.32	168.49	201962112
2008-10-27	152.77	156.14	148.74	148.97	143372576
2008-10-24	159.39	159.39	149.77	152.77	182400576
2008-10-23	160.24	162.32	150.57	159.39	201836864
2008-10-22	170.98	170.98	156.1	160.24	184174704
2008-10-21	176.38	177.69	170.51	170.98	130426368
2008-10-20	170.08	176.38	170.08	176.38	130898000
2008-10-17	169.34	175.29	163.84	170.08	199001120
2008-10-16	161.95	169.64	154.65	169.34	236937184
2008-10-15	179.16	179.16	161.79	161.95	191022240
2008-10-14	184.11	190.94	174.9	179.16	201446544
2008-10-13	167.12	184.16	167.12	184.11	214118000
2008-10-10	169.95	174.51	154.76	167.12	367455296
2008-10-09	183.21	185.74	169.75	169.95	239065424
2008-10-08	185.21	191.02	181.2	183.21	237197536
2008-10-07	197.13	199.46	185.84	185.84	193735744
2008-10-06	204.51	204.51	187.35	197.13	215299120
2008-10-03	210.29	214.69	204.42	204.51	148051328
2008-10-02	219.55	219.55	209.97	210.29	133746032
2008-10-01	221.25	221.25	216.88	219.55	120742272
2008-09-30	213.07	221.62	213.07	221.25	172084080
2008-09-29	230.26	230.26	211.49	213.07	215870656
2008-09-26	228.04	230.65	224.81	230.32	116819672
2008-09-25	223.8	229.92	223.8	228.04	130673664
2008-09-24	225.24	226.72	222.4	223.7	125926520
2008-09-23	229	231.89	224.26	225.22	125016160
2008-09-22	240.86	240.86	228.5	228.92	140751296
2008-09-19	236.88	246.77	236.88	240.86	324297536
2008-09-18	227.18	237.34	223.09	236.72	232002640
2008-09-17	238.74	238.74	227.18	227.18	219688240
2008-09-16	237.35	239.95	233.64	238.73	208463360
2008-09-15	244.24	244.24	237.39	237.4	180632160
2008-09-12	245.41	245.72	240.93	244.24	146177968
2008-09-11	242.14	245.52	238	245.42	156751584
2008-09-10	241.94	244.56	239.5	242.14	132645192
2008-09-09	248.22	251.31	241.94	241.94	164580688
2008-09-08	238.52	248.34	238.52	248.21	184078976
2008-09-05	237.89	239.06	232.86	238.45	141588688
2008-09-04	246.11	246.11	237.82	237.89	157558944
2008-09-03	244.71	247.11	243.07	246.11	140955312
2008-09-02	240.32	250.06	240.32	244.705	145054832
2008-08-29	242.6	242.6	239.83	240.284	112947920
2008-08-28	237.32	242.93	237.32	242.8	107204400
2008-08-27	236.31	238.83	234.73	237.32	106475880
2008-08-26	235.7	237.21	233.47	236.31	100053248
2008-08-25	241.55	241.55	235.38	235.7	109972936
2008-08-22	236.36	241.68	236.36	241.55	101139512
2008-08-21	235.22	236.91	232.09	236.34	109863984
2008-08-20	236.56	238.42	233.63	235.22	132817672
2008-08-19	241.93	241.93	235.74	236.51	121881216
2008-08-18	246.25	247.38	240.94	241.93	118876240
2008-08-15	243.81	247.8	243.81	246.25	148134880
2008-08-14	239.08	246.47	237.62	243.8	124694568
2008-08-13	242.99	242.99	236.2	239.08	135233040
2008-08-12	246.66	246.66	242.21	243.01	133247520
2008-08-11	240.57	251.87	238.89	246.66	178570496
2008-08-08	228.73	241.26	228.73	240.57	154633792
2008-08-07	233.43	233.43	228.44	228.71	138474224
2008-08-06	234.48	234.48	229.56	233.43	129294320
2008-08-05	224.39	234.49	224.39	234.49	157216224
2008-08-04	223.34	226.02	221.83	224.39	115264368
2008-08-01	224.52	225.61	220.71	223.32	137896256
2008-07-31	226.57	228.76	224.25	224.52	164631392
2008-07-30	226.15	229.94	223.4	226.68	176260976
2008-07-29	218.61	225.82	218.61	225.77	141360176
2008-07-28	223.91	224.3	218.57	218.58	133347800
2008-07-25	225.06	228.61	223.29	224.13	145372192
2008-07-24	231.93	231.93	224.91	224.98	172973504
2008-07-23	226.86	235.26	226.16	231.49	190286320
2008-07-22	222.22	226.93	220.01	226.86	164385120
2008-07-21	225.09	226.4	221.2	222.22	121448272
2008-07-18	225.44	227.23	222.16	225.08	196506480
2008-07-17	220.06	226.15	216.76	225.44	217226768
2008-07-16	210.78	220.14	209.16	220.02	200621072
2008-07-15	210.18	213.96	204.48	210.78	215138304
2008-07-14	211.29	214.11	209.23	210.18	153633344
2008-07-11	213.97	214.81	207.49	211.29	204172272
2008-07-10	217.71	217.72	212.23	213.97	188120192
2008-07-09	223.65	223.65	217.7	217.71	173928704
2008-07-08	218.73	223.67	217.34	223.65	200795440
2008-07-07	220.16	222.72	216.24	218.73	183126592
2008-07-03	219.66	222.44	218.51	220.22	101618128
2008-07-02	223.54	226.02	219.63	219.64	187970624
2008-07-01	223.57	224.31	218.31	223.54	221494800
2008-06-30	225.63	227.6	222.65	223.57	194237760
2008-06-27	227.25	227.78	223.28	225.63	216534928
2008-06-26	235.42	235.42	227.2	227.25	193355856
2008-06-25	232.1	238.71	232.1	235.49	180219440
2008-06-24	232.61	234.85	229.17	232.1	183645312
2008-06-23	236.5	237.95	232.42	232.61	145080944
2008-06-20	243.84	243.84	235.91	236.5	261186448
2008-06-19	240.92	244.42	239.88	243.85	142036320
2008-06-18	245.39	245.39	239.78	240.92	161295904
2008-06-17	248.87	249.99	245.52	245.57	128084232
2008-06-16	249.14	249.89	246.45	248.86	142595968
2008-06-13	243.07	249.17	243.07	249.16	144448960
2008-06-12	241.37	245.88	241.37	242.97	146016624
2008-06-11	246.83	246.83	241.37	241.37	162921200
2008-06-10	245.75	248.83	243.72	246.82	148959040
2008-06-09	246.08	249.32	244.01	245.75	157354016
2008-06-06	256.28	256.28	246.08	246.08	184926848
2008-06-05	253.13	256.49	253.12	256.28	150124224
2008-06-04	251.77	255.63	250.83	253.13	161859792
2008-06-03	251.83	253.25	249.47	251.77	159314080
2008-06-02	254.8	254.8	249.3	251.83	140062896
2008-05-30	255.73	255.84	253.91	254.78	147507632
2008-05-29	253.25	256.88	252.74	255.73	145818416
2008-05-28	252.25	255.23	251.96	253.25	148008144
2008-05-27	249.44	253.4	249.03	252.21	144039968
2008-05-23	253.75	253.75	248.96	249.44	143974944
2008-05-22	253.3	255.21	251.47	253.8	150770000
2008-05-21	258.37	259.11	252.43	253.3	160736720
2008-05-20	262.6	262.6	257.52	258.36	160416496
2008-05-19	263.35	265.57	261.67	262.59	130532344
2008-05-16	265.78	265.78	261.21	263.35	182838848
2008-05-15	262.43	265.91	260.38	265.73	151810928
2008-05-14	259.88	264.41	259.88	262.43	139999968
2008-05-13	259.25	260.85	258.13	259.88	133225976
2008-05-12	253.97	259.37	253.97	259.25	124722016
2008-05-09	255.17	255.72	252.56	253.97	123106144
[truncated: 4,707 more rows]

## Sheet: CONS
Date	Open	High	Low	Close	Volume
2016-04-18	543.04	545.85	542.11	545.15	32603898
2016-04-15	540.37	543.42	539.33	543.27	47332300
2016-04-14	543.18	543.5	539.6	540.16	41234044
2016-04-13	547.06	548.41	540.55	542.91	40416648
2016-04-12	543.69	547.77	543.69	547.06	31484260
2016-04-11	547.65	549.92	543.35	543.67	36353512
2016-04-08	545.43	548.16	545.43	547.57	36491088
2016-04-07	549.27	549.27	542.77	544.75	38996936
2016-04-06	545.89	550.35	545.89	550.16	38046240
2016-04-05	549.46	549.46	544.98	545.91	52499800
2016-04-04	550.33	550.61	546.98	549.59	38050816
2016-04-01	543.56	550.79	541.56	550.37	44605184
2016-03-31	545.39	546.53	543.23	543.56	43251472
2016-03-30	543.08	546.41	543.08	545.36	34556360
2016-03-29	538.79	542.86	537.8	542.54	37913688
2016-03-28	536.56	539.97	536.56	538.59	33401562
2016-03-24	536.31	536.46	534.31	536.28	39951984
2016-03-23	536.36	538.74	535.41	536.56	36221056
2016-03-22	540.2	540.2	535.77	536.38	40344548
2016-03-21	540.05	542.28	537.79	540.45	37534936
2016-03-18	541.09	542.05	539.36	540.05	161690400
2016-03-17	536.85	542.3	536.85	541.07	46419292
2016-03-16	536.13	538.43	532.27	537.35	36175976
2016-03-15	535.18	537.11	533.32	536.37	35682968
2016-03-14	535.75	536.25	533.56	535.35	33629392
2016-03-11	535.01	536.48	533.58	535.75	38991304
2016-03-10	534.8	537.34	530.08	534.67	38284704
2016-03-09	531.06	535.06	531.06	534.64	37969700
2016-03-08	529.13	533.31	526.89	530.8	44078708
2016-03-07	531.72	531.87	528.27	529.13	40904976
2016-03-04	529.76	533.58	527.87	532.41	43253316
2016-03-03	526.12	529.94	523.44	529.85	42996688
2016-03-02	524.8	527.13	523.02	527.13	46307508
2016-03-01	521.08	526.85	521.08	526.46	44638352
2016-02-29	523	526.52	520.95	521.06	56158696
2016-02-26	530.81	531.16	521.81	523.1	44543656
2016-02-25	524.66	530.76	524.66	530.75	35431080
2016-02-24	522.13	525.19	518	524.52	37074336
2016-02-23	523.2	524	521.79	522.97	35769528
2016-02-22	521.46	524.75	521.46	523.2	43107712
2016-02-19	519.91	521.76	515.93	520.91	54044820
2016-02-18	521.5	521.89	517.24	519.91	44125652
2016-02-17	517.02	523.51	517.02	522.06	49637120
2016-02-16	513.63	517.56	513.18	516.74	52104328
2016-02-12	506.44	513.11	506.44	513.07	46699496
2016-02-11	509.3	509.3	501.02	505.88	57791508
2016-02-10	510.97	515.43	509.38	510.04	45591088
2016-02-09	507.32	513.54	504.12	510.79	53586168
2016-02-08	508.29	508.95	501.48	507.69	64502796
2016-02-05	509.6	511.59	506.23	508.98	58409132
2016-02-04	514.11	514.11	507.15	509.64	49837048
2016-02-03	515.3	517.92	509.25	514.34	51722840
2016-02-02	520.43	520.43	514	515.3	48324444
2016-02-01	520.74	523.7	517.64	521.91	47210364
2016-01-29	510.67	520.97	510.67	520.74	86103240
2016-01-28	505.25	511.59	505.25	509.92	44068080
2016-01-27	505.31	511	501.7	504.69	43286224
2016-01-26	500.79	508.53	500.79	505.22	40442048
2016-01-25	504.59	504.88	500.24	500.66	47213568
2016-01-22	497.41	505.95	497.41	504.68	45419112
2016-01-21	495.1	498.58	491.87	496.61	50899584
2016-01-20	501.53	501.53	485.86	494.55	62080364
2016-01-19	496.26	503.45	496.26	501.84	52247208
2016-01-15	503.06	503.06	491.73	495.72	81790504
2016-01-14	501.4	506.83	500.35	503.75	54644876
2016-01-13	510.27	510.94	500.78	501.4	49047648
2016-01-12	508	512.23	506.64	510.27	43911420
2016-01-11	503.55	509.6	503.21	508	47267292
2016-01-08	507.34	509.82	502.18	503.22	53163048
2016-01-07	512.46	512.46	505.21	507.05	65080144
2016-01-06	515.11	515.59	510.3	513.58	59748668
2016-01-05	511.66	516.39	511.66	515.27	41374236
2016-01-04	518.4	518.4	506.78	511.68	56023192
2015-12-31	524.05	524.05	518.01	518.42	32704228
2015-12-30	526.08	526.29	523.82	524.21	22175964
2015-12-29	521.88	526.54	521.88	526.08	26465574
2015-12-28	522.03	522.03	519.72	521.58	23373338
2015-12-24	523.05	523.8	522.06	522.25	14372065
2015-12-23	519.08	523.5	519.08	523.03	32936704
2015-12-22	513.02	519.53	512.12	518.73	43166488
2015-12-21	507.59	512.51	507.59	512.45	38863472
2015-12-18	516.77	516.77	507.56	507.57	129112680
2015-12-17	523.57	523.57	516.81	516.81	41598684
2015-12-16	513.34	524.45	513.34	523.49	42297332
2015-12-15	510.03	515.67	510.03	513.31	45185736
2015-12-14	505.3	510.38	503.11	509.85	53615920
2015-12-11	510.19	510.19	503.73	505.11	50527240
2015-12-10	510.33	513.94	509.16	510.6	43203628
2015-12-09	514.63	517.95	508.69	510.37	44582948
2015-12-08	516.1	516.36	512.31	515.23	44436420
2015-12-07	516.8	518.33	514.74	516.82	47524064
2015-12-04	504	515.62	504	515.31	47879352
2015-12-03	506.56	510.18	502.13	503.87	51662272
2015-12-02	509.64	509.98	505.99	506.55	35028924
2015-12-01	505.87	510.18	505.87	509.85	45508088
2015-11-30	510.67	511.76	505.61	505.71	59457584
2015-11-27	509.54	512.06	508.83	510.69	17367364
2015-11-25	508.08	510.77	508.08	509.41	32345962
2015-11-24	507	509.72	504.41	508.09	42455096
2015-11-23	503.15	508.2	503.15	507	44577260
2015-11-20	506.91	511.46	502.74	503.15	53055588
2015-11-19	505.12	509	505.12	506.68	40324544
2015-11-18	498.28	505.52	498.28	505.09	43989852
2015-11-17	498.71	502.55	496.97	498.19	36951760
2015-11-16	490.67	498.7	490.67	498.7	39533112
2015-11-13	494.63	495.45	490.14	490.63	44188036
2015-11-12	501.67	501.67	494.76	494.78	37882772
2015-11-11	502.22	504.69	501.5	501.68	36139488
2015-11-10	500.8	503.02	500.8	502.21	30426456
2015-11-09	503.95	503.95	498.37	500.96	41194628
2015-11-06	509.92	509.92	500.84	504.52	38297116
2015-11-05	509.42	510.93	507.35	509.98	35948704
2015-11-04	512.4	512.96	508.47	510.01	40130044
2015-11-03	514.95	514.95	508.97	512.17	42983448
2015-11-02	512.23	515.02	511.73	514.95	40919784
2015-10-30	517.82	517.82	512.23	512.23	57487420
2015-10-29	517.9	519.1	515.03	517.88	35974004
2015-10-28	520.36	520.47	512.32	517.9	42558760
2015-10-27	519.68	520.45	517.08	520.36	42818492
2015-10-26	520.85	521.77	519.08	520	38806952
2015-10-23	521.22	523.81	517.97	520.8	47704664
2015-10-22	510.99	522.29	510.99	521.22	50668852
2015-10-21	511.66	514.67	510.37	511.02	35384684
2015-10-20	511.9	512.67	511.09	511.7	33745624
2015-10-19	510.15	512.23	509.03	512.02	40805984
2015-10-16	505.32	510.28	505.32	510.15	48348560
2015-10-15	500.65	505.19	500.65	505.14	46812112
2015-10-14	506	507.15	499.37	500.27	46172728
2015-10-13	508.63	508.87	505.43	506	38335328
2015-10-12	508.08	510.29	507.56	509.29	30756164
2015-10-09	506.61	509.39	506.31	508.1	41163980
2015-10-08	500.92	506.97	499.4	506.74	34672392
2015-10-07	497	501.88	497	500.94	43748240
2015-10-06	499.5	499.99	496.3	496.66	40069188
2015-10-05	491.59	499.97	491.59	499.5	57090848
2015-10-02	484.11	491.13	479.44	491.13	50055408
2015-10-01	485.09	486.13	480.92	484.82	45764224
2015-09-30	480.19	486.13	480.19	484.91	54385872
2015-09-29	480.2	481.87	477.39	480.19	49835144
2015-09-28	488.02	488.02	479.52	480.2	50799424
2015-09-25	484.54	492.7	484.54	488.02	48830256
2015-09-24	483.41	485.47	480.14	484.52	46815256
2015-09-23	483.33	484.59	481.48	484.03	33682812
2015-09-22	488.59	488.59	480.71	483.09	40765680
2015-09-21	484.52	489.67	484.52	488.59	35076996
2015-09-18	490.35	490.35	483.64	484.45	139923488
2015-09-17	490.38	496.06	489.23	490.35	45478892
2015-09-16	484.74	490.82	484.74	490.23	44754200
2015-09-15	478.85	485.7	477.7	484.74	39919968
2015-09-14	480.54	480.54	477.33	478.85	38247540
2015-09-11	478.22	480.53	475.27	480.52	46309216
2015-09-10	477.23	481.35	475.31	478.31	46792876
2015-09-09	485.82	488.82	476.21	477.24	44463468
2015-09-08	476.72	485.78	476.72	485.71	48766156
2015-09-04	483.56	483.56	473.87	475.61	46446536
2015-09-03	480.24	486.46	480.24	483.56	40201128
2015-09-02	474.42	480.27	474.42	480.24	48079764
2015-09-01	484.29	484.29	471.64	474.03	59966812
2015-08-31	487.8	487.8	482.99	484.29	45572400
2015-08-28	488.86	488.86	484.65	487.8	47416104
2015-08-27	482	490.2	479.91	488.86	58654256
2015-08-26	467.66	482.44	467.66	481.89	63550116
2015-08-25	473.27	485.08	467.59	467.66	73588320
2015-08-24	489.37	489.37	456.87	472.95	92417056
2015-08-21	502.2	502.2	489.37	489.37	74366528
2015-08-20	506.71	506.93	502.33	502.47	42627520
2015-08-19	511.88	511.88	504.85	506.73	42365268
2015-08-18	514.47	514.47	511.4	511.88	31753806
2015-08-17	513.47	514.76	510.56	514.47	28743558
2015-08-14	512.64	514.16	511.28	514.14	31321698
2015-08-13	514.63	515.36	511.88	512.64	35647048
2015-08-12	514.35	514.74	507.59	514.64	34634864
2015-08-11	516.25	516.25	512.7	514.36	36495144
2015-08-10	513.97	517.77	513.97	516.25	35372496
2015-08-07	517.2	517.21	512.24	513.97	39932724
2015-08-06	520.94	521.96	516.56	517.2	47442248
2015-08-05	516.57	521.63	516.57	520.94	36253248
2015-08-04	516.77	517.26	513.84	516.57	39698144
2015-08-03	515.2	516.99	514.39	516.77	36389624
2015-07-31	514.68	516.67	514.68	515.2	44819216
2015-07-30	516.46	516.46	511.5	514.66	40628172
2015-07-29	514.73	517.54	514.35	516.46	31017406
2015-07-28	509.27	514.88	509.27	514.73	32300900
2015-07-27	509.62	509.95	506.21	509.27	33510616
2015-07-24	512.4	512.42	509.05	509.62	26490108
2015-07-23	514.59	514.75	511.8	512.38	25200298
2015-07-22	513.73	516.34	513.42	514.59	30392892
2015-07-21	515.48	515.52	512.66	513.73	30597700
2015-07-20	514.33	515.97	513.53	515.48	27014648
2015-07-17	514.76	514.76	511.5	514.33	34737524
2015-07-16	509.17	515.44	509.17	514.74	31544940
2015-07-15	510.7	510.88	508.52	509.09	32118556
2015-07-14	509.91	510.98	509.23	510.75	37443524
2015-07-13	504.86	510.25	504.86	509.87	33882416
2015-07-10	499.78	506.41	499.78	504.86	30607830
2015-07-09	499.31	505.8	499.31	499.56	39631944
2015-07-08	504.47	504.47	499.21	499.31	19749696
2015-07-07	494.88	505.18	494.55	504.59	42640896
2015-07-06	482.65	496.39	482.65	494.71	43325676
2015-07-02	495.11	497.43	493.56	494.86	30972814
2015-07-01	489.47	495.2	489.47	495.1	35498992
2015-06-30	490.27	492.35	488.88	489.27	48050648
2015-06-29	497.45	497.45	489.82	490.01	38177164
2015-06-26	496.67	499.18	496.6	497.52	64445076
2015-06-25	497.71	499.37	496.68	496.68	32489582
2015-06-24	499.83	500.22	497.65	497.66	33358424
2015-06-23	502.14	502.21	498.85	499.83	29803292
2015-06-22	500.98	504.33	500.98	502.14	27856532
2015-06-19	500.93	502.85	500.4	500.68	92966336
2015-06-18	495.91	502.93	495.91	500.93	36088004
2015-06-17	492.95	496.31	492.08	495.49	31499324
2015-06-16	487.8	493.13	487.8	492.81	26311508
2015-06-15	490.93	490.93	487.42	487.68	35051116
2015-06-12	493.09	493.09	489.7	491.26	34108640
2015-06-11	494.42	495.25	492.73	493.22	57074372
2015-06-10	489.53	495.1	489.53	493.97	34031016
2015-06-09	486.86	491.01	486.7	489.2	35405972
2015-06-08	487.2	488.56	485.85	486.86	34309328
2015-06-05	493.73	493.73	487.01	487.3	42247280
2015-06-04	497.94	498.17	493.35	493.79	32737166
2015-06-03	498.61	500.29	497.42	497.96	28517188
2015-06-02	500.12	500.12	496.4	498.57	30699314
2015-06-01	500.12	501.96	498.36	500.12	30215284
2015-05-29	503.37	503.37	499.16	500.09	54897620
2015-05-28	503.9	504.06	501.15	503.37	28085646
2015-05-27	501.17	504.73	501.17	503.91	32991976
2015-05-26	504.67	504.67	499.98	501.07	36277868
2015-05-22	506.8	506.8	504.52	504.66	28120000
2015-05-21	506.23	507.7	504.48	507.01	30970986
2015-05-20	507.43	508.53	506.19	506.23	31401112
2015-05-19	509.14	509.16	505.81	507.43	34510640
2015-05-18	510.22	510.22	508.11	509.13	30843660
2015-05-15	509.1	510.53	508.84	510.53	41458104
2015-05-14	501.33	509.05	501.33	508.91	31264778
2015-05-13	501.5	504.77	500.61	501.24	28956064
2015-05-12	501.95	502.98	498.74	501.5	31229792
2015-05-11	504.55	506.16	502.27	502.28	28506852
2015-05-08	500.05	506.43	500.05	504.63	36092660
2015-05-07	497.74	501.3	496.47	500.05	40444068
2015-05-06	498.04	500.12	496.03	499.05	34731560
2015-05-05	501.38	501.83	497.03	498	32228732
2015-05-04	500.95	503.08	500.95	501.66	29837116
2015-05-01	496.74	500.98	496.74	500.9	30933824
2015-04-30	498.22	498.69	494.76	496.49	46131952
2015-04-29	502.49	502.49	497.16	498.22	36060376
2015-04-28	501.97	502.78	499.82	502.15	31670172
2015-04-27	504.86	505.47	501.64	501.97	36171840
2015-04-24	504.7	506.05	504.18	504.47	32064610
2015-04-23	507.25	507.25	504.33	504.63	35478036
2015-04-22	506.77	507.67	504.41	507.25	35797744
2015-04-21	506.2	509.27	506.06	506.7	32748632
2015-04-20	504.74	508.98	504.74	506.17	37368224
2015-04-17	508.75	508.75	501.53	504.15	46796544
2015-04-16	506.91	510.71	506.24	508.75	36414920
2015-04-15	508.22	511.12	506.69	506.91	32874424
2015-04-14	506.98	509.16	505.21	508.18	29679772
2015-04-13	509.39	509.95	506.97	507.05	31496380
2015-04-10	508.89	511.12	508.23	509.58	28886874
2015-04-09	507.18	509.4	505.34	508.97	31931804
2015-04-08	506.75	508.43	504.92	507.17	30975608
2015-04-07	508.78	510.66	506.69	506.9	29067286
2015-04-06	504.22	510.98	503.23	508.92	52428212
2015-04-02	501.59	505.7	501.45	504.81	40843168
2015-04-01	501.33	501.6	496.79	501.59	39954628
2015-03-31	505.54	505.64	501.32	501.33	49479520
2015-03-30	501.06	506.09	500.36	505.74	38301672
2015-03-27	498.1	501.3	497.72	501.02	43310132
2015-03-26	500.09	500.54	496.8	498.22	57232856
2015-03-25	501.2	507.47	500.08	500.15	63797292
2015-03-24	504.56	506.61	501.19	501.2	36506848
2015-03-23	503.32	506.83	503.32	504.55	37152424
2015-03-20	497.25	503.54	497.25	503.22	154482144
2015-03-19	499.51	499.51	496.48	497.22	37844388
2015-03-18	496.44	501.56	489.25	499.51	45069224
2015-03-17	499.63	499.63	495.06	496.44	37599792
2015-03-16	494.7	499.99	494.7	499.99	40423692
2015-03-13	497.54	497.54	490.86	494.06	39467376
2015-03-12	491.33	497.82	491.33	497.78	35791656
2015-03-11	495	495.5	490.87	491.33	39011176
2015-03-10	502.6	502.6	495.18	495.18	39847424
2015-03-09	500.43	503.49	500.43	502.67	30061840
2015-03-06	509.77	509.77	498.92	500.41	47271896
2015-03-05	508.58	510.61	508.58	510.22	36079720
2015-03-04	512.4	512.4	507.28	508.51	33973124
2015-03-03	514.76	514.76	510.32	512.5	32022184
2015-03-02	513.82	514.93	512.98	514.76	33847480
2015-02-27	512.17	514.64	511.42	513.82	47106088
2015-02-26	511.25	512.11	510.01	511.67	30504540
2015-02-25	512.58	512.93	510.61	511.21	28146444
2015-02-24	511.11	513.16	509.7	512.57	29596416
2015-02-23	509.59	511.01	509.42	510.99	32402374
2015-02-20	508.17	509.8	504.62	509.59	46626412
2015-02-19	511.35	511.35	507.74	508.15	31662856
2015-02-18	508.63	511.37	507.97	511.32	32139580
2015-02-17	509.02	509.27	505.74	508.98	38036204
2015-02-13	511.33	511.33	507.93	509.04	37198288
2015-02-12	509.42	511.62	508.88	511.61	40777240
2015-02-11	506.88	510.42	505.72	509.29	38743316
2015-02-10	501.08	506.99	501.08	506.39	35499992
2015-02-09	503.78	503.78	499.15	500.71	33332278
2015-02-06	506.59	506.77	502.39	504.2	32876768
2015-02-05	505.05	506.69	504.18	506.57	36336352
2015-02-04	503.96	507.48	503.29	504.43	42644088
2015-02-03	500.11	504.07	499.76	503.96	42377172
2015-02-02	493.4	499.78	490.33	499.71	44489040
2015-01-30	502.67	502.67	492.84	493.24	61301968
2015-01-29	498.82	503.21	496.49	502.68	39580732
2015-01-28	504.77	507.96	498.42	498.82	39035144
2015-01-27	510.62	510.62	502.26	504.61	38322096
2015-01-26	510.94	511.48	508.01	510.87	57705260
2015-01-23	516.46	516.46	510.81	510.96	38948896
2015-01-22	511.18	516.6	509.09	516.45	40777932
2015-01-21	509.43	511.43	505.55	510.95	34508692
2015-01-20	507.76	511.71	505.48	509.43	42238368
2015-01-16	503.66	507.93	502.76	507.61	48411104
2015-01-15	502.92	506.56	501.74	503.66	37642436
2015-01-14	503.88	503.88	499.41	502.91	39252528
2015-01-13	504.43	510.36	501.47	504.24	39317984
2015-01-12	506.06	508.22	503.12	504.31	35921240
2015-01-09	510.06	510.22	505.95	506.05	35648592
2015-01-08	503.38	510.56	503.38	510.15	47102648
2015-01-07	494.65	502.97	494.65	502.55	36753308
2015-01-06	494.59	499.25	492.57	493.93	45733580
2015-01-05	497.75	498.27	493.4	494	42555700
2015-01-02	499.65	501.78	495.05	497.83	32025756
2014-12-31	505.92	506.36	499.29	499.58	30525816
2014-12-30	507.59	508.33	505.55	505.77	23068836
2014-12-29	509.68	509.68	506.01	507.87	23795292
2014-12-26	508.79	511.28	508.79	509.71	19139804
2014-12-24	509.6	511.34	508.72	508.72	16573688
2014-12-23	505.89	510.54	505.89	509.6	32083744
2014-12-22	502.03	505.89	502.03	505.81	37357624
2014-12-19	502.91	505.81	501.58	501.89	114799032
2014-12-18	493.15	502.92	493.15	502.92	49699116
2014-12-17	486.06	494.22	486.06	492.95	43989916
2014-12-16	488.17	495.86	485.93	486	44425292
2014-12-15	491.6	494.91	486.74	488.17	46881720
2014-12-12	497.5	499.67	491.4	491.4	43632508
2014-12-11	493.96	500.63	493.96	497.66	36706752
2014-12-10	498.73	500.06	493.46	493.77	42066276
2014-12-09	500.11	500.11	493.8	498.72	34212124
2014-12-08	501.29	503.08	499.21	500.29	35314240
2014-12-05	500.74	501.47	498.57	501.44	33546928
2014-12-04	501.21	501.66	498.36	500.74	36763520
2014-12-03	505.02	505.02	500.1	501.21	40533128
2014-12-02	503.4	505.78	503.3	505.24	36635220
2014-12-01	506.63	506.63	502.68	503.4	32605704
2014-11-28	500.92	507.93	500.92	506.5	29318284
2014-11-26	498.76	500.49	498.66	500.41	23435172
2014-11-25	497.98	499.78	497.4	498.76	41576104
2014-11-24	498.68	500.54	497.43	498.07	34183812
2014-11-21	496.64	500.83	496.64	498.6	50970440
2014-11-20	498.54	498.54	495.64	496.39	31480080
2014-11-19	496.47	498.96	495.76	498.66	33052664
2014-11-18	494.65	497.2	493.96	496.48	34444464
2014-11-17	491.59	494.66	491.21	494.65	30209108
2014-11-14	494.69	494.69	490.35	491.62	31981280
2014-11-13	492.73	496.65	492.4	494.67	30066304
2014-11-12	492.17	493.08	490.26	492.37	30275508
2014-11-11	493.21	493.76	491.45	492.3	23506104
2014-11-10	491.08	493.43	489.27	493.18	29994276
2014-11-07	489.85	491.08	486.88	491.08	38590624
2014-11-06	489.04	490.61	487.48	489.76	34855096
2014-11-05	485.88	490.78	485.88	488.78	40020672
2014-11-04	482.61	485.88	482.44	485.21	35619544
2014-11-03	480.95	482.76	480.06	482.61	34670644
2014-10-31	477.96	481.73	477.96	480.9	50031424
2014-10-30	475.02	478.74	472.26	477.65	34480976
2014-10-29	475.62	476.51	472.1	475.02	34857112
2014-10-28	473.75	475.58	473.57	475.58	30205548
2014-10-27	472.52	475.63	471.74	473.72	29167032
2014-10-24	468.75	472.95	468.75	472.55	30641708
2014-10-23	469.16	471.74	467.94	468.71	36064816
2014-10-22	468.5	472.15	468.12	469.05	35915060
2014-10-21	467	468.45	463.45	468.45	38372504
2014-10-20	460.04	467.07	459.28	466.66	35840968
2014-10-17	455.02	461.23	454.57	460.04	54839484
2014-10-16	458.18	458.18	450.55	454.85	46128388
2014-10-15	463.79	463.79	451.78	458.18	53106616
2014-10-14	464.25	465.95	462.71	463.82	39838800
2014-10-13	470.63	471.13	463.98	464.14	39473200
2014-10-10	468.39	475.33	468.39	470.65	44090736
2014-10-09	472.67	475.46	468.29	468.32	37660280
2014-10-08	466.5	472.84	466.03	472.73	39816584
2014-10-07	468.25	469.36	466.1	466.13	35688216
2014-10-06	468.2	469.06	465.72	468.42	30442344
2014-10-03	462.89	468.64	462.89	468.1	42804180
2014-10-02	462.28	464.18	461.05	462.89	32369692
2014-10-01	465.07	465.07	461.54	462.28	39881208
2014-09-30	464.94	466.2	463.64	465.07	42010096
2014-09-29	465.12	465.55	462.31	464.98	25850136
2014-09-26	463.47	465.97	461.72	465.18	27245794
2014-09-25	469.36	469.36	463.39	463.5	32404548
2014-09-24	463.73	469.62	463.73	469.38	33871020
2014-09-23	468.06	468.06	463.73	463.73	31583710
2014-09-22	468.77	469.21	467.41	468.1	29658896
2014-09-19	467.91	469.96	467.91	468.82	104817208
2014-09-18	467.12	468.03	466.46	467.8	31615546
2014-09-17	467.5	468.54	465.73	466.8	33645120
2014-09-16	463.88	468.76	463.32	467.47	29359644
2014-09-15	462.13	464.35	462.13	464.01	27487872
2014-09-12	464.93	464.93	460.83	461.97	29889486
2014-09-11	465.25	465.25	463.51	465.03	26957432
2014-09-10	463.24	465.89	463.24	465.25	28588584
2014-09-09	464.44	464.49	462.73	463.24	31163984
2014-09-08	467.61	467.61	464.1	464.63	27504938
2014-09-05	465.07	467.61	463.86	467.61	32356404
2014-09-04	464.02	466.47	463.96	465.03	30244844
2014-09-03	463.81	464.65	463.34	464.02	24907996
2014-09-02	463.81	465.85	462.37	463.57	27515136
2014-08-29	463.44	463.98	462.26	463.79	29099416
2014-08-28	463.08	463.4	461.53	463.26	21398556
2014-08-27	463.05	463.35	462.22	463.35	24457306
2014-08-26	463.37	464.43	462.9	463.05	22674900
2014-08-25	461.16	464.19	461.16	463.37	22266828
2014-08-22	461.82	463.1	460.71	460.97	29078796
2014-08-21	461.24	463.96	461.24	461.79	24379616
2014-08-20	461.26	461.61	459.76	461.24	23341810
2014-08-19	460.24	461.8	459.04	461.27	26960742
2014-08-18	457.56	460.74	457.56	460.24	29924504
2014-08-15	458.15	460.51	455.19	457.56	45514176
2014-08-14	455.17	457.07	455.17	457.06	20886188
2014-08-13	454.04	456.06	453.47	455.15	25762648
2014-08-12	454.52	454.76	452.92	454.01	24324936
2014-08-11	451.33	456.32	451.33	454.64	30720198
2014-08-08	447.04	451.39	446.73	451.2	32833364
2014-08-07	450.32	451.1	445.73	446.79	38689808
2014-08-06	446.57	451.3	446.53	450.43	50761484
2014-08-05	448.83	449.29	444.85	446.57	43703640
2014-08-04	446.78	449.28	445.95	448.7	34903668
2014-08-01	443.4	448.8	442.93	446.91	41063424
2014-07-31	450.99	450.99	443.51	443.51	55969184
2014-07-30	455.85	457.03	451.22	451.26	41050272
2014-07-29	458.25	459.77	455.85	455.85	30881952
2014-07-28	460.63	460.72	457.72	458.25	28078192
2014-07-25	462.67	462.67	459.64	460.63	23431772
2014-07-24	461.01	463.18	461.01	462.67	28370318
2014-07-23	461.51	462.97	460.78	460.99	29831648
2014-07-22	462.46	462.51	460.52	461.51	30463448
2014-07-21	464.39	464.39	460.96	462.43	28883908
2014-07-18	460.04	464.76	460.04	464.44	43271108
2014-07-17	462.84	463.71	459.79	459.91	29597720
2014-07-16	463.67	465.12	462.29	463.06	34544548
2014-07-15	467.23	467.23	462.97	463.51	47250252
2014-07-14	465.74	468.07	465.74	467.3	29203714
2014-07-11	465.19	466.02	463.58	465.51	30481542
2014-07-10	465.49	465.49	463.43	465.13	29946604
2014-07-09	463.69	466.04	463.69	465.51	27152260
2014-07-08	464.43	465.13	463.44	463.79	30991700
2014-07-07	464.16	465.03	463.16	464.5	27056512
2014-07-03	461.5	464.56	461.5	464.14	34957992
2014-07-02	460.43	462.2	460.4	461.48	24053172
2014-07-01	459.33	461.46	458.28	460.45	29398520
2014-06-30	459.49	461.94	457.99	459.33	43732056
2014-06-27	458.95	459.65	456.92	459.49	56264696
2014-06-26	460.66	460.66	457.03	458.87	34459916
2014-06-25	461	461	458.87	460.66	33915580
2014-06-24	463.23	463.23	460	460.96	34504072
2014-06-23	465.8	465.82	462.47	463.23	31088436
2014-06-20	467.46	467.67	465.62	465.82	91941992
2014-06-19	464.51	467.66	464.43	467.46	42601568
2014-06-18	459.03	464.56	458.41	464.49	37306724
2014-06-17	459.06	459.55	457.54	459.04	30108364
2014-06-16	457.53	459.53	455.98	459.08	29480040
2014-06-13	457.58	458.03	456.37	457.53	29710076
2014-06-12	461.3	461.3	456.64	457.51	34371676
2014-06-11	462.82	462.82	460.79	461.45	27049578
2014-06-10	462.62	463.17	461.47	462.9	31389844
2014-06-09	463.22	463.65	461.95	462.67	27607060
2014-06-06	462.06	463.27	462.06	463.23	31549824
2014-06-05	460.46	462.57	459.74	462.06	33689960
2014-06-04	459.01	460.67	458.29	460.46	27824040
2014-06-03	460.55	460.55	458.79	459.05	33194610
2014-06-02	461.73	461.73	460.1	460.6	28167952
2014-05-30	458.48	462.07	458.06	461.78	45329456
2014-05-29	454.8	458.75	454.8	458.48	28325628
2014-05-28	455.26	455.98	454.45	454.8	25993848
2014-05-27	453.95	455.44	453.85	455.24	33129944
2014-05-23	453.48	454.54	453.43	453.97	25033438
2014-05-22	454.1	454.1	452.17	453.36	26535658
2014-05-21	451.23	454.33	451.13	454.14	28012232
2014-05-20	453.07	453.07	450.76	451.23	27200580
2014-05-19	454.22	454.22	451.82	453.07	31015756
2014-05-16	451.45	454.31	451.37	454.22	45633928
2014-05-15	455.45	455.45	450.74	451.4	33743536
2014-05-14	458.08	458.08	455.01	455.47	28080452
2014-05-13	457.15	458.65	457.15	458.09	31923624
2014-05-12	456.85	458.83	456.45	457.15	31517206
2014-05-09	454.52	456.98	454.37	456.84	33055356
2014-05-08	454.34	456.38	453.36	454.69	35525496
2014-05-07	450.88	454.41	450.63	454.19	49357872
2014-05-06	452.67	452.67	449.71	449.72	32778380
2014-05-05	453.1	453.67	450.46	452.67	30093512
2014-05-02	453.47	454.03	452.09	453.11	34305584
2014-05-01	453.9	453.9	450.98	453.3	32965424
2014-04-30	452.67	453.94	451.92	453.85	50501868
2014-04-29	454.58	454.86	452.65	452.67	33405484
2014-04-28	449.26	455.51	449.26	454.57	43170540
2014-04-25	448.51	449.58	447.47	449.26	33577744
2014-04-24	447.15	449.21	446.13	448.52	31571034
2014-04-23	447.91	448.14	446.89	447.15	31907732
2014-04-22	448.49	448.96	447.61	447.91	34270848
2014-04-21	448.41	448.61	446.37	448.49	30525716
2014-04-17	447.94	448.6	445.64	448.37	50407040
2014-04-16	444.31	448.09	444.31	448.02	36788048
2014-04-15	442.47	444.27	441.23	443.88	44000512
2014-04-14	439.28	443.25	439.28	442.47	38266944
2014-04-11	441.33	442.91	438.66	439.21	43672724
2014-04-10	445.56	448.1	441.2	441.54	45706648
2014-04-09	443.52	445.57	443.39	445.54	39947900
2014-04-08	441.79	443.87	440.91	443.55	40627412
2014-04-07	440.55	443.54	440.48	441.79	46992704
2014-04-04	442.63	444.48	440.32	440.57	41846180
2014-04-03	442.2	443.18	441.34	442.51	37404828
2014-04-02	441.71	442.68	440.54	442.2	34236628
2014-04-01	442	442.77	440.36	441.67	36544336
2014-03-31	439.42	442.63	439.42	441.92	43553168
2014-03-28	437.81	440.13	437.81	439.31	30129684
2014-03-27	438.44	440.14	437.34	437.67	37413192
2014-03-26	439.05	441.45	438.46	438.46	40359172
2014-03-25	436.76	439.72	436.76	438.84	35356596
2014-03-24	436.99	439.08	435.86	436.47	44766536
2014-03-21	436.83	440.74	436.7	436.91	118187232
2014-03-20	434.86	437.29	433.22	436.74	27780004
2014-03-19	438.63	439.39	433.3	434.86	36549612
2014-03-18	437.9	439.32	437.19	438.67	28260408
2014-03-17	434.96	438.23	434.96	437.92	35921384
2014-03-14	434.77	437.07	434.32	434.89	35317980
2014-03-13	437.22	439.25	434.5	434.9	35918844
2014-03-12	436.89	437.4	435.04	437.4	32540830
2014-03-11	437.14	438.69	436.26	437.15	30988654
2014-03-10	436.43	437.17	435.46	437.12	33100232
2014-03-07	436.05	436.95	434.8	436.55	37481688
2014-03-06	436.21	436.8	435.5	435.93	40023008
2014-03-05	437.56	437.56	435.64	436.11	37425136
2014-03-04	431.7	438.13	431.7	437.58	48001624
2014-03-03	433.77	433.77	429.09	431.55	41252924
2014-02-28	430.63	435.59	430.63	433.77	52861324
2014-02-27	428.69	430.86	428.2	430.74	39323664
2014-02-26	429.55	431.44	428.17	428.71	33795116
2014-02-25	427.83	431.35	427.83	429.55	37885320
2014-02-24	426.52	430.62	426.52	427.87	40434984
2014-02-21	427.22	429.08	426.11	426.31	51956384
2014-02-20	425.05	428.6	424.31	427.22	40931640
2014-02-19	426.22	427.18	424.18	425.06	39147624
2014-02-18	429.21	429.39	424.96	426.38	45678912
2014-02-14	426.52	430.17	424.79	429.19	39026320
2014-02-13	424.21	427.04	421.94	426.7	41139068
2014-02-12	427	427.6	423.86	424.91	40805708
2014-02-11	422.45	427.26	421.02	426.98	43680280
2014-02-10	420.68	422.47	419.74	422.47	36414280
2014-02-07	417.3	420.89	417.14	420.66	41573792
2014-02-06	412.46	417.09	412.46	416.86	41839824
2014-02-05	412.05	413.11	410.04	412.43	42894688
2014-02-04	409.93	412.71	409.93	412.1	44131448
2014-02-03	419.22	419.22	409.4	409.84	56733924
2014-01-31	420.9	421.71	415.06	419.15	51045412
2014-01-30	420.54	422.6	420.47	420.98	36480424
2014-01-29	427.81	427.81	419.57	420.24	46473028
2014-01-28	425.14	428.82	425.14	428.02	32301034
2014-01-27	426.37	427.29	424.4	425.06	40650996
2014-01-24	429.84	431.72	426.24	426.24	50982900
2014-01-23	434.17	434.17	429.04	430.1	35715376
2014-01-22	434.76	435.69	433.84	434.17	34365616
2014-01-21	433.43	435.64	432.04	434.72	46553196
2014-01-17	436.57	436.69	432.96	433.24	63792108
2014-01-16	436.61	437.22	434.45	436.74	37174604
2014-01-15	436.63	437.96	435.39	436.71	34550268
2014-01-14	434.24	436.89	434.24	436.58	35949240
2014-01-13	436.7	438.05	433.73	434.2	40420776
2014-01-10	436.23	438.12	435.31	436.99	34919220
2014-01-09	434.38	436.68	433.46	436.23	40112272
2014-01-08	437.47	437.47	433.2	434.35	45015444
2014-01-07	435.14	438.52	435.14	437.46	33826320
2014-01-06	437.18	438.34	434.25	435.14	36023188
2014-01-03	437.91	439.18	436.49	437.02	24254504
2014-01-02	442.34	442.34	436.86	437.82	30174300
2013-12-31	442.91	443.84	441.34	442.62	28289140
2013-12-30	441.6	442.9	441.48	442.83	20585984
2013-12-27	440.57	442.4	440.57	441.54	18222392
2013-12-26	438.57	440.54	438.57	440.43	20755548
2013-12-24	438.05	439.53	437.95	438.51	10831607
2013-12-23	439.4	439.71	436.73	437.93	29190346
2013-12-20	437.34	440.27	436.8	438.85	107545752
2013-12-19	437.81	437.81	434.67	437.22	37901436
2013-12-18	431.03	438.2	428.4	438.01	48223640
2013-12-17	432.79	432.96	429.95	430.84	38004584
2013-12-16	433.12	435.41	432.04	432.83	33216024
2013-12-13	434.09	434.84	431.95	432.96	30092764
2013-12-12	439.91	439.91	433.54	434.04	42508792
2013-12-11	439.14	442.01	439.02	439.96	37105508
2013-12-10	442.62	442.62	438.12	439.08	36266596
2013-12-09	442.21	444.28	442.21	442.84	44198236
2013-12-06	436.54	442.02	436.54	441.96	39325944
2013-12-05	439.1	439.1	435.21	435.63	43868184
2013-12-04	441.37	441.37	436.19	439.53	40331644
2013-12-03	439.65	441.46	439.02	441.41	38469664
2013-12-02	441.74	441.78	438.17	439.45	32275856
2013-11-29	442.36	444.14	441.14	441.58	26176716
2013-11-27	442.2	442.68	441.2	442.36	23666352
2013-11-26	443.14	444.35	441.8	442.07	41356184
2013-11-25	444.29	445.56	442.56	443.14	28613320
2013-11-22	441.55	444.03	440.82	443.99	26651008
2013-11-21	440.92	441.95	439.86	441.67	30894292
2013-11-20	442.98	444.34	439.7	440.79	32864032
2013-11-19	444.16	444.26	442.12	442.86	32663074
2013-11-18	446.08	446.17	443.65	444.47	33444532
2013-11-15	445.06	446.69	443.91	446.03	43667648
2013-11-14	442.29	445.68	442.29	445.14	30243728
2013-11-13	438.41	442.27	437.6	442.27	32240412
2013-11-12	437.79	438.92	436.47	438.53	29621668
2013-11-11	438.68	439.92	437.62	438.09	28456132
2013-11-08	437	438.74	433.77	438.69	39398152
2013-11-07	442.58	442.73	436.21	437.12	47100984
2013-11-06	438.56	443.37	438.56	443.36	33456336
2013-11-05	437.39	439.77	435.95	438.54	31380912
2013-11-04	437.6	438.92	436.12	437.61	28880600
2013-11-01	435.47	437.88	434.95	437.16	37140268
2013-10-31	437.76	438.05	435.11	435.38	48844904
2013-10-30	441.31	441.42	436.83	437.76	28267864
2013-10-29	437.41	441.32	437.41	441.29	32612300
2013-10-28	432.17	438.94	432.17	437.42	39935384
2013-10-25	431.21	432.25	429.66	432.23	36001568
2013-10-24	431.63	432.09	430.41	431.01	34187416
2013-10-23	431.23	432.66	429.82	431.83	31997588
2013-10-22	425.54	432.19	425.54	431.29	37179640
2013-10-21	426.63	426.63	424.02	425.45	29813740
2013-10-18	425.84	427.11	425.19	426.62	51743364
2013-10-17	421.18	426.03	420.44	425.8	34383824
2013-10-16	416.16	421.54	416.16	421.53	32712554
2013-10-15	419.24	419.24	415.23	415.76	34738100
2013-10-14	417.32	419.44	415.49	419.34	27674728
2013-10-11	416.62	417.7	415.26	417.7	33403292
2013-10-10	409.34	416.62	409.34	416.62	37146488
2013-10-09	408.49	411.07	407.71	408.89	38301628
2013-10-08	408.56	411.24	408.47	408.47	40413152
2013-10-07	410.07	410.72	407.74	408.57	30070616
2013-10-04	409.79	411.6	409.14	410.53	29642156
2013-10-03	411.69	411.69	408.49	409.83	37159936
2013-10-02	412.39	412.39	407.89	411.71	38145144
2013-10-01	410.22	412.77	409.62	412.61	33501190
2013-09-30	414.58	414.58	409.53	410.24	46608288
2013-09-27	416.59	416.59	412.82	414.6	27288442
2013-09-26	415.1	417.17	414.85	417.16	26584176
2013-09-25	418.36	419.09	414.48	415.05	33707096
2013-09-24	421.14	421.24	417.96	418.17	33769532
2013-09-23	423.16	423.16	420.29	421.12	34888108
2013-09-20	425.87	425.87	422.78	423.28	94712184
2013-09-19	427.96	427.99	424.96	425.89	38152304
2013-09-18	422.55	428.16	420.46	427.89	38644788
2013-09-17	421.25	423.18	421.2	422.59	34333016
2013-09-16	418.23	422.59	418.23	421.23	31015416
2013-09-13	414.24	417.78	414.24	417.52	29044104
2013-09-12	414.67	415.35	413.85	414.15	32807744
2013-09-11	411.66	414.78	411.47	414.76	35577056
2013-09-10	411.34	412.9	410.28	411.66	35792272
2013-09-09	408.21	411.33	408.21	411.33	28270208
2013-09-06	407.68	410.32	404.63	408.2	34440432
2013-09-05	408.07	409.09	407.09	407.68	29564496
2013-09-04	406.15	409.14	404.89	408.07	35448332
2013-09-03	406.83	409.56	405.35	406.25	36835620
2013-08-30	405.39	406.97	404.75	406.32	42239208
2013-08-29	403.14	406.79	402.2	405.12	28589154
2013-08-28	406.1	406.1	403.32	403.32	36686432
2013-08-27	408.68	408.68	405.22	406.26	33545600
2013-08-26	413.46	413.82	408.76	408.76	28662928
2013-08-23	410.97	413.79	410.97	413.41	29363440
2013-08-22	409.15	411.67	409.15	410.93	30214724
2013-08-21	412.08	412.78	408.85	409.11	32894540
2013-08-20	412.71	414.79	411.95	412.22	26521176
2013-08-19	414.16	414.16	412.37	412.56	27848784
2013-08-16	416.94	416.94	412.56	414.23	47796252
2013-08-15	423.75	423.75	416.64	417.06	37710424
2013-08-14	426.79	426.79	423.65	423.75	28513206
2013-08-13	426.92	427.7	424.86	426.8	24888724
2013-08-12	427.58	427.58	425.03	426.68	28082878
2013-08-09	429.52	429.52	426.82	427.89	26237780
2013-08-08	428.18	430.38	427.53	429.77	33689000
2013-08-07	429.5	429.5	426.88	427.68	29573724
2013-08-06	430.53	430.53	428.4	429.93	32091760
2013-08-05	429.81	430.97	429.02	430.53	26565108
2013-08-02	429.86	430.22	426.96	430.21	35903512
2013-08-01	426.15	430.45	426.15	430.01	36395580
2013-07-31	426.75	428.77	425.66	425.66	45063648
2013-07-30	427.35	429.62	426.13	426.45	31544872
2013-07-29	428.23	428.23	426.3	427.01	25824328
2013-07-26	427.81	428.29	422.9	428.26	31558372
2013-07-25	426.41	429.12	425.69	428.46	31009374
2013-07-24	429.31	429.62	425.83	426.58	31401032
2013-07-23	430.52	430.52	428.91	429.28	29256484
2013-07-22	431.1	431.53	429.66	430.35	28203688
2013-07-19	428.81	431.02	428.24	431.02	47517052
2013-07-18	427.43	430.12	426.4	428.78	29707400
2013-07-17	426.94	428.28	426.6	427.37	39244548
2013-07-16	428.14	428.14	424.87	426.73	31277444
2013-07-15	428.08	428.4	427.38	428.18	29107648
2013-07-12	427.52	428.11	426.14	428.03	35978576
2013-07-11	421.61	428.16	421.61	427.53	36798772
2013-07-10	420.54	422.81	419.99	421.1	35480804
2013-07-09	417.15	421.34	417.15	420.55	38313164
2013-07-08	413.47	417.6	413.47	417.15	33456384
2013-07-05	412.34	414.96	409.47	413.13	27956276
2013-07-03	413.2	413.2	409.49	412.32	24559260
2013-07-02	412.73	415.44	411.71	413.36	34054980
2013-07-01	410.05	415.64	410.05	412.79	33113182
2013-06-28	411.82	413.5	409.64	409.77	81540544
2013-06-27	410.54	416.02	410.54	412.24	31552676
2013-06-26	406.38	412.02	406.38	410.51	35408852
2013-06-25	406.32	407.79	404.37	406.34	41112196
2013-06-24	407.8	409.88	402.18	406.06	39539416
2013-06-21	402.28	409.6	402.28	407.98	104923456
2013-06-20	414.54	414.54	401.66	402.28	55757824
2013-06-19	423.3	424.1	414.86	414.88	38664044
2013-06-18	421.44	423.7	420.5	423.29	29213688
2013-06-17	418.53	423.39	418.53	421.44	34273156
2013-06-14	418.88	421.5	417.14	418.06	33760172
2013-06-13	415.15	419.76	413.36	418.94	39209904
2013-06-12	418.35	420.03	415.08	415.11	30964756
2013-06-11	418.56	420.28	415	417.45	32300866
2013-06-10	419.08	419.98	416.76	418.73	31027522
2013-06-07	414.51	420.08	414.51	419.01	40418312
2013-06-06	412.02	413.91	408.68	413.91	56046312
2013-06-05	416.61	416.61	411.83	411.95	36351136
2013-06-04	416.82	419.74	414.12	416.89	41947560
2013-06-03	412.31	416.92	408.6	416.79	45611124
2013-05-31	419.63	419.63	412.3	412.3	68527720
2013-05-30	421.76	423.4	419.73	419.87	34332288
2013-05-29	429.33	429.33	420.87	421.52	36574664
2013-05-28	429.9	434.24	428.74	429.77	38100844
2013-05-24	424.83	429.46	423.45	429.37	33616560
2013-05-23	426.58	426.71	422.72	425.3	58685172
2013-05-22	427.6	432.52	425.61	427.04	45464764
2013-05-21	427.76	428.92	424.95	427.65	35588400
2013-05-20	431.74	431.74	427.11	427.65	33113612
2013-05-17	430.72	431.52	428.29	431.84	49059316
2013-05-16	433.81	433.81	430.67	431.25	36390804
2013-05-15	429.52	434.66	429.2	434.1	36878296
2013-05-14	425.04	429.8	425.04	429.64	37827096
2013-05-13	424.32	426.38	423.25	425.04	30916578
2013-05-10	422.66	424.54	422.06	424.37	31959428
2013-05-09	425.3	426.06	421.6	422.52	31158848
2013-05-08	425.71	425.85	423.98	425.5	36499392
2013-05-07	421.98	425.35	421.98	425.35	33488928
2013-05-06	425.01	425.01	421.63	421.93	34044392
2013-05-03	423.4	426.54	423.4	425.16	37007824
2013-05-02	421.76	424.76	420.55	423.28	34333336
2013-05-01	422.21	424.89	421.21	421.73	34089764
2013-04-30	423.03	423.03	420.45	422.39	43350456
2013-04-29	421.76	423.64	421.66	423.09	32902552
2013-04-26	421.63	422.85	421.05	421.72	35926928
2013-04-25	420.75	422.85	420.42	421.66	37421464
2013-04-24	427.91	427.98	420.02	420.37	37733392
2013-04-23	424.7	427.79	422.52	427.79	34986920
2013-04-22	423.37	425.13	421.37	424.41	33166308
2013-04-19	416.91	423.85	416.91	423.37	60681432
2013-04-18	417.47	419.18	415.73	416.89	41387440
2013-04-17	420.4	420.4	416.21	417.42	42963520
2013-04-16	414.19	421.18	414.19	420.98	38138440
2013-04-15	419.84	420.16	413.8	413.86	48308460
2013-04-12	418.57	420.18	417.84	420.17	32809592
2013-04-11	416.88	420.15	416.88	418.65	35289944
2013-04-10	413.72	417.31	413.72	416.83	34501944
2013-04-09	414.07	415.24	412.38	413.66	37857300
2013-04-08	409.65	414.03	408.13	414.02	38143048
2013-04-05	411.98	411.98	407.94	409.59	35172976
2013-04-04	410.46	412.95	410.42	412.38	36670836
2013-04-03	414.86	415.29	409.36	410.24	41595224
2013-04-02	410.66	415.24	410.66	414.86	36767404
2013-04-01	410.25	410.69	409.05	410.4	28573084
2013-03-28	408.46	410.72	407.54	410.47	52930260
2013-03-27	408.76	408.76	406.64	408.42	27330356
2013-03-26	405.74	409.37	405.74	409.36	29305468
2013-03-25	406.14	407.93	404.6	405.61	38839296
2013-03-22	402.37	406.61	402.37	406.01	42111672
2013-03-21	403.3	404.14	401.89	402.34	34052700
2013-03-20	399.8	404.06	399.8	403.46	41487584
2013-03-19	396.64	399.86	396.64	399.58	36884004
2013-03-18	397.57	398.09	395.43	396.64	33446306
2013-03-15	399.62	399.62	397.14	397.73	119020816
2013-03-14	398.24	400	398.24	399.68	36903852
2013-03-13	398.01	398.52	396.83	398.22	34810632
2013-03-12	398.65	398.65	397.32	398	33895412
2013-03-11	398.17	398.99	397.96	398.46	32157052
2013-03-08	397.49	398.38	396.32	398.17	31357876
2013-03-07	397.82	398.27	397.14	397.49	37567388
2013-03-06	398.45	398.87	397.11	397.59	33037164
2013-03-05	397.15	399.14	397.15	398.41	37760228
2013-03-04	393.97	397.15	393.51	397.13	39418552
2013-03-01	392.28	394.38	391.2	394.01	43580672
2013-02-28	393.14	395.25	392.78	392.78	67072156
2013-02-27	390.76	394.09	388.99	393.14	35803392
2013-02-26	389.63	391.79	388.88	390.76	45575632
2013-02-25	394.73	396.88	389.4	389.41	49125496
2013-02-22	392.64	394.69	392.51	394.67	40596848
2013-02-21	391.45	393.38	390.17	392.64	50525344
2013-02-20	392.16	393.58	391.51	391.56	41697392
2013-02-19	388.08	392.12	388.08	392.12	46994696
2013-02-15	387.4	388.58	386.16	388.08	74599736
2013-02-14	385.82	388.65	385.61	387.22	64206644
2013-02-13	386.41	387.07	385.46	386.66	39979904
2013-02-12	386.82	386.95	385.97	386.41	34295660
2013-02-11	387.33	387.38	386.4	386.96	26041008
2013-02-08	387.54	388.96	386.69	387.35	32679094
2013-02-07	385.33	387.65	385.01	387.53	37126496
2013-02-06	384.9	385.49	383.55	385.49	36772608
2013-02-05	380.83	385.91	380.83	384.95	38194456
2013-02-04	384.07	384.07	380.29	380.63	38101316
2013-02-01	381.14	384.5	381.14	384.09	37902636
2013-01-31	381.64	382.36	380.97	381.12	56740084
2013-01-30	382.23	382.82	381.15	381.66	35747884
2013-01-29	379.92	382.74	379.56	382.27	37817180
2013-01-28	379.82	380.68	378.77	380.06	33808488
2013-01-25	377.96	380.03	377.96	379.71	40316572
2013-01-24	376.91	378.45	376.91	377.8	32646532
2013-01-23	376.91	376.91	375.91	376.82	31054226
2013-01-22	377.1	377.1	375.35	376.93	42502220
2013-01-18	375.63	377.09	374.7	377.07	81523512
2013-01-17	373.36	376.56	373.36	375.65	36444824
2013-01-16	373.72	373.72	372.3	373.31	28246966
2013-01-15	372.73	374.33	371.37	373.93	29772236
2013-01-14	371.52	373.12	371.43	372.76	29376068
2013-01-11	370.33	371.72	370.19	371.48	32023332
2013-01-10	367.94	370.24	367.94	370.24	37015824
2013-01-09	367.07	368.5	367.07	367.85	32198100
2013-01-08	367.78	367.78	366.38	367.03	37814384
2013-01-07	370.22	370.22	367	367.9	34984252
2013-01-04	369.16	370.76	368.87	370.35	36752472
2013-01-03	370.28	370.54	368.28	369.15	38724584
2013-01-02	361.33	370.28	361.33	370.28	49457144
2012-12-31	356.83	360.95	355.53	360.78	39833596
2012-12-28	360.14	360.15	356.65	356.83	31409646
2012-12-27	359.93	361.08	357.74	360.36	29059118
2012-12-26	362.99	363.14	359.34	360.04	24675632
2012-12-24	364.3	364.3	362.33	363.03	14097626
2012-12-21	367.9	367.9	362.25	364.31	110782168
2012-12-20	365.93	368.02	365.6	368.01	34432280
2012-12-19	369.67	369.72	365.8	365.83	43087312
2012-12-18	369.67	370.34	367	369.67	47402764
2012-12-17	368.91	370.49	368.55	369.58	45396948
2012-12-14	369.35	370.24	368.52	368.9	37570360
2012-12-13	370.17	371.46	368.85	369.39	34725184
2012-12-12	371.3	372.22	369.81	370.16	42756592
2012-12-11	370.94	373.67	370.52	371.15	39512524
2012-12-10	371.41	371.79	370.49	370.79	34719704
2012-12-07	369	371.23	369	371.2	33003156
2012-12-06	369.02	369.52	368.11	368.87	36179804
2012-12-05	368.07	369.93	366.6	368.21	39318756
2012-12-04	368.9	369.38	367.91	367.96	38484360
2012-12-03	370.34	370.9	368.71	368.9	37168432
2012-11-30	369.06	370.72	368.45	370.18	72412920
2012-11-29	367.4	369.63	367.06	368.94	38222752
2012-11-28	364.06	367.53	362.66	367.4	46433180
2012-11-27	364.68	366.46	363.98	364.15	40089172
2012-11-26	367.24	367.24	363.58	364.67	35262016
2012-11-23	362.08	367.24	362.08	367.24	19458522
2012-11-21	361.29	361.99	360.5	361.94	28767428
2012-11-20	359.99	361.24	358.32	361.22	40104640
2012-11-19	354.38	359.98	354.38	359.97	46142796
2012-11-16	351.89	354.62	350.97	354.12	63996836
2012-11-15	352.17	352.35	349.65	351.96	45845996
2012-11-14	355.91	356.72	351.53	352.39	43159240
2012-11-13	356.29	358.73	355.56	355.91	38027300
2012-11-12	356.78	357.38	355.92	356.43	16999744
2012-11-09	356.4	358.9	355.45	356.78	42032480
2012-11-08	359.76	361.21	356.44	356.44	48114968
2012-11-07	364.56	364.56	358.68	360.27	43327736
2012-11-06	362.25	365.64	362.25	364.56	35404992
2012-11-05	362.52	362.65	360.34	362.18	35040896
2012-11-02	364.85	366.37	362.27	362.68	40046992
2012-11-01	365	366.64	364.45	364.86	40088696
2012-10-31	364.3	366.99	363.18	364.96	48178896
2012-10-26	365.13	365.48	362.98	364.08	43484160
2012-10-25	363.19	366.6	363.19	365.2	39564524
2012-10-24	363.16	364.71	362.44	363.03	37924240
2012-10-23	367.66	367.66	362.03	363.1	36616860
2012-10-22	367.84	368.17	365.49	367.99	42374616
2012-10-19	372.43	372.46	367.33	367.83	69327288
2012-10-18	374.25	374.27	371.45	372.47	35967552
2012-10-17	373.37	375.58	373.37	374.21	38929328
2012-10-16	372.29	373.69	372.12	373.37	33755392
2012-10-15	370.23	372.62	369.87	372.29	35341160
2012-10-12	369.56	372.09	369.56	370.23	37897708
2012-10-11	370.67	372.27	369.48	369.48	37772108
2012-10-10	372.26	373.95	370.31	370.67	36658240
2012-10-09	375.55	375.84	372.13	372.21	35652000
2012-10-08	376.81	376.81	375.37	375.57	25442964
2012-10-05	375.44	377.55	375.44	376.75	33731080
2012-10-04	373.78	376.55	373.78	375.41	30626220
2012-10-03	372.74	375.24	371.98	373.77	44311436
2012-10-02	372.86	374.72	371.18	372.6	33659424
2012-10-01	369.88	373.87	369.88	372.49	40810584
2012-09-28	371.04	371.04	368.33	369.97	46078848
2012-09-27	369.9	371.88	369.23	371.11	32496728
2012-09-26	369.94	371.52	369.83	369.83	35086136
2012-09-25	372.75	374.08	369.94	369.94	50881536
2012-09-24	372.09	373.47	371.26	372.83	39446084
2012-09-21	373.32	374.12	371.88	372.13	164188896
2012-09-20	371.05	373.63	371.05	373.32	47993704
2012-09-19	370.13	372.18	369.78	371.22	45183692
2012-09-18	368.3	370.91	368.09	370.13	43186716
2012-09-17	367.51	368.95	367.34	368.39	46268008
2012-09-14	370.05	370.05	366.76	367.67	59068516
2012-09-13	363.76	370.68	363.7	370.05	43029256
2012-09-12	366.47	366.7	363.5	363.76	37318648
2012-09-11	367.21	367.67	366.42	366.46	33468208
2012-09-10	368.16	368.17	366.75	367.24	39186672
2012-09-07	370.97	370.98	367.3	368.06	46350112
2012-09-06	366.51	370.97	366.51	370.97	40978176
2012-09-05	367.42	367.68	366.13	366.35	40920056
2012-09-04	365.84	368.23	365.59	367.46	38341388
2012-08-31	365.6	368.12	365.6	365.92	45093888
2012-08-30	366.9	366.9	365.22	365.37	29249732
2012-08-29	367.8	368.6	366.92	366.98	29681648
2012-08-28	367.34	368.97	366.67	367.84	31503638
2012-08-27	367.07	368.37	366.85	367.38	25573660
2012-08-24	363.84	367.57	363.33	367.09	30227448
2012-08-23	366.7	366.7	363.73	363.84	33134796
2012-08-22	367.95	368.04	366.12	366.74	35240140
2012-08-21	370.11	371.21	367.8	367.91	32944328
2012-08-20	370.25	370.31	368.83	370.11	28873880
2012-08-17	369.91	370.55	369.46	370.26	46375092
2012-08-16	369.09	370.01	367.46	369.86	36097200
2012-08-15	368.93	369.93	368.3	369.18	29738776
2012-08-14	367.52	369.29	367.52	368.9	32646960
2012-08-13	367.71	367.71	366.41	367.4	29140060
2012-08-10	367.54	367.74	366.03	367.71	34467212
2012-08-09	369.35	369.35	367.29	367.8	29440976
2012-08-08	367.25	369.59	366.59	369.33	39968304
2012-08-07	369.01	370.49	367.16	367.26	39468928
2012-08-06	369.59	371.34	368.86	368.9	37774172
2012-08-03	364.1	369.87	364.1	369.35	41625392
2012-08-02	366.22	366.22	361.94	363.48	40181920
2012-08-01	368.38	369.22	365.58	366.35	41639092
2012-07-31	369.55	369.55	368.1	368.3	43675676
2012-07-30	367.75	369.85	367	369.64	32742760
2012-07-27	363.57	368.91	363.57	367.68	52018908
2012-07-26	358.27	364.08	358.27	363.35	42467552
2012-07-25	357.37	358.53	356.89	357.45	38901528
2012-07-24	358.65	358.72	355.55	357.28	39798912
2012-07-23	360.88	360.88	357.54	358.65	41300872
2012-07-20	363.74	363.74	360.58	361.64	108324800
2012-07-19	364.64	364.69	362.47	363.92	51509752
2012-07-18	364.88	364.88	363.57	364.64	35262888
2012-07-17	363.47	365.38	361.95	364.96	37063220
2012-07-16	364.79	364.79	363.04	363.34	33162768
2012-07-13	360.8	365.16	360.8	364.82	37629900
2012-07-12	360.46	362.06	359.55	360.8	46408868
2012-07-11	361.11	361.46	359.2	360.74	41682120
2012-07-10	360.79	362.48	360.3	361.1	40930676
2012-07-09	360.87	360.91	359.48	360.6	37417408
2012-07-06	361.29	361.29	359.74	360.87	30607300
2012-07-05	362.45	362.45	360.72	361.36	40048520
2012-07-03	360.99	362.76	360.19	362.55	22668760
2012-07-02	358.8	360.96	357.95	360.96	39615876
2012-06-29	352.82	358.92	352.82	358.92	58103432
2012-06-28	351.13	352.62	348.11	352.39	107486080
2012-06-27	348.77	351.54	348.77	351.29	38612688
2012-06-26	348.31	350.18	347.81	348.81	34221328
2012-06-25	350.58	350.58	347.43	348.3	43665272
2012-06-22	349.58	351.48	349.58	350.6	68265632
2012-06-21	353.89	354.45	349.47	349.55	48641832
2012-06-20	355.74	355.79	351.63	353.86	48449724
2012-06-19	356.07	357.23	355.4	355.74	44329876
2012-06-18	355.41	356.52	354.27	356.05	32620412
2012-06-15	354.53	356.22	354.53	355.47	86989832
2012-06-14	349.92	355.69	349.92	354.48	42156824
2012-06-13	350.79	351.88	349.03	349.92	35872332
2012-06-12	348.88	350.9	348.23	350.83	36715640
2012-06-11	350.31	352.01	348.63	348.82	33931428
2012-06-08	347.39	350.42	347.39	350.31	37104252
2012-06-07	346.64	348.5	346.64	347.42	44738892
2012-06-06	341.94	346.61	341.94	346.61	44482532
2012-06-05	342.43	342.43	340.48	341.91	34956576
2012-06-04	341.56	342.68	340.27	342.45	39329756
2012-06-01	347.33	347.33	341.14	341.55	52430480
2012-05-31	348.33	349.53	346.78	347.33	68259736
2012-05-30	351.28	351.28	347.7	348.33	40983588
2012-05-29	349.18	351.47	349.18	351.3	32775066
2012-05-25	349.3	350.51	348.34	349.11	31585334
2012-05-24	346.31	349.45	346.31	349.25	36340040
2012-05-23	347.09	347.15	343.75	346.19	41599564
2012-05-22	346.72	348.41	345.94	347.14	36916380
2012-05-21	345.37	346.88	344.42	346.75	38395788
2012-05-18	347.35	348.18	344.76	345.33	71011304
2012-05-17	349.68	350.57	347.31	347.35	44242616
2012-05-16	348.74	350.91	348.74	349.68	41716380
2012-05-15	348.9	350.63	348	348.7	47574520
2012-05-14	350.05	350.08	347.48	348.9	41947304
2012-05-11	351.08	352.1	349.99	350.14	39975172
2012-05-10	348.62	352.17	348.62	351.08	42880744
2012-05-09	350.89	350.89	347.64	348.54	48036640
2012-05-08	351.36	351.36	349.09	350.89	42665832
2012-05-07	351	352.11	350.72	351.39	38608252
2012-05-04	353.85	353.95	350.93	351	37762944
2012-05-03	353.7	354.55	352.91	353.85	41260568
2012-05-02	352.57	354.08	351.89	353.64	37131176
2012-05-01	351.74	354.17	351	352.57	42096708
2012-04-30	352.84	352.84	351.01	351.85	66652312
2012-04-27	353.16	353.76	352.62	352.84	38875104
2012-04-26	350.29	353.94	350.27	353.16	40487024
2012-04-25	348.51	350.94	348.51	350.29	42394136
2012-04-24	348.49	350.08	348.15	348.51	42413248
2012-04-23	353.52	353.52	347.49	348.46	42721772
2012-04-20	350.61	354.23	350.61	353.59	57145776
2012-04-19	351.68	351.89	349.22	350.55	36082952
2012-04-18	351.99	352.38	350.72	351.68	34973976
2012-04-17	348.23	352.6	348.23	352.04	38790444
2012-04-16	346.5	349.24	346.5	348.18	40669148
2012-04-13	346.81	348.46	346.45	346.49	44800540
2012-04-12	346.2	346.94	345.06	346.81	34731088
2012-04-11	344.7	347.67	344.7	346.17	41524940
2012-04-10	347.93	347.93	344.56	344.7	46840732
2012-04-09	350.9	350.9	347.5	347.98	35665112
2012-04-05	351.32	351.32	349.37	351.09	43476492
2012-04-04	352.27	352.55	351.1	351.32	44772784
2012-04-03	354.23	354.23	351.05	352.3	47089400
2012-04-02	351.5	354.89	351.5	354.29	48866108
2012-03-30	349.23	352.17	349.23	351.49	55247948
2012-03-29	349.32	349.5	346.86	349.23	49506588
2012-03-28	349.92	349.92	348.47	349.32	38348280
2012-03-27	350.52	351.37	349.84	349.91	34415496
2012-03-26	347.93	350.63	347.93	350.52	36627048
2012-03-23	347.43	348.22	346.71	347.85	35300960
2012-03-22	346.78	347.82	345.86	347.43	29021320
2012-03-21	346.45	347.73	345.87	346.86	33111228
2012-03-20	346.35	347.04	344.86	346.44	30811676
2012-03-19	345.99	346.76	345.02	346.38	27199856
2012-03-16	346.41	346.94	345.49	345.99	92977248
2012-03-15	345.69	346.42	344.51	346.42	36119720
2012-03-14	346.51	346.72	345.03	345.69	35505524
2012-03-13	344.71	346.6	344.64	346.55	41416840
2012-03-12	342.81	345.05	342.54	344.65	33912464
2012-03-09	341.86	343.26	341.6	342.8	30031948
2012-03-08	339.83	342.37	339.83	341.85	34751072
2012-03-07	339.45	340.09	338.27	339.81	47083268
2012-03-06	342.19	342.19	339.33	339.44	44845988
2012-03-05	340.69	342.59	340.33	342.28	34352448
2012-03-02	340.53	341.22	339.99	340.69	34610072
2012-03-01	341.27	341.69	339.67	340.55	44774972
2012-02-29	340.41	342.31	340.28	341.2	60672000
2012-02-28	339.23	340.6	338.91	340.31	39782312
2012-02-27	339.34	340.14	337.58	339.24	41268432
2012-02-24	338.6	339.72	338.6	339.39	40220780
2012-02-23	337.05	338.97	335.98	338.56	42241300
2012-02-22	337.74	337.74	336.14	337.05	38861608
2012-02-21	339.21	339.21	337.2	337.73	39125336
2012-02-17	339.09	340.21	338.61	339.2	60848872
2012-02-16	336.88	339.52	336.88	339.1	39822588
2012-02-15	337.68	338.59	336.23	336.85	41819728
2012-02-14	336.41	337.65	335.81	337.65	36958520
2012-02-13	335.38	337.07	335.38	336.44	33802336
2012-02-10	336.17	336.17	334.03	335.38	37279084
2012-02-09	334.68	336.39	333.96	336.17	48069360
2012-02-08	334.7	335.37	333.77	334.68	37750452
2012-02-07	334.52	335.82	333.89	334.69	36720256
2012-02-06	334.51	334.96	333.51	334.52	38330080
2012-02-03	333.32	336.12	333.32	334.51	44226496
2012-02-02	332.38	333.82	332.32	333.25	39549736
2012-02-01	329.84	333.76	329.84	332.32	41601588
2012-01-31	329.99	330.96	328.17	329.84	56360928
2012-01-30	331.43	331.43	328.55	329.93	33614976
2012-01-27	334.04	334.04	330.66	331.45	39995752
2012-01-26	335.32	336.88	333.31	334.05	36332392
2012-01-25	331.97	335.78	330.47	335.3	38754552
2012-01-24	333.45	333.45	331.41	331.97	35323668
2012-01-23	334.11	334.13	331.87	333.45	35250792
2012-01-20	333.32	334.17	332.01	334.11	58647384
2012-01-19	332.73	334.09	331.74	333.32	37513692
2012-01-18	332.64	333.14	331.32	332.73	38867880
2012-01-17	331.37	334.04	331.37	332.65	42495220
2012-01-13	331.57	331.57	329.25	331.28	45538836
2012-01-12	331.82	333.02	330.82	331.6	34372376
2012-01-11	333.88	333.88	330.96	331.81	40569032
2012-01-10	332.64	334.55	332.64	333.88	39422300
2012-01-09	332.16	332.93	331.72	332.64	41491128
2012-01-06	334.36	334.36	331.55	332.16	36765844
2012-01-05	334.91	334.91	332.76	334.36	40908096
2012-01-04	335.68	335.68	333.76	334.97	38412708
2012-01-03	335.54	338.65	335.54	335.68	47373128
2011-12-30	337.4	337.4	335.47	335.54	28490452
2011-12-29	335.12	337.55	335.12	337.43	24259796
2011-12-28	336.81	337.13	334.9	335.11	24154076
2011-12-27	336.94	338.06	336.53	336.82	25760366
2011-12-23	333.93	337.03	333.93	336.96	28059784
2011-12-22	334.76	334.78	333.04	333.94	42730268
2011-12-21	331.12	335.06	331.02	334.76	48517576
2011-12-20	325.17	331.48	325.17	331.12	50124848
2011-12-19	326.43	328.96	324.28	325.01	37983348
2011-12-16	326.22	328.77	325.54	326.39	99377376
2011-12-15	323.06	327.03	323.06	326.15	41961776
2011-12-14	324.64	325.77	322.68	322.99	41358820
2011-12-13	325.7	328.09	323.95	324.67	46144200
2011-12-12	328.09	328.09	323.55	325.64	37735636
2011-12-09	325.01	328.86	325.01	328.12	38756532
2011-12-08	328.01	328.01	324.43	325.01	39501952
2011-12-07	327.92	329.6	325.7	328.31	55926172
2011-12-06	327.25	329.33	326.39	327.94	40597208
2011-12-05	325.91	328.48	325.51	327.22	41917672
2011-12-02	326.7	328.42	325.64	325.91	40590104
2011-12-01	327.6	329.28	326.01	326.62	43286928
2011-11-30	320.23	327.6	320.23	327.6	83102592
2011-11-29	316.92	321.29	316.92	320.01	44091604
2011-11-28	312.4	317.58	312.4	316.89	45126368
2011-11-25	311.44	314.55	311.44	312.09	24371120
2011-11-23	315.03	315.03	310.8	311.48	45205416
2011-11-22	314.84	317.19	314	315.06	41092300
2011-11-21	319.66	319.66	313.57	314.84	48565592
2011-11-18	318.43	320.63	318.43	319.76	56672100
2011-11-17	319.97	321.37	316.77	318.43	48680680
2011-11-16	322.61	324.23	319.71	319.97	47464440
2011-11-15	321.37	323.76	320.55	322.64	40180264
2011-11-14	323.52	323.52	320.23	321.38	34495012
2011-11-11	320.02	324.2	320.02	323.52	33328706
2011-11-10	317.22	321.02	317.16	319.92	38372748
2011-11-09	324.42	324.42	315.99	317.15	54105368
2011-11-08	321.34	324.95	320.58	324.6	42822672
2011-11-07	319.17	321.5	317.28	321.32	41416400
2011-11-04	320.77	320.77	316.96	319.18	42766812
2011-11-03	316.76	321.28	316.76	320.81	54545072
2011-11-02	314.48	317.57	314.48	316.92	44823556
2011-11-01	319.89	319.89	313.78	314.36	60708528
2011-10-31	323.98	323.98	319.81	319.89	58455640
2011-10-28	324.6	324.88	322.56	324.03	47385876
2011-10-27	320.79	325.66	320.79	324.67	68208592
2011-10-26	317.81	320.81	316.36	320.65	53658360
2011-10-25	321.48	321.48	317.31	317.81	48166400
2011-10-24	323.25	323.25	320.54	321.48	41848464
2011-10-21	318.35	323.31	318.35	323.3	67282248
2011-10-20	316.84	319.94	316.78	318.35	44581656
2011-10-19	317.99	319.65	316.4	316.84	43098224
2011-10-18	315.52	320.39	313.44	317.95	51317344
2011-10-17	318.45	318.68	314.93	315.53	40843104
2011-10-14	316.15	318.74	316.15	318.45	39643252
2011-10-13	316.51	316.93	314.28	316.15	44627236
2011-10-12	313.92	318.78	313.92	316.51	56106868
2011-10-11	314.63	314.7	312.84	313.92	39819472
2011-10-10	310	314.68	310	314.68	39143436
2011-10-07	308.1	312.16	308.1	309.86	53520308
2011-10-06	304.96	308.16	303.8	308.08	50759312
2011-10-05	304.32	305.16	302.76	304.96	58009540
2011-10-04	302.06	304.64	296.34	304.32	82674024
2011-10-03	306.67	308.19	302.11	302.2	72545592
2011-09-30	310.21	311.45	306.68	306.71	68791176
2011-09-29	307.3	313.03	306.79	310.33	52212568
2011-09-28	312.78	314.24	306.95	307.3	54176544
2011-09-27	310.91	316.12	310.91	312.73	61761388
2011-09-26	305.23	311.06	305.23	310.74	57884128
2011-09-23	305.48	305.84	302.69	305.21	64765792
2011-09-22	311.11	311.11	302.31	305.54	90710152
2011-09-21	316.96	318.26	311.26	311.39	61266480
2011-09-20	316.6	320.46	316.36	316.98	48027680
2011-09-19	319.28	319.28	314.64	316.56	53537844
2011-09-16	317.77	320.33	317.62	319.4	128943552
2011-09-15	313.78	317.78	313.78	317.77	58368920
2011-09-14	310.01	316.59	309.08	313.76	57645624
2011-09-13	309.42	310.53	306.87	309.97	53884264
2011-09-12	308.82	309.75	304.63	309.38	60428088
2011-09-09	315.94	315.94	307.52	308.94	72556256
2011-09-08	316.57	318.95	315.14	316.02	57966280
2011-09-07	311.79	316.7	311.79	316.6	50055336
2011-09-06	312.84	312.84	306.45	311.75	59423424
2011-09-02	317.21	317.21	312.98	313.03	45653828
2011-09-01	318.56	320.82	317.13	317.26	49626008
2011-08-31	317.58	320.37	317.05	318.5	67737448
2011-08-30	316.9	319.2	314.54	317.58	60877140
2011-08-29	311.42	316.94	311.42	316.92	42939504
2011-08-26	308.94	312.26	303.41	311.31	54374264
2011-08-25	313.78	314.18	308.14	308.94	58717660
2011-08-24	312.51	313.91	310.6	313.78	55526628
2011-08-23	305.79	312.51	305.79	312.51	63173240
2011-08-22	304.91	308.79	304.91	305.76	58172100
2011-08-19	306.49	310.29	304.54	304.86	87389232
2011-08-18	311.94	311.94	303.42	306.59	87950792
2011-08-17	309.89	313.74	309.89	312.14	56768140
2011-08-16	309.35	311.31	307.35	309.81	59653472
2011-08-15	305.03	309.43	305.03	309.42	66130392
2011-08-12	302.03	306.58	301.9	305.03	67168144
2011-08-11	293.08	305.28	293.08	302.03	105061344
2011-08-10	303.88	303.88	292.22	293.02	110998808
2011-08-09	297.5	304.21	290.4	304.08	130174304
2011-08-08	309.29	309.29	297.13	297.47	129739960
2011-08-05	304.45	311.16	302.25	309.29	114220848
2011-08-04	313.92	313.92	304.15	304.34	97562808
2011-08-03	312.19	314.04	310.26	313.92	66507072
2011-08-02	316.22	316.22	312.16	312.19	60082576
2011-08-01	317.34	319.25	313.53	316.26	49710464
2011-07-29	319.32	320.07	317.13	317.34	60811980
2011-07-28	319.31	321.89	319.15	319.32	44423156
2011-07-27	322.57	322.57	318.91	319.25	52850584
2011-07-26	323.45	324.03	322.42	322.61	39351732
2011-07-25	326.64	326.64	323.26	323.45	41229804
2011-07-22	327.25	327.61	325.96	326.71	41435404
2011-07-21	325.03	327.69	324.63	327.23	59957156
2011-07-20	326.3	326.3	323.79	325.03	39023528
2011-07-19	321.56	326.79	321.56	326.3	44327296
2011-07-18	323.55	323.55	319.8	321.56	39926548
2011-07-15	322.82	323.68	321.43	323.6	59695712
2011-07-14	324.28	325.03	322.18	322.81	42795292
2011-07-13	324.22	325.85	323.49	324.28	39726712
2011-07-12	325.34	326.63	323.93	324.18	46634872
2011-07-11	327.65	327.65	324.48	325.31	40716048
2011-07-08	328.82	328.82	326.04	327.71	40596252
2011-07-07	326.74	329.51	326.74	328.82	46208848
2011-07-06	324.86	327.4	324.86	326.74	42438592
2011-07-05	325.09	326.12	324.42	324.84	42581244
2011-07-01	322.7	325.31	321.58	325.08	43456328
2011-06-30	319.81	322.82	319.81	322.66	51904192
2011-06-29	318.43	320.49	318.43	319.81	44694784
2011-06-28	317.41	318.67	317.41	318.42	43334980
2011-06-27	316	318.42	316	317.41	43233164
2011-06-24	318.28	318.67	315.59	316.02	81302808
2011-06-23	321.3	321.3	315.54	318.27	60706756
2011-06-22	323.4	323.4	321.25	321.3	45196376
2011-06-21	323.91	324.16	322.81	323.42	45278308
2011-06-20	321.67	324.53	321.46	323.87	41382464
2011-06-17	319.87	323.45	319.87	321.62	96822536
2011-06-16	317.36	320.47	317.28	319.87	58890680
2011-06-15	322.1	322.1	316.26	317.37	51895084
2011-06-14	318.86	323.18	318.86	322.17	48355904
2011-06-13	317.79	320.12	317.32	318.86	45653452
2011-06-10	321.43	321.43	317.73	317.8	44778428
2011-06-09	319.74	323.04	319.6	321.43	46813092
2011-06-08	319.7	320.23	318.38	319.74	48006152
2011-06-07	320.42	321.67	319.7	319.71	50875368
2011-06-06	321.86	321.86	320.32	320.37	52554320
2011-06-03	324.86	324.86	321.46	321.91	48952596
2011-06-02	328.62	328.62	323.87	324.86	56434208
2011-06-01	332.13	332.13	328.43	328.55	58745340
2011-05-31	329.19	332.15	329.19	332.13	68455088
2011-05-27	328.15	330.36	328.15	329.15	35870656
2011-05-26	327.64	328.78	325.88	328.15	45520972
2011-05-25	329.79	329.79	326.53	327.64	46481656
2011-05-24	330.26	330.9	329.63	329.89	41251456
2011-05-23	332.38	332.38	329.69	330.23	41279304
2011-05-20	333.62	333.9	331.79	332.5	50989668
2011-05-19	331.9	333.64	331.66	333.63	41853676
2011-05-18	331.22	332.08	329.94	331.9	47599216
2011-05-17	330.32	332	329.54	331.25	46773788
2011-05-16	330.44	331.58	329.43	330.34	46182372
2011-05-13	330.68	332.05	329.48	330.48	50419232
2011-05-12	326.35	331.06	326.26	330.71	53730520
2011-05-11	326.73	327.93	325.31	326.37	47812620
2011-05-10	324.99	327.12	324.99	326.76	45795256
2011-05-09	323.74	325.45	323.51	324.94	48532868
2011-05-06	323.07	326.65	323.07	323.74	49866652
2011-05-05	325.67	325.67	322.14	322.97	53696640
2011-05-04	325.89	326.67	325.19	325.67	59645236
2011-05-03	324.94	326.09	324.25	325.92	47663332
2011-05-02	324.4	325.8	324.4	324.95	43134576
2011-04-29	323.68	324.92	323.68	324.45	53380128
2011-04-28	321.25	323.8	320.15	323.68	46741704
2011-04-27	319.61	321.6	319.61	321.25	44485072
2011-04-26	317.83	320.06	317.26	319.61	45995140
2011-04-25	318.84	318.84	316.79	317.79	31896932
2011-04-21	318.8	319.83	318.33	318.84	36199184
2011-04-20	317.06	319.57	317.06	318.8	41884964
2011-04-19	316.5	317	315.35	316.96	38126016
2011-04-18	318.52	318.52	315.11	316.5	48053664
2011-04-15	317.07	318.88	316.62	318.65	62681100
2011-04-14	315.05	317.64	314.63	317.04	49569052
2011-04-13	314.88	315.64	314.44	315.06	39843264
2011-04-12	313.98	315.31	312.89	314.85	44556024
2011-04-11	312.26	315.08	312.25	314.02	42279928
2011-04-08	313.1	313.57	311.39	312.26	42874760
2011-04-07	313.02	313.17	311.44	313.17	48152276
2011-04-06	311.66	313.36	311.66	312.87	44884528
2011-04-05	311.29	312.61	310.82	311.66	40482408
2011-04-04	310.71	311.32	310.48	311.29	35746248
2011-04-01	308.85	311.23	308.85	310.67	45264336
2011-03-31	309.5	309.85	308.84	308.85	54768140
2011-03-30	307.73	310.03	307.73	309.52	43610828
2011-03-29	306.33	307.7	305.96	307.68	37811764
2011-03-28	306.43	308.14	306.32	306.32	37432504
2011-03-25	306.33	307.25	306.25	306.43	42868256
2011-03-24	303.84	306.82	303.84	306.31	43215736
2011-03-23	302.92	304.18	301.85	303.8	44884076
2011-03-22	303.7	303.78	302.47	302.92	46449852
2011-03-21	299.96	304.11	299.96	303.7	48604112
2011-03-18	297.79	300.89	297.79	299.9	107994352
2011-03-17	296.18	299.5	296.18	297.79	52463904
2011-03-16	300.35	300.35	294.85	296.08	70466688
2011-03-15	303.48	303.48	298.32	300.35	59053052
2011-03-14	305.77	305.77	302.1	303.48	41949496
2011-03-11	305.89	306.39	304.01	305.77	44149108
2011-03-10	307.97	307.97	305.43	305.92	53573964
2011-03-09	306.46	308.25	305.51	307.97	45374800
2011-03-08	303.9	306.84	303.9	306.46	45454896
2011-03-07	304.78	305.82	303.23	303.91	50184144
2011-03-04	306.13	306.6	303.04	304.75	55562572
2011-03-03	303.02	306.71	303.02	306.13	55701036
2011-03-02	304.01	304.06	302.18	302.95	55367380
2011-03-01	305.42	307.75	303.92	304.01	61672780
2011-02-28	304.18	306.43	304.18	305.42	74420216
2011-02-25	302.85	304.26	302.76	304.14	46851312
2011-02-24	304	304.78	301.67	302.85	62391676
2011-02-23	304.73	305.66	303.76	304	66222860
2011-02-22	306.94	306.94	304.01	304.73	63428104
2011-02-18	306.29	307.16	305.39	307	75794264
2011-02-17	304.02	306.38	303.13	306.29	52331468
2011-02-16	303.4	304.39	303.13	304.1	52803000
2011-02-15	303.32	303.59	302.14	303.36	52002280
2011-02-14	304.79	304.91	302.95	303.36	46806548
2011-02-11	303.24	304.98	301.64	304.79	55591008
2011-02-10	304.76	304.76	302	303.24	57769172
2011-02-09	304.01	305.04	303.42	304.6	47401624
2011-02-08	302.34	304.01	302.19	304.01	48156472
2011-02-07	301.96	303.03	301.63	302.34	49334748
2011-02-04	300.42	302.01	300.01	301.99	51635780
2011-02-03	299.36	300.76	299.02	300.41	61754320
2011-02-02	300.33	300.33	298.36	299.26	46740328
2011-02-01	298.28	301.22	298.28	300.37	53338872
2011-01-31	299.08	299.29	297.39	298.26	65590576
2011-01-28	302.26	303.12	298.69	299.04	61209164
2011-01-27	305	305.07	301.41	302.23	57884096
2011-01-26	305.8	306.25	304.91	304.98	52461024
2011-01-25	305.19	306.07	304.31	305.8	58343684
2011-01-24	304.04	305.22	303.7	305.22	49570444
2011-01-21	303.93	304.66	303.5	304.03	69215640
2011-01-20	302.67	304.58	302.67	303.93	57784528
2011-01-19	303.62	303.95	301.92	302.67	50301440
2011-01-18	303.57	304.89	303.44	303.65	57260928
2011-01-14	303.67	303.71	302.83	303.57	44544172
2011-01-13	302.78	304.05	302.57	303.7	46463568
2011-01-12	300.48	303.32	300.48	302.78	50275232
2011-01-11	300.67	301.4	299.87	300.45	54101272
2011-01-10	300.56	300.95	299.48	300.66	52005268
2011-01-07	302.08	302.08	299.68	300.61	55027596
2011-01-06	303.18	303.18	301.33	302.08	55278004
2011-01-05	302.95	304.03	302.16	303.18	54336032
2011-01-04	304.1	304.1	302.25	303	60884152
2011-01-03	303.65	304.66	303.52	304.12	55423884
2010-12-31	303.46	304.19	302.83	303.58	32462742
2010-12-30	303.72	303.72	303.02	303.46	25282532
2010-12-29	303.78	304.48	303.72	303.72	29277836
2010-12-28	303.29	304.02	302.86	303.75	27039662
2010-12-27	304.56	304.56	303.16	303.27	24125472
2010-12-23	304.62	304.85	304.15	304.56	30590526
2010-12-22	303.46	304.68	303.3	304.64	41848504
2010-12-21	304.58	305.42	303.11	303.45	44010448
2010-12-20	304.98	305.39	304.06	304.55	48458844
2010-12-17	304.28	305.17	303.58	304.98	123070600
2010-12-16	301.67	304.31	300.93	304.28	52891520
2010-12-15	301.37	302.38	300.72	301.67	58598892
2010-12-14	300.21	301.9	300.21	301.37	48662980
2010-12-13	300.07	300.9	299.88	300.22	52058172
2010-12-10	299.73	300.91	299.65	300.08	50188804
2010-12-09	298.74	299.96	298.74	299.73	48722464
2010-12-08	297.81	298.76	297.36	298.69	48911316
2010-12-07	296.56	299.02	296.56	297.81	67495920
2010-12-06	297.36	297.36	296.52	296.56	47081636
2010-12-03	297.28	297.79	296.68	297.36	49072168
2010-12-02	297.17	297.41	296.34	297.29	65859608
2010-12-01	292.38	297.58	292.38	297.15	58819116
2010-11-30	293.71	293.73	291.51	292.38	89024008
2010-11-29	294.58	294.58	291.25	293.71	53900344
2010-11-26	296.35	296.35	294.25	294.63	24649864
2010-11-24	294.38	296.49	294.38	296.42	47925880
2010-11-23	297.57	297.57	293.46	294.34	56132656
2010-11-22	297.79	297.79	295.11	297.57	49790736
2010-11-19	297.19	297.86	295.93	297.82	65947380
2010-11-18	293.31	297.89	293.31	297.21	53253824
2010-11-17	293.34	294.35	292.93	293.29	47125840
2010-11-16	296.46	296.65	292.37	293.32	67486080
2010-11-15	296.7	297.97	296.37	296.5	43737812
2010-11-12	297.55	297.55	295.54	296.66	49866648
2010-11-11	297.59	297.66	296.31	297.61	45582064
2010-11-10	298.42	298.42	296.11	297.63	54330544
2010-11-09	299.62	299.69	297.73	298.45	53515496
2010-11-08	300.49	300.49	298.47	299.62	41496856
2010-11-05	301.66	301.66	299.32	300.5	51034412
2010-11-04	298.25	301.8	298.25	301.71	62947272
2010-11-03	297.44	298.25	295.77	298.25	50547536
2010-11-02	296.14	297.91	296.12	297.43	53073792
2010-11-01	296.39	298.14	294.78	296.14	49277968
2010-10-29	295.8	296.6	295.17	296.38	58921500
2010-10-28	294.82	296.3	294.44	295.82	51110144
2010-10-27	296.25	296.25	292.64	294.82	50247876
2010-10-26	297.24	297.24	295.04	296.25	51553956
2010-10-25	296.82	298.79	296.82	297.32	52282024
2010-10-22	296.05	297.03	296.05	296.8	34994696
2010-10-21	295.06	297.6	294.82	296.05	48238856
2010-10-20	293.23	296.14	293.23	295.06	48864752
2010-10-19	296.18	296.18	292.2	293.21	61665264
2010-10-18	295.43	296.5	295.35	296.2	50002932
2010-10-15	294.85	296.27	294.42	295.45	66053216
2010-10-14	294.66	295.43	293.53	294.77	48939304
2010-10-13	292.22	295.89	292.22	294.67	57097480
2010-10-12	291.46	293.08	290.72	292.22	49622492
2010-10-11	291.31	291.71	290.8	291.49	40678628
2010-10-08	290.62	291.76	290.05	291.31	56806220
2010-10-07	292.07	292.39	289.78	290.62	47242160
2010-10-06	290.88	292.17	290.87	292.09	52467676
2010-10-05	288.02	291.32	288.02	291.06	61607376
2010-10-04	289.87	289.87	287.14	288.02	52818864
2010-10-01	288.33	289.72	287.55	289.06	56491672
2010-09-30	289.54	291.53	287.2	288.27	67755456
2010-09-29	290.6	290.6	288.72	289.54	44851228
2010-09-28	288.4	291.06	287.38	290.6	59963776
2010-09-27	289.95	289.98	288.38	288.38	46581876
2010-09-24	286.42	290.66	286.42	289.95	53832944
2010-09-23	288.2	288.2	286.02	286.37	44437680
2010-09-22	287.97	288.94	287.62	288.25	47032872
2010-09-21	288.25	288.9	286.74	287.97	56627888
2010-09-20	285.55	288.73	285.55	288.3	49505192
2010-09-17	285.98	287.45	285.43	285.55	109662784
2010-09-16	285.86	286	284.4	285.95	49882524
2010-09-15	283.87	286.23	283.3	285.86	47177144
2010-09-14	283.71	284.99	283.13	283.87	51943244
2010-09-13	283.9	284.74	282.77	283.73	42297476
2010-09-10	282.3	284.28	282.3	283.9	41395100
2010-09-09	281.39	283.04	281.39	282.3	43897248
2010-09-08	280.42	282.03	280.42	281.39	48921676
2010-09-07	281.35	281.69	280.28	280.42	45911512
2010-09-03	279.67	281.49	279.67	281.39	46512008
2010-09-02	278.09	279.7	278.04	279.67	48154688
2010-09-01	273.63	278.49	273.63	278.09	59322996
2010-08-31	272.92	274.73	271.95	273.56	82577328
2010-08-30	275.32	276	272.87	272.95	43389348
2010-08-27	273.57	275.52	271.91	275.32	55408628
2010-08-26	275.45	275.96	272.95	273.55	47887220
2010-08-25	275.14	276.38	273.42	275.44	56011068
2010-08-24	276.06	276.41	273.55	275.17	66471656
2010-08-23	275.47	277.76	275.47	276.12	48270848
2010-08-20	275.61	275.93	274.68	275.47	72194208
2010-08-19	278.74	278.74	274.26	275.61	58802704
2010-08-18	278.52	279.75	277.15	278.78	53216616
2010-08-17	276.41	280.15	276.41	278.53	60705504
2010-08-16	276.3	276.63	273.96	276.41	48138460
2010-08-13	276.43	277.17	275.41	276.33	51506936
2010-08-12	276.88	276.92	274.74	276.43	59678328
2010-08-11	281.85	281.85	276.74	276.88	61265856
2010-08-10	281.14	283.27	279.54	281.88	54478104
2010-08-09	279.74	282.04	279.74	281.18	47175132
2010-08-06	278.96	279.75	276.62	279.72	55949192
2010-08-05	280.01	280.01	278.18	278.96	57376740
2010-08-04	279.28	280.73	278.85	280.01	53296564
2010-08-03	281.2	281.24	278.46	279.28	52188156
2010-08-02	278	281.38	278	281.22	55597092
2010-07-30	277.51	278.96	275.19	277.97	61650648
2010-07-29	280.58	281.11	276.15	277.51	68840056
2010-07-28	282.08	282.27	280.28	280.58	52373944
2010-07-27	281.06	282.47	280.64	282.08	54572704
2010-07-26	279.71	280.96	279.31	280.96	49207528
2010-07-23	277.05	280.13	276.78	279.73	57401728
2010-07-22	274.71	277.97	274.71	277.05	57960452
2010-07-21	277.33	277.78	273.41	274.65	61289268
2010-07-20	273.22	277.47	272.32	277.33	57086672
2010-07-19	273.25	273.95	272.56	273.3	43664956
2010-07-16	276.88	277	272.59	273.24	79216816
2010-07-15	276.37	277.44	274.5	276.88	54379140
2010-07-14	275.82	276.58	274.45	276.37	47084032
2010-07-13	273.77	276.59	273.77	275.84	51471872
2010-07-12	272.95	273.77	272.19	273.77	43153368
2010-07-09	272.96	273.25	271.84	272.96	46619832
2010-07-08	268.93	272.97	268.93	272.9	65547804
2010-07-07	263.78	269.09	263.26	268.93	62491368
2010-07-06	262.47	265.62	261.76	263.78	66646272
2010-07-02	263.15	263.93	261.44	262.4	55168460
2010-07-01	262.64	263.57	260.65	263.15	77670760
2010-06-30	264.64	264.86	262.05	262.64	77639984
2010-06-29	268.59	268.59	263.58	264.65	79599768
2010-06-28	265.67	269.66	265.67	268.66	56261488
2010-06-25	269.79	269.9	265.64	265.64	144306160
2010-06-24	272.25	272.25	269.33	269.8	66242996
2010-06-23	271.52	273.32	270.66	272.25	58294988
2010-06-22	274.38	275.03	271.29	271.52	58875552
2010-06-21	275.28	277.48	273.56	274.37	53511376
2010-06-18	275.71	277.16	275.16	275.25	114867456
2010-06-17	273.84	275.95	273.33	275.71	65395844
2010-06-16	275.15	275.15	273.13	273.81	54365736
2010-06-15	272.21	275.28	272.21	275.24	60149900
2010-06-14	271.21	273.97	271.21	272.21	62982000
2010-06-11	273.27	273.27	268.79	271.2	66793460
2010-06-10	269.23	273.89	269.23	273.27	76071440
2010-06-09	269.58	271.94	268.48	269.15	89928528
2010-06-08	265.65	269.93	265.55	269.57	89538896
2010-06-07	267.51	269.13	265.52	265.67	78333504
2010-06-04	274.47	274.47	266.69	267.51	85811184
2010-06-03	274.27	275.26	273.12	274.55	54491016
2010-06-02	269.72	274.28	269.72	274.27	67330376
2010-06-01	270.21	273.01	267.72	269.71	73662808
2010-05-28	271.36	272.47	270.08	270.21	82495832
2010-05-27	266.19	271.45	266.19	271.37	74697144
2010-05-26	268.56	270.43	266.12	266.19	94303184
2010-05-25	271.04	271.04	264.9	268.56	94640320
2010-05-24	273.21	273.49	270.67	271.14	64355292
2010-05-21	272.13	273.29	268.6	273.23	120089592
2010-05-20	281.18	281.18	272.16	272.16	98573912
2010-05-19	281.68	282.17	278.9	281.18	68561480
2010-05-18	283.03	285.42	281.48	281.72	72691728
2010-05-17	280.58	283.39	279.81	283.03	66511088
2010-05-14	283.13	283.25	279.36	280.58	74584080
2010-05-13	284.45	285.76	283.07	283.13	60637064
2010-05-12	282.68	284.64	282.3	284.45	65026372
2010-05-11	282.91	284.86	281.26	282.66	79662128
2010-05-10	275.24	283.2	275.24	282.91	100928856
2010-05-07	276.66	277.45	272.78	275.24	122541856
2010-05-06	283.41	283.41	265.63	276.68	116831792
2010-05-05	282.46	284.32	282.45	283.41	61538120
2010-05-04	285.14	285.14	282.08	282.47	67211872
2010-05-03	283.64	285.9	283.45	285.19	56949408
2010-04-30	285.12	286.81	283.48	283.64	72111136
2010-04-29	283.95	286.33	283.59	285.12	61724136
2010-04-28	282.34	284.82	281.52	283.95	65348136
2010-04-27	287.14	287.14	282.09	282.34	73468528
2010-04-26	287.82	288.77	287.04	287.14	57746404
2010-04-23	288.18	288.18	286.24	287.82	50473692
2010-04-22	288.94	288.94	286.41	288.18	52713520
2010-04-21	288.72	289.83	288.22	288.94	51277640
2010-04-20	288.46	289.26	288.06	288.72	50552464
2010-04-19	287.32	288.5	286.58	288.46	47977312
2010-04-16	288.16	289.44	286.39	287.31	77775504
2010-04-15	288.9	288.9	287.04	288.16	50551868
2010-04-14	288.86	288.93	287.29	288.9	49949848
2010-04-13	288.92	289.43	287.22	288.86	49635984
2010-04-12	288.63	289.36	288.3	288.92	46991244
2010-04-09	286.84	288.71	286.84	288.63	42076140
2010-04-08	286.82	287.39	285.85	286.84	49487520
2010-04-07	288.42	288.42	285.96	286.85	53677416
2010-04-06	289.37	289.37	288.22	288.42	42965384
2010-04-05	289.58	290.28	288.84	289.37	42896160
2010-04-01	288.14	290.05	288.07	289.58	43225128
2010-03-31	289.61	289.61	287.62	288.13	52728072
2010-03-30	289.31	290.36	288.59	289.61	43717920
2010-03-29	287.83	289.58	287.83	289.3	47004944
2010-03-26	287.5	288.6	286.89	287.83	50936904
2010-03-25	287.41	289.27	287.4	287.5	52537792
2010-03-24	290.31	290.31	287.22	287.39	51975004
2010-03-23	287.92	290.45	287.34	290.31	52199056
2010-03-22	286.8	288.37	286.05	287.92	47442212
2010-03-19	287.05	287.94	285.57	286.82	116851232
2010-03-18	287.12	287.46	286.39	287.05	46017024
2010-03-17	285.7	287.34	285.67	287.12	52482212
2010-03-16	284.62	286.02	284.62	285.7	50914116
2010-03-15	282.24	284.7	282.24	284.62	53047856
2010-03-12	282.13	282.89	281.89	282.24	56814704
2010-03-11	281.99	282.14	279.72	282.13	56228984
2010-03-10	282.58	282.58	281.31	281.99	55753416
2010-03-09	283.07	283.71	282.11	282.58	53260596
2010-03-08	284.11	284.15	282.55	283.07	50378456
2010-03-05	282.67	284.25	282.26	284.11	56850904
2010-03-04	281.48	283.56	281.48	282.67	56904720
2010-03-03	281.13	282.17	280.64	281.48	58545816
2010-03-02	280.05	281.78	280.05	281.13	63491648
2010-03-01	278.19	280.09	278.19	280.05	60393648
2010-02-26	279.68	279.68	277.36	278.19	88078016
2010-02-25	280.08	280.08	276.59	279.68	83806264
2010-02-24	278.15	280.16	277.85	280.08	54397064
2010-02-23	279.67	280.26	277.42	278.1	62221380
2010-02-22	280.11	280.72	279.21	279.68	48367240
2010-02-19	279.86	280.83	278.2	280.11	68684632
2010-02-18	277.91	280.08	277.31	279.87	56754112
2010-02-17	275.89	278.16	275.88	277.91	59593848
2010-02-16	272.61	276.03	272.61	275.89	71510592
2010-02-12	273.26	273.66	270.67	272.61	101312504
2010-02-11	270.88	273.74	269.5	273.26	64191908
2010-02-10	271.35	271.42	268.94	270.88	55051472
2010-02-09	267.64	272.82	267.64	271.35	61240820
2010-02-08	268.52	269.93	267.61	267.64	61946128
2010-02-05	268.74	268.89	265.55	268.52	81071928
2010-02-04	275.14	275.14	268.66	268.74	86927608
2010-02-03	276.55	276.55	274.14	275.15	57799236
2010-02-02	273.05	276.82	272.61	276.57	58516172
2010-02-01	270.88	273.17	270.88	273.05	50614808
2010-01-29	271.54	274.28	270.75	270.88	69467488
2010-01-28	272.18	274.63	271.45	271.5	52841856
2010-01-27	271.84	272.49	270.37	272.18	58590936
2010-01-26	271.85	272.67	270.36	271.86	52013104
2010-01-25	271.3	272.68	270.62	271.85	53646820
2010-01-22	272.21	273.55	270.6	271.3	68975896
2010-01-21	276.34	277.3	271.53	272.21	66819556
2010-01-20	279.1	279.1	274.42	276.34	57199264
2010-01-19	277.33	279.25	277.22	279.1	58367248
2010-01-15	279.16	279.57	276.47	277.34	85818232
2010-01-14	279.31	279.62	278.46	279.16	46366560
2010-01-13	277.46	280.12	277.45	279.31	51133828
2010-01-12	275.98	277.45	275.5	277.45	61273672
2010-01-11	274.87	276.3	273.03	275.98	50055888
2010-01-08	276.25	276.25	273.52	274.87	53394424
2010-01-07	276.35	276.37	274.58	276.28	55966432
2010-01-06	276.68	276.68	275.46	276.35	62996456
2010-01-05	277	277.23	275.52	276.7	58641836
2010-01-04	274.3	277.58	274.3	277	52322272
2009-12-31	277.45	277.56	274.19	274.3	35400144
2009-12-30	277.67	277.98	276.87	277.45	30967810
2009-12-29	277.41	278.36	277.41	277.67	30240752
2009-12-28	277	277.54	276.43	277.39	30306416
2009-12-24	276.17	277.26	276.04	277	16507700
2009-12-23	275.85	276.39	275.34	276.17	38046760
2009-12-22	274.65	276.25	274.32	275.84	38278192
2009-12-21	272.55	275.84	272.55	274.65	46941984
2009-12-18	273.36	273.77	269.97	272.55	141627776
2009-12-17	276.93	276.93	273.35	273.36	57096720
2009-12-16	277.98	279.59	276.87	276.93	64549104
2009-12-15	279.2	279.2	277.56	277.98	50031808
2009-12-14	278.25	280.09	278.25	279.2	54079392
2009-12-11	277.26	279.71	277.26	278.25	58090204
2009-12-10	276.07	278.46	276.07	277.26	55511144
2009-12-09	275.99	276.13	274.1	276.01	69607272
2009-12-08	279.19	279.19	274.86	275.99	72302032
2009-12-07	278.86	279.69	278.22	279.19	56132276
2009-12-04	277.64	281.44	277.26	278.86	59633020
2009-12-03	279.59	280.09	277.2	277.6	55231704
2009-12-02	279.77	280.49	279.01	279.74	55405464
2009-12-01	276.11	280.4	276.11	279.78	60600684
2009-11-30	277.47	277.71	275.4	276.11	70412640
2009-11-27	280.44	280.44	274.98	277.47	35205148
2009-11-25	280.42	281.17	280.08	280.44	45990936
2009-11-24	280.28	280.91	278.98	280.42	51535740
2009-11-23	277.47	281.13	277.47	280.28	53108460
2009-11-20	277.34	278.31	276.61	277.47	76972120
2009-11-19	278.26	278.26	275.08	277.34	58840416
2009-11-18	278.29	278.32	276.44	278.26	57545460
2009-11-17	277.83	278.59	277.08	278.29	49014068
2009-11-16	275.87	278.64	275.87	277.83	60306856
2009-11-13	273.97	276.25	273.76	275.84	57099020
2009-11-12	275.45	276.52	273.66	273.97	59909484
2009-11-11	274.72	276.1	274.44	275.45	54492280
2009-11-10	274.59	276.13	274.09	274.72	58255136
2009-11-09	270.63	274.64	270.63	274.59	72211976
2009-11-06	269.7	270.69	268.3	270.62	62806584
2009-11-05	268.14	269.86	265.79	269.7	100391360
2009-11-04	266.94	270.37	266.94	268.14	63201664
2009-11-03	268.71	268.71	265.47	266.94	61042488
2009-11-02	265.94	268.94	265.94	268.71	62464208
2009-10-30	270.66	270.91	265.82	265.94	78509664
2009-10-29	265.94	270.74	265.94	270.67	64594376
2009-10-28	266.97	268.5	265.88	265.94	61866424
2009-10-27	266.49	268.1	265.6	266.97	62788048
2009-10-26	268.57	270.49	265.97	266.49	59972204
2009-10-23	271.53	271.53	267.62	268.57	55934372
2009-10-22	271.04	272.25	269.11	271.53	63730552
2009-10-21	273.38	274.51	270.8	271.04	68839040
2009-10-20	273.85	274.54	272.48	273.38	56800688
2009-10-19	272.4	274.94	272.37	273.85	57816908
2009-10-16	271.35	273.05	270.32	272.4	78534368
2009-10-15	269.05	271.39	268.85	271.35	73373872
2009-10-14	267.73	269.41	267.73	269.1	59788072
2009-10-13	268.33	268.33	267.01	267.72	62207344
2009-10-12	267.92	269.79	267.78	268.33	53550696
2009-10-09	267.34	267.95	266.42	267.92	54046652
2009-10-08	265.85	267.61	265.78	267.34	63132384
2009-10-07	264.93	266	264.67	265.82	59432968
2009-10-06	262.7	265.41	262.7	264.93	65780828
2009-10-05	262.18	262.87	259.91	262.68	57155864
2009-10-02	260.72	262.9	260.32	262.17	69040832
2009-10-01	263.19	263.19	259.97	260.72	85962808
2009-09-30	262.78	263.62	260.17	263.19	85680144
2009-09-29	261.61	263.83	261.61	262.75	57823248
2009-09-28	260.46	262.87	260.43	261.61	48389636
2009-09-25	261.06	262.14	260.33	260.43	64132016
2009-09-24	262.21	263.2	260.54	261.06	61521692
2009-09-23	262.29	265.17	262.21	262.21	62402280
2009-09-22	262.3	262.73	261.24	262.29	59613920
2009-09-21	262.67	262.67	261.13	262.3	58976088
2009-09-18	259.74	263.29	259.74	262.67	155232672
2009-09-17	259.82	260.92	259.32	259.72	67749672
2009-09-16	258.14	259.82	257.46	259.82	65172472
2009-09-15	259.72	259.82	257.35	258.14	74442016
2009-09-14	259.73	260.21	258.12	259.72	58547248
2009-09-11	259.13	260.28	258.7	259.73	68179336
2009-09-10	257.41	259.14	256.7	259.14	69381832
2009-09-09	257.61	257.75	256.49	257.41	59975104
2009-09-08	255.46	257.71	255.46	257.61	79913016
2009-09-04	253.65	255.6	253.29	255.46	53125296
2009-09-03	252.55	253.74	251.8	253.65	63839992
2009-09-02	252.16	253.37	251.42	252.55	66435668
2009-09-01	254.9	255.91	251.67	252.16	67743216
2009-08-31	254.03	254.96	253.17	254.89	64113264
2009-08-28	255.39	255.69	253.38	254.03	56341760
2009-08-27	255.88	256.02	253.78	255.39	47475008
2009-08-26	254.99	256.82	254.92	255.91	51355644
2009-08-25	254.61	256.89	254.2	254.99	55581584
2009-08-24	254.96	255.87	253.73	254.61	51279560
2009-08-21	252.21	255.37	252.21	254.96	73361016
2009-08-20	250.77	252.57	250.15	252.21	44883440
2009-08-19	249.24	251.18	248.33	250.77	49892480
2009-08-18	248.38	249.76	247.4	249.24	44736660
2009-08-17	250.55	250.55	248	248.37	56454680
2009-08-14	250.86	252.01	248.8	250.6	52498284
2009-08-13	249.96	250.9	248.68	250.86	43941800
2009-08-12	249.98	251.72	249.21	249.96	55229536
2009-08-11	250.68	251.17	249.95	249.98	48215560
2009-08-10	250.23	250.78	248.96	250.68	50376888
2009-08-07	249.12	251.17	249.12	250.23	47801028
2009-08-06	251.29	252.02	248.49	249.12	53234140
2009-08-05	253.82	253.82	250.58	251.29	61184172
2009-08-04	253	255.29	252.79	253.82	63043028
2009-08-03	252.88	253.99	251.33	253	56831656
2009-07-31	253.51	255.77	252.67	252.85	61389188
2009-07-30	252.97	256.47	252.97	253.51	57971396
2009-07-29	251.96	253.78	251.39	252.97	46146816
2009-07-28	252.13	252.69	250.34	251.96	45559688
2009-07-27	252.19	252.28	250.05	252.13	45840432
2009-07-24	250.32	252.41	249.81	252.19	46121960
2009-07-23	247.44	252.23	246.96	250.32	71149352
2009-07-22	248.11	248.65	246.8	247.44	46400672
2009-07-21	248.29	249.91	245.84	248.11	48354152
2009-07-20	247.87	248.43	245.75	248.29	52466328
2009-07-17	247.26	247.95	246.51	247.87	65995384
2009-07-16	246.4	247.65	245.23	247.26	54885496
2009-07-15	241.9	246.51	241.9	246.43	62504524
2009-07-14	240.94	242.04	240.25	241.9	47771932
2009-07-13	237.36	241.23	237.36	240.94	56318168
2009-07-10	238.5	239.34	236.56	237.35	44462364
2009-07-09	239.9	240.18	237.77	238.5	46515732
2009-07-08	239.25	240.66	238.53	239.9	62209612
2009-07-07	241.76	242.16	238.88	239.25	57368380
2009-07-06	238.16	241.79	237.11	241.76	53904476
2009-07-02	242.23	242.23	238.16	238.16	45793996
2009-07-01	238.18	243.35	238.18	242.23	56821576
2009-06-30	240.17	240.22	237.01	238.18	67557368
2009-06-29	238.6	240.3	238.18	240.18	47247188
2009-06-26	238.82	239.51	236.91	238.6	94954560
2009-06-25	235.27	239.43	234.06	238.82	63509924
2009-06-24	234.8	236.45	234	235.27	60191160
2009-06-23	235.56	236.41	234.3	234.8	57279612
2009-06-22	237.46	237.46	235.26	235.56	66987032
2009-06-19	239.08	240.57	236.99	237.46	121280824
2009-06-18	234.56	239.7	234.56	239.08	49877608
2009-06-17	233.49	236.48	233.49	234.56	53554524
2009-06-16	236.16	236.43	233.43	233.49	58050124
2009-06-15	241.16	241.16	235.84	236.16	59505416
2009-06-12	239.8	241.35	238.51	241.16	37966092
2009-06-11	240.08	242.56	239.71	239.8	57991188
2009-06-10	241.96	243.4	238.43	240.08	58722812
2009-06-09	243.57	243.57	241.63	241.96	56009816
2009-06-08	243.43	244.97	241.13	243.58	51887640
2009-06-05	244.23	245.82	242.32	243.43	52559220
2009-06-04	244	244.38	241.6	244.23	58616276
2009-06-03	245.39	245.39	242.18	244	69831544
2009-06-02	242.73	246.26	242.37	245.39	64350572
2009-06-01	237.75	243.34	237.75	242.73	63584532
2009-05-29	235.75	238.05	234.72	237.76	80817440
2009-05-28	233.22	236.26	232.03	235.75	58073036
2009-05-27	237.95	237.95	232.82	233.22	57958968
2009-05-26	235.82	238.84	234.51	237.95	62879584
2009-05-22	234.79	237.99	234.62	235.83	46883524
2009-05-21	236.63	236.63	233.1	234.79	57858932
2009-05-20	235.6	238.74	235.6	236.63	61666008
2009-05-19	235.44	236.65	234.68	235.6	52769344
2009-05-18	231.02	235.6	231.02	235.44	57662936
2009-05-15	232.25	233.27	230.43	231.02	75970176
2009-05-14	231.51	233.26	231.51	232.25	65511416
2009-05-13	233.98	233.98	230.57	231.51	60314840
2009-05-12	230.9	235.23	230.9	233.98	59824800
2009-05-11	232.45	232.45	229.85	230.9	56756328
2009-05-08	230.72	233.31	230.72	232.46	64801640
2009-05-07	229.64	232.22	229.61	230.66	72380344
2009-05-06	228.34	230.45	228.25	229.64	73133472
2009-05-05	229.91	231.18	227.57	228.34	71845840
2009-05-04	226.44	229.98	226.44	229.91	71102264
2009-05-01	225.39	226.44	223.3	226.44	58566724
2009-04-30	226.18	227.12	224.7	225.41	89466264
2009-04-29	222.79	228.65	222.79	226.18	62548896
2009-04-28	221.89	224.37	220.14	222.79	55828376
2009-04-27	221.64	224.48	220.47	221.89	58564328
2009-04-24	221.4	223.32	220.4	221.64	67915024
2009-04-23	221.8	222.09	219.37	221.4	63645608
2009-04-22	224.87	224.87	221.57	221.8	65979736
2009-04-21	223.95	226.09	222.21	224.87	59274244
2009-04-20	227.92	227.92	223.93	223.95	73490080
2009-04-17	227.32	229.31	226.98	227.92	91480640
2009-04-16	224.5	227.97	223.35	227.32	61088656
2009-04-15	220.9	224.65	220.9	224.5	53330320
2009-04-14	223.88	223.88	219.83	220.9	58506564
2009-04-13	224.94	225.08	223.06	223.88	49344160
2009-04-09	224.99	225.57	223.34	224.94	67121040
2009-04-08	223	225.34	222.83	224.99	52428420
2009-04-07	226.32	226.32	222.54	223	50466932
2009-04-06	226.35	226.82	223.64	226.32	49124628
2009-04-03	226.65	227.64	224.27	226.35	56816652
2009-04-02	222.47	229.2	222.47	226.66	70934096
2009-04-01	218.77	223.1	216.38	222.47	66456724
2009-03-31	219.25	221.81	218.34	218.77	74220064
2009-03-30	224.17	224.17	216.83	219.25	55296812
2009-03-27	226.23	226.23	223.18	224.17	56430680
2009-03-26	224.17	226.23	222.79	226.23	71727336
2009-03-25	221.56	225.92	220.65	224.17	63633796
2009-03-24	222.62	223.61	221.23	221.55	57089296
2009-03-23	214.63	222.65	214.63	222.65	73076088
2009-03-20	214.33	217.12	214.09	214.56	131033664
2009-03-19	217.2	218.05	213.37	214.33	63097352
2009-03-18	218.33	220.23	214.81	217.2	71714496
2009-03-17	214.6	218.33	214.33	218.33	56728912
2009-03-16	212.74	217.56	212.74	214.6	63536936
2009-03-13	209.09	212.95	209.09	212.74	65347308
2009-03-12	203.75	209.44	202.77	209.09	64115012
2009-03-11	204.75	206.08	203.05	203.75	66102696
2009-03-10	199.86	204.75	199.86	204.75	84190320
2009-03-09	203.45	203.57	199.28	199.8	72400016
2009-03-06	202.07	205.46	199.64	203.45	76755656
2009-03-05	207.38	207.38	200.41	202.07	90688288
2009-03-04	204.14	209.94	203.63	207.38	77177392
2009-03-03	205.74	207.77	203.12	204.14	78356040
2009-03-02	211.27	211.27	205.44	205.74	81157640
2009-02-27	211.97	214.29	209.84	211.27	92866496
2009-02-26	217.08	218.37	211.87	211.97	64271568
2009-02-25	219.01	219.84	215.56	217.04	77974272
2009-02-24	214.97	219.82	214.97	219.01	70545544
2009-02-23	220.3	221.23	214.68	214.97	65635044
2009-02-20	223.55	223.55	218.56	220.3	86814680
2009-02-19	221.24	225.15	221.24	223.55	69577448
2009-02-18	219.67	221.75	219	221.24	75407712
2009-02-17	223.58	223.58	218.28	219.67	75988424
2009-02-13	226.23	226.23	223.4	223.58	64161356
2009-02-12	223.47	226.47	221.08	226.23	73079176
2009-02-11	222.02	224.3	222.02	223.47	60151112
2009-02-10	229.45	229.45	220.79	222.02	88908256
2009-02-09	232.48	232.48	228.38	229.45	55668488
2009-02-06	228.68	233.05	228.26	232.48	65725416
2009-02-05	225.37	229.15	223.94	228.68	78372224
2009-02-04	231.41	231.41	224.73	225.37	73264160
2009-02-03	226.34	232.04	225.35	231.41	66408032
2009-02-02	227.76	227.76	223.96	226.34	66019420
2009-01-30	235.32	235.46	226.95	227.76	80655712
2009-01-29	237.56	238.99	234.96	235.32	60805544
2009-01-28	235.09	238.24	235.09	237.56	58960172
2009-01-27	234.11	237.19	233.97	235.09	53037312
2009-01-26	232.4	236.39	232.35	234.11	58645672
2009-01-23	234.5	234.5	229.49	232.4	65820292
2009-01-22	234.79	235.3	230.35	234.5	80144584
2009-01-21	233.96	235.22	230.48	234.79	86746808
2009-01-20	237.58	239.22	233.68	233.96	80104144
2009-01-16	234.81	238.47	234.81	237.58	86532984
2009-01-15	234.02	235.18	230.69	234.81	76620360
2009-01-14	239.46	239.46	232.34	234.02	75136368
2009-01-13	237.64	240.13	237.64	239.46	75743288
2009-01-12	238.76	239.71	236.69	237.64	69671440
2009-01-09	241.86	242.24	238.31	238.76	63649864
2009-01-08	244.93	244.93	239.71	241.86	76237600
2009-01-07	247.76	247.76	243.82	244.93	62998152
2009-01-06	250.37	252.55	246.45	247.76	64380148
2009-01-05	250.98	251.05	248.64	250.37	72875824
2009-01-02	246.66	251.43	246.14	250.98	53432556
2008-12-31	244.63	247.97	244.63	246.66	58809448
2008-12-30	241.23	244.74	241.23	244.63	44418648
2008-12-29	241.79	241.79	238.25	241.23	45384784
2008-12-26	241.25	242.63	240.68	241.79	27588654
2008-12-24	239.15	241.74	239.15	241.25	18411882
2008-12-23	241.82	243.32	238.48	239.15	47020720
2008-12-22	242.06	242.09	238.19	241.82	59843204
2008-12-19	242.88	247.66	241.34	242.06	161182832
2008-12-18	242.18	246.88	240.74	242.88	72381288
2008-12-17	243.75	244.77	240.6	242.18	73311008
2008-12-16	238.37	244.6	238.37	243.75	85372472
2008-12-15	238.42	239.72	235.41	238.37	62276892
2008-12-12	238.15	239.25	232.79	238.42	71589360
2008-12-11	240.65	242.32	237.29	238.15	76080160
2008-12-10	239.42	242.02	237.94	240.65	68626264
2008-12-09	246	246	238.48	239.42	77590712
2008-12-08	245.81	249.17	243.39	246.02	83439672
2008-12-05	237.91	246.58	233.53	245.81	89343368
2008-12-04	241.71	243.48	235.74	237.91	74424424
2008-12-03	237.76	242.26	234.45	241.71	80450648
2008-12-02	234.83	238.73	232.31	237.76	77472120
2008-12-01	248.57	248.57	234.5	234.83	83273280
2008-11-28	245.37	248.57	245.18	248.57	40042220
2008-11-26	241.95	245.37	237.39	245.37	69997712
2008-11-25	243.63	248.1	238.18	241.95	97716960
2008-11-24	237.18	247.47	236.17	243.63	100948456
2008-11-21	225.24	237.43	221.43	237.18	126939344
2008-11-20	234.11	240.43	224.27	225.24	119046288
2008-11-19	242.17	245.37	233.76	234.11	88529744
2008-11-18	238.86	242.82	234.36	242.17	103102984
2008-11-17	241.93	244.93	237.06	238.86	78960024
2008-11-14	249.13	251.59	241.73	241.93	99426144
2008-11-13	238.5	250.1	233.16	249.13	125537552
2008-11-12	246.63	246.63	237.95	238.51	90597568
2008-11-11	250.39	250.39	243.96	246.63	65349432
2008-11-10	250.57	254.36	247.08	250.39	62560392
2008-11-07	245.4	251.45	245.4	250.57	63412920
2008-11-06	251.64	254.27	244.11	245.4	97405248
2008-11-05	259.68	260.23	251.4	251.64	72900672
2008-11-04	253.85	260.62	253.85	259.7	74810656
2008-11-03	253.68	255.84	252.7	253.85	55712436
2008-10-31	251.26	257.69	250.71	253.68	81936848
2008-10-30	245.2	252.5	245.2	251.26	69906160
2008-10-29	250.23	254.81	242.65	245.2	83647104
2008-10-28	229.07	250.55	229.07	250.23	107547456
2008-10-27	234.17	238.1	228.68	229.07	77745912
2008-10-24	242.59	242.59	230.45	234.17	94688976
2008-10-23	241.28	246.01	231.74	242.59	96173552
2008-10-22	250.69	250.69	237.29	241.22	92448680
2008-10-21	254.65	256.04	250.1	250.69	62026712
2008-10-20	246.92	254.76	246.92	254.65	65788212
2008-10-17	246.75	254.42	241.4	246.92	102407768
2008-10-16	236.41	247.73	229.56	246.75	119181304
2008-10-15	251.57	251.57	235.35	236.41	99913960
2008-10-14	258.35	262.93	246.64	251.57	105823192
2008-10-13	238.2	258.97	238.2	258.35	98019616
2008-10-10	243.51	251.7	225.1	238.2	162074192
2008-10-09	260.25	263.25	242.45	243.51	108722912
2008-10-08	264.36	267.81	258.35	260.25	111888048
2008-10-07	273.71	277.65	264.28	264.74	92502304
2008-10-06	283.37	283.37	265.22	273.71	111336552
2008-10-03	285.5	289.41	283.08	283.37	68037760
2008-10-02	289.31	289.35	284.77	285.49	70683888
2008-10-01	285.3	289.63	283.88	289.31	64123660
2008-09-30	277.85	285.96	277.85	285.3	90400320
2008-09-29	290.05	290.24	277.85	277.85	98338736
2008-09-26	288.21	290.21	286.38	290.05	57207444
2008-09-25	283.55	289.67	283.55	288.21	64150804
2008-09-24	282.36	284.7	280.89	283.55	61462928
2008-09-23	284.82	288.77	282.26	282.36	54978048
2008-09-22	292.5	292.64	284.24	284.82	60300880
2008-09-19	293.82	295.86	290.41	292.5	155228144
2008-09-18	287.28	295.35	287.11	293.58	112256032
2008-09-17	297.01	297.01	286.83	287.28	121326944
2008-09-16	296.29	298.06	292.94	297.01	95066496
2008-09-15	300.8	300.95	296.19	296.29	82706568
2008-09-12	301.09	301.09	298.5	300.8	58087916
2008-09-11	297.83	301.2	295.23	301.09	70032856
2008-09-10	296.57	299.17	296.57	297.83	67627464
2008-09-09	298.38	300.19	296.57	296.57	71647496
2008-09-08	292.36	298.63	292.36	298.38	84313232
2008-09-05	289.52	292.95	288.23	292.36	71470120
2008-09-04	292.82	293.83	289.4	289.52	70178072
2008-09-03	293.01	293.96	291.61	292.82	63893992
2008-09-02	289.98	296.29	289.98	293.01	60952636
2008-08-29	293.62	293.8	289.98	289.98	52319728
2008-08-28	291.85	293.89	291.16	293.62	45007268
2008-08-27	290.95	292.29	289.91	291.85	39703708
2008-08-26	291.38	292.43	289.6	290.95	40639832
2008-08-25	295.82	295.82	290.74	291.38	42661808
2008-08-22	292.44	295.87	292.44	295.82	47961340
2008-08-21	293.49	293.49	289.67	292.44	44352420
2008-08-20	294.02	294.13	291.24	293.49	44053780
2008-08-19	296.13	296.13	293.49	294.01	54288320
2008-08-18	298.99	298.99	295.32	296.13	56588008
2008-08-15	295.91	299.65	295.91	298.99	78392048
2008-08-14	295.26	298.46	293.01	295.91	56100520
2008-08-13	297.03	297.03	293.78	295.26	64611624
2008-08-12	295.83	297.94	294.46	297.03	56549876
2008-08-11	294.64	297.21	293.57	295.83	62419564
2008-08-08	287.93	295.06	287.72	294.64	74355768
2008-08-07	293.41	293.41	287.81	287.93	66558012
2008-08-06	292.51	293.8	290.7	293.41	77152936
2008-08-05	286.18	293.22	286.18	292.51	83106016
2008-08-04	282.77	287.48	282.65	286.18	61409676
2008-08-01	282.87	284.46	282	282.77	77256856
2008-07-31	286.58	286.58	282.18	282.87	80172968
2008-07-30	283.62	287.77	283.62	286.58	78286128
2008-07-29	278.04	283.69	278.04	283.62	65681904
2008-07-28	280.29	280.83	278	278.04	60628752
2008-07-25	280.46	281.62	279.93	280.3	60525616
2008-07-24	283.1	283.79	280.23	280.46	68258608
2008-07-23	281.8	283.25	280.06	283.1	83604344
2008-07-22	276.33	281.85	276.33	281.8	72217240
2008-07-21	278.26	278.53	275.93	276.33	58764780
2008-07-18	279.94	279.94	277.05	278.26	101251832
2008-07-17	281.31	281.31	275.88	279.94	83097040
2008-07-16	279.1	281.35	277.33	281.31	70737608
2008-07-15	278.96	280.56	275.27	279.1	86795568
2008-07-14	278.47	281.06	277.41	278.96	65501576
2008-07-11	279.78	280.73	276.97	278.47	79787472
2008-07-10	279.84	280.6	277.4	279.78	72290056
2008-07-09	281.37	282.37	279.82	279.84	69501952
2008-07-08	277.34	281.46	277.34	281.37	77042520
2008-07-07	277.25	279.28	275.37	277.34	68682008
2008-07-03	275.21	278.02	275.21	277.25	41533080
2008-07-02	275.49	276.59	274.76	275.21	75875192
2008-07-01	273.97	275.65	271.79	275.49	88420360
2008-06-30	273.87	277.36	273.16	273.97	86289440
2008-06-27	277.28	278.19	273.67	273.87	101161128
2008-06-26	283.1	283.1	277.27	277.28	82194536
2008-06-25	279.82	285.73	279.82	283.22	79812704
2008-06-24	279.15	281.35	277.75	279.82	68996912
2008-06-23	279.85	280.8	278.55	279.15	52639612
2008-06-20	283.36	283.36	279.23	279.85	117932520
2008-06-19	282.23	284.21	282.16	283.36	63152680
2008-06-18	285.36	285.36	282.06	282.23	72793496
2008-06-17	286.7	287.65	285.23	285.37	57322544
2008-06-16	289.91	289.91	285.19	286.7	71086896
2008-06-13	289.84	290.25	288.05	289.92	82035896
2008-06-12	288.14	291.81	288.14	289.84	82445840
2008-06-11	291.07	291.07	288.07	288.14	77012992
2008-06-10	288.59	292.52	287.66	291.07	68746688
2008-06-09	287.94	289.71	287.11	288.59	67103176
2008-06-06	295.32	295.32	287.83	287.94	80924128
2008-06-05	292.07	295.39	292.07	295.32	65965228
2008-06-04	290.64	292.57	290.45	292.08	63408792
2008-06-03	291.37	292.68	289.7	290.67	72384640
2008-06-02	293.82	293.82	289.66	291.37	62880628
2008-05-30	293.71	294.51	292.79	293.82	73908120
2008-05-29	290.65	294.62	290.65	293.75	67876816
2008-05-28	292.02	292.6	289.92	290.65	68877424
2008-05-27	290.56	292.49	290.04	291.98	65118888
2008-05-23	291.69	291.69	290.1	290.59	67418600
2008-05-22	288.53	292.22	288.53	291.69	59318812
2008-05-21	291.23	292.48	288	288.53	67464520
2008-05-20	293.62	293.62	290.8	291.23	60676792
2008-05-19	294.02	295.13	293.06	293.62	57910068
2008-05-16	293.58	294.17	292.35	294.02	71913480
2008-05-15	291.27	293.84	290.06	293.58	67908112
2008-05-14	289.71	292.45	289.71	291.27	72119688
2008-05-13	290.03	290.63	288.77	289.82	65087816
2008-05-12	287.55	290.12	287.55	290.02	54417396
2008-05-09	289.61	289.61	286.87	287.55	53041424
[truncated: 4,706 more rows]

## Sheet: ENRS
Date	Open	High	Low	Close	Volume
2016-04-18	474.91	483.3	467.89	482.79	73866672
2016-04-15	481.26	481.26	474.56	475.25	75765568
2016-04-14	479.88	481.58	477.96	481.31	63394568
2016-04-13	477.34	480.42	473.97	479.3	84871456
2016-04-12	464.21	479.42	464.21	477.34	100718848
2016-04-11	466.29	470.53	464.17	464.17	74359928
2016-04-08	457.3	467.84	457.3	466.03	67498352
2016-04-07	458.78	460.29	453.5	456.8	63611580
2016-04-06	450.71	460.09	450.71	459.62	74861680
2016-04-05	452.55	453.26	448.91	450.16	76179016
2016-04-04	456.24	460.27	452.28	453.67	64856948
2016-04-01	462.41	462.41	453.47	456	93504128
2016-03-31	462.96	466.63	460.73	462.41	77793432
2016-03-30	462.5	467.72	460.65	463.14	70139304
2016-03-29	459.31	462.23	452.56	461.87	87428040
2016-03-28	461.95	462.63	457.15	460.26	58304872
2016-03-24	459.1	461.86	452.45	461.84	79353480
2016-03-23	469.08	469.08	459.24	459.58	69772488
2016-03-22	470.66	473.11	467.62	469.44	66651984
2016-03-21	473.35	474.46	467.24	470.98	66332324
2016-03-18	472.47	476	469.33	473.35	211449520
2016-03-17	466.02	476.09	465.6	472.43	74214768
2016-03-16	458.99	466.68	457.94	465.75	78375616
2016-03-15	459.05	459.05	450.48	458.39	62897876
2016-03-14	461.9	461.9	454.3	459.05	75788496
2016-03-11	452.02	463.36	452.02	461.9	89563232
2016-03-10	451.68	452	443.79	451.81	93450912
2016-03-09	445.06	457.47	445.06	451.7	80045144
2016-03-08	464.02	464.02	444.65	444.86	103154496
2016-03-07	453.28	464.25	451.78	464.02	120642640
2016-03-04	449.69	459.17	446.74	453.31	141176096
2016-03-03	443.28	449.82	441.39	449.24	138264608
2016-03-02	432.6	443.64	428.51	443.56	104651136
2016-03-01	423.65	434.04	422.01	432.95	120369184
2016-02-29	428.49	430.86	422.7	423.54	121218240
2016-02-26	426.87	434.09	426.87	428.49	99630680
2016-02-25	426.12	426.98	417.96	426.87	76706880
2016-02-24	422.03	426.76	413.17	426.08	83805808
2016-02-23	436.31	436.31	421.3	422.28	92544848
2016-02-22	426.95	438.19	426.95	436.31	84749544
2016-02-19	428.26	428.26	418.83	426.77	104645704
2016-02-18	432.45	436.42	426.2	428.26	108607848
2016-02-17	420.17	434.23	420.17	432.3	104447888
2016-02-16	416.95	421.46	414.08	420.04	84914536
2016-02-12	406.57	417.85	406.57	416.7	94063704
2016-02-11	407.95	409.09	395.49	406.22	107701008
2016-02-10	410	417.31	404.6	407.95	81724064
2016-02-09	420.24	420.24	403.5	410	95179992
2016-02-08	420.06	422.95	407.34	420.39	139672000
2016-02-05	428.78	428.78	416.49	420.11	104282848
2016-02-04	428.99	436.17	426.55	428.83	110384744
2016-02-03	412.63	429	405.12	428.99	101328736
2016-02-02	426.23	426.23	410.83	412.63	85697680
2016-02-01	434.67	434.67	420.46	426.53	79765960
2016-01-29	423.6	434.67	421.6	434.67	121682688
2016-01-28	410.61	426.63	410.61	423.56	100913312
2016-01-27	413	421.91	406.22	410.61	99021352
2016-01-26	398.2	413.4	398.2	413.24	89658832
2016-01-25	416.88	418.79	397.99	398.19	94576672
2016-01-22	399.86	418.63	399.86	417.03	128571008
2016-01-21	388.52	404.45	385.88	399.79	108021672
2016-01-20	400.03	400.03	376.21	388.58	128441936
2016-01-19	409.43	413.51	394.17	400.32	100499976
2016-01-15	421.3	421.3	402.14	409.2	120351152
2016-01-14	403.26	424.67	401.55	421.3	114417464
2016-01-13	410.55	418.88	399.12	403.26	110560816
2016-01-12	409.02	416.21	399.72	410.55	104359064
2016-01-11	417.79	418.88	403.95	409.02	89269232
2016-01-08	423.56	427.47	416.42	417.77	88310656
2016-01-07	433.7	435.2	421.57	423.45	85877424
2016-01-06	450.01	450.01	430.66	433.71	90056256
2016-01-05	447.67	450.18	442.6	450.01	69406264
2016-01-04	448.44	450.88	440.68	447.75	78338424
2015-12-31	446.78	450.96	443.65	448.44	57150896
2015-12-30	453.58	453.58	446.63	446.93	49686272
2015-12-29	450.63	459.33	450.63	453.58	51513592
2015-12-28	458.3	458.3	448.4	450.45	54854216
2015-12-24	462.91	463.49	457.06	458.67	36849492
2015-12-23	444.17	462.91	444.17	462.88	82453528
2015-12-22	438.81	446.41	438.45	444.03	75424392
2015-12-21	438.48	442.4	434.62	438.68	89250144
2015-12-18	445.74	445.74	438.46	438.48	192468160
2015-12-17	457.24	457.92	445.71	445.74	79607952
2015-12-16	459.45	462.05	451.67	457.09	77984016
2015-12-15	446.86	461.45	446.86	459.45	90109080
2015-12-14	443.02	448.9	437.32	446.73	95485672
2015-12-11	458.31	458.31	442.84	443.14	89734120
2015-12-10	455.59	465.79	453.44	458.55	83269616
2015-12-09	449.96	465.36	449.93	455.74	110656992
2015-12-08	456.14	456.84	441.33	449.75	99103160
2015-12-07	473.94	473.94	450.18	456.56	107863912
2015-12-04	476.13	476.13	464.96	473.94	102854744
2015-12-03	486.37	489.61	474.15	476.43	90657384
2015-12-02	501.53	501.53	484.97	486.21	86361248
2015-12-01	498.24	502.15	497.68	501.81	61355384
2015-11-30	496.43	502.87	496.43	498.26	81624000
2015-11-27	499.55	499.55	494.79	496.34	24703692
2015-11-25	503.75	503.79	497.16	499.73	43309052
2015-11-24	493.11	506.01	493.11	503.9	64339808
2015-11-23	489.86	495.65	486.35	493.11	56900732
2015-11-20	495.01	497.55	489.23	489.86	60185804
2015-11-19	501.14	501.14	491.68	495	55170164
2015-11-18	493.54	502.16	492.64	501.42	60512800
2015-11-17	499.21	499.7	492.26	493.49	54148340
2015-11-16	483.62	499.45	483.12	499.26	60723224
2015-11-13	486.25	487.47	478.67	483.52	63673008
2015-11-12	498.34	498.34	485.73	486.41	62925724
2015-11-11	507.97	508.67	497.04	498.34	60823940
2015-11-10	506.45	511.49	503.26	508.03	52499016
2015-11-09	514.14	516.46	505.32	506.73	62175212
2015-11-06	516.43	516.43	506.56	514.21	58557524
2015-11-05	521.67	524.64	514.8	516.43	68643456
2015-11-04	527.38	528.29	518.47	521.87	73702144
2015-11-03	514.36	530.58	514.36	527.38	73464816
2015-11-02	501.94	516.91	498.63	514.36	68856480
2015-10-30	498.85	507.48	495.75	502.11	76912336
2015-10-29	497.23	503.56	493.97	498.71	57781688
2015-10-28	486.44	500.02	486.37	497.23	70083896
2015-10-27	491.56	491.56	481.3	486.44	74235680
2015-10-26	504.68	504.68	492.02	492.13	66160672
2015-10-23	505.85	508.65	500.02	504.85	66613812
2015-10-22	495.77	506.76	495.77	505.85	75636280
2015-10-21	500.88	501.92	495.1	495.77	53313724
2015-10-20	499.94	503.48	496.57	500.96	54197056
2015-10-19	509.76	509.76	497.86	500.12	60423940
2015-10-16	509.08	512.26	503.34	509.95	68676896
2015-10-15	500.88	509.26	496.72	509.05	64286684
2015-10-14	496.2	502.63	494.45	500.9	57804324
2015-10-13	500.11	502.79	494.83	496.2	60701820
2015-10-12	506.17	506.55	496.39	500.69	57387320
2015-10-09	509.98	510.88	503.38	506.18	67676656
2015-10-08	500.41	511.37	496.59	509.88	70539896
2015-10-07	494.37	505.9	490.4	500.41	95165856
2015-10-06	483.1	497.35	482.06	493.86	91128120
2015-10-05	469.77	484.22	469.77	483.09	82493592
2015-10-02	451.38	469.7	446.15	469.69	81725864
2015-10-01	451.73	461.63	447.75	451.58	78518368
2015-09-30	440.55	451.97	440.55	451.33	89018536
2015-09-29	440.49	445.74	437.27	440.55	74839104
2015-09-28	456.85	456.85	440.23	440.49	78112080
2015-09-25	455.58	459.93	453.05	456.85	65405444
2015-09-24	453.47	458.61	448.04	455.58	72392776
2015-09-23	460.02	463.03	453.7	453.71	56301968
2015-09-22	465.06	465.06	457	460.02	65760944
2015-09-21	462.46	467.98	462.1	465.06	56583428
2015-09-18	474.86	474.86	459.52	462.41	167045744
2015-09-17	475.03	482.87	471.64	474.86	71105608
2015-09-16	462.28	475.57	462.28	475.03	71732880
2015-09-15	457.24	463.97	457.24	462.23	57161784
2015-09-14	460.95	460.95	454.84	457.24	57881496
2015-09-11	464.39	464.39	454.93	460.95	68513840
2015-09-10	461.89	466.85	457.8	464.39	69198920
2015-09-09	471.04	479.61	461.1	461.89	79023776
2015-09-08	464.58	471.45	463.71	471.03	70224136
2015-09-04	472.35	472.35	462.48	464.18	69618736
2015-09-03	470.8	481.85	469.65	472.35	74454568
2015-09-02	466.5	472.22	460.77	470.8	86031840
2015-09-01	484.21	484.21	462.94	466.5	99961784
2015-08-31	479.16	486.07	467.3	484.21	104034672
2015-08-28	469.53	484.02	468.87	479.16	96423536
2015-08-27	447.55	470.12	447.55	469.53	113891440
2015-08-26	432.4	448.07	432.4	447.55	114739528
2015-08-25	438.36	451.34	432.02	432.4	94387880
2015-08-24	462.29	462.29	434.45	438.36	120842408
2015-08-21	478.94	479.27	462.29	462.29	98622872
2015-08-20	489.75	491.44	478.93	478.94	66970296
2015-08-19	503.79	503.79	487.73	489.75	69516312
2015-08-18	505.81	505.92	501.33	503.79	45162912
2015-08-17	506.03	508.55	501	505.81	46762464
2015-08-14	507.11	511.4	504.97	506.05	55359768
2015-08-13	514.03	514.03	506.67	507.11	59093640
2015-08-12	504.66	515.26	500.71	514.03	72567904
2015-08-11	505.61	505.61	494.13	504.66	60368276
2015-08-10	490.35	505.63	490.35	505.61	66305088
2015-08-07	499.63	501.05	488.96	490.35	59369280
2015-08-06	491.84	500.74	486.1	499.63	76373928
2015-08-05	495.55	504.24	491.68	491.84	76444024
2015-08-04	497.85	503.39	493.72	495.55	58719968
2015-08-03	508.05	508.05	496.85	497.85	66595592
2015-07-31	521.6	521.6	507.43	508.05	65747936
2015-07-30	525	525.5	519.36	521.6	53741312
2015-07-29	518.34	525.33	515.24	525	69223376
2015-07-28	503.34	520.69	503.34	518.36	73183392
2015-07-27	510.24	510.24	501.16	503.33	72392064
2015-07-24	520.56	520.56	508.6	510.24	67203880
2015-07-23	522.13	524.62	517.27	520.56	60928500
2015-07-22	525.51	526.66	521.04	522.13	71444424
2015-07-21	525.01	530.17	523.93	525.51	62340796
2015-07-20	531.86	531.86	524.54	525.01	60503168
2015-07-17	537.58	537.58	529.56	531.86	81837792
2015-07-16	537.42	541.32	536.47	537.62	50779956
2015-07-15	546.15	546.15	535.42	537.33	56212768
2015-07-14	541.63	547.5	541.17	546.16	52524876
2015-07-13	538.25	542.99	538.25	541.64	52397344
2015-07-10	535.53	541.58	535.53	538.25	49767848
2015-07-09	533.49	542.49	533.49	535.53	50876520
2015-07-08	544.12	544.12	533.28	533.49	27278332
2015-07-07	539.38	545.86	531.82	544.15	70119520
2015-07-06	546.28	546.28	537.3	539.38	57698200
2015-07-02	543.91	549.24	543.91	546.28	48683356
2015-07-01	551.11	552.02	541.93	543.91	56640076
2015-06-30	547.54	553.56	547.54	551.11	76624840
2015-06-29	557.29	557.29	547.41	547.54	52850404
2015-06-26	555.98	557.87	552.79	557.32	124294480
2015-06-25	561.72	562.28	555.96	555.98	51706648
2015-06-24	565.25	566.78	561.71	561.72	53869580
2015-06-23	563.5	566.08	562.21	565.27	47260944
2015-06-22	558.12	563.87	558.12	563.5	48568560
2015-06-19	563	563	557.7	558.01	114042248
2015-06-18	562.77	566.5	562.53	563	49428560
2015-06-17	564.24	568.73	560.04	562.62	42814020
2015-06-16	558.87	563.77	557.59	563.43	36041048
2015-06-15	560.6	561.73	555	558.88	43563452
2015-06-12	567.19	567.19	559.55	560.6	48305464
2015-06-11	569.61	571.36	566.5	567.19	45989440
2015-06-10	562.86	570.71	562.86	569.45	46664152
2015-06-09	563.1	569.44	562.72	562.82	44342404
2015-06-08	565.59	566.52	562.01	563.1	43028436
2015-06-05	562.18	570.77	560.47	565.88	48090984
2015-06-04	569.26	569.26	561.67	562.18	48344260
2015-06-03	572.87	575.76	569.08	569.26	40778724
2015-06-02	570.14	575.84	568.71	573	43709328
2015-06-01	571.41	572.39	569.02	570.14	41222244
2015-05-29	571.82	574.67	569.87	571.41	70215192
2015-05-28	573.6	573.6	568.48	571.77	42118240
2015-05-27	574.21	578.69	570.86	573.6	40332464
2015-05-26	583.44	583.44	572.35	574.21	46481268
2015-05-22	585.67	586.23	581.41	583.44	35611832
2015-05-21	581.13	587	581.13	586.02	42505652
2015-05-20	580.21	583.02	578.13	581.13	42989784
2015-05-19	586.98	586.98	579.33	580.21	49749768
2015-05-18	587.91	588.25	584.27	587.44	40467136
2015-05-15	586.58	589.74	581.79	587.93	54255712
2015-05-14	586.33	591.68	585.67	586.6	43539104
2015-05-13	588.13	593.37	584.34	586.32	49292792
2015-05-12	585.61	590.96	583.86	588.13	44131496
2015-05-11	597.81	597.81	585.06	585.57	50983712
2015-05-08	588.39	598.36	587.1	597.81	54563072
2015-05-07	594.86	594.86	584.3	588.39	58868308
2015-05-06	596.88	604.44	592	594.93	52413916
2015-05-05	603.74	610.81	596.62	596.72	56181324
2015-05-04	604.76	608.17	601.16	603.36	45039624
2015-05-01	602.91	605.4	600.02	604.75	53355320
2015-04-30	605.07	608.23	600.37	602.89	64527708
2015-04-29	600.73	605.65	596.77	605.07	48427364
2015-04-28	597.61	601.15	595.68	600.79	42696336
2015-04-27	597.98	601.99	596.77	597.61	44045184
2015-04-24	601.51	601.51	595.55	597.98	45502008
2015-04-23	598.17	605.96	598.17	601.86	45088896
2015-04-22	594.4	600.31	591.91	598.17	45171556
2015-04-21	600.48	601.41	592.45	594.4	41838452
2015-04-20	597.9	606.72	597.9	600.48	50721264
2015-04-17	602.67	602.67	593.29	597.81	61232648
2015-04-16	604.34	607.46	597.93	602.67	53822476
2015-04-15	590.76	605.52	590.76	604.34	66019980
2015-04-14	580.43	592.6	580.43	590.73	46656608
2015-04-13	585.36	588.77	579.68	580.43	41879096
2015-04-10	582.57	586.65	582.14	585.36	37281048
2015-04-09	573.67	583.51	573.67	582.43	48383644
2015-04-08	579.76	582.69	573.48	573.65	47533724
2015-04-07	577.8	582.37	575.94	579.62	47803464
2015-04-06	567.85	581.23	567.85	577.84	56577696
2015-04-02	566.8	570.98	563.14	567.79	50011688
2015-04-01	565.76	571.96	565.76	566.8	47646152
2015-03-31	571	571	564.63	565.76	61796044
2015-03-30	559.23	572.19	559.23	571	47435968
2015-03-27	563.41	563.41	557.59	559.23	49415788
2015-03-26	564.55	571.3	561.49	563.41	53361112
2015-03-25	557.75	568.55	557.75	564.55	55844416
2015-03-24	562.31	564	557.7	557.75	54622884
2015-03-23	563.37	568.46	562.2	562.3	48840600
2015-03-20	555.68	566.61	555.68	563.3	218959472
2015-03-19	565.25	565.25	554.53	555.68	55928984
2015-03-18	549.32	567.88	545.5	565.25	68598488
2015-03-17	552.17	552.17	546.23	549.32	50709524
2015-03-16	544.83	552.48	540.54	552.2	56184392
2015-03-13	547.33	547.33	539.27	544.87	59259868
2015-03-12	549.97	552.67	547.19	547.42	51378292
2015-03-11	549.01	552.52	547	549.97	57404504
2015-03-10	556.67	556.67	548.87	548.87	65545228
2015-03-09	560.65	565.86	556.78	556.79	55518980
2015-03-06	570.08	570.08	559.06	560.66	62815876
2015-03-05	573.54	573.54	569.84	570.08	54361524
2015-03-04	574.79	574.85	568.29	573.63	51548632
2015-03-03	573.51	577.94	570.98	574.81	53956428
2015-03-02	577.51	577.51	568.29	573.51	61868972
2015-02-27	579.82	582.07	577.04	577.51	72334704
2015-02-26	590.15	590.15	576.88	579.76	66730452
2015-02-25	587.92	591.02	585.52	590.18	55252860
2015-02-24	586.6	589.93	584.72	587.73	56038176
2015-02-23	588.92	590.55	581.85	586.6	53850088
2015-02-20	590.83	592.34	584.33	589.07	62708844
2015-02-19	595.29	595.29	580.71	590.83	64527292
2015-02-18	603.93	603.93	594.4	595.48	58341512
2015-02-17	603.4	604.94	596.94	604.28	63895044
2015-02-13	592.07	603.66	592.07	603.4	52552768
2015-02-12	584.03	594.15	584.03	591.84	54307876
2015-02-11	587.81	587.81	577.89	584.03	53730400
2015-02-10	589.08	589.2	578.19	587.89	57050396
2015-02-09	588	595.06	587.56	589.03	54588744
2015-02-06	589.56	593.51	585.67	587.98	60691072
2015-02-05	581.12	592.02	581.12	589.53	53923904
2015-02-04	590.64	590.64	576.27	581.12	67869544
2015-02-03	574.83	592.82	574.83	590.64	80153600
2015-02-02	558.09	574.68	558.09	574.68	71320504
2015-01-30	553.86	564.11	545.71	557.95	90678880
2015-01-29	552.91	556.95	542.09	553.86	68533288
2015-01-28	575.15	575.15	551.9	552.91	70834168
2015-01-27	576.18	577.8	570.45	575.18	51966668
2015-01-26	568.28	577.36	565.21	576.18	50465768
2015-01-23	573.49	576.16	568.05	568.28	60469708
2015-01-22	570.18	573.59	563.57	573.44	62036900
2015-01-21	559.9	570.52	559.9	570.15	58831644
2015-01-20	559.36	560.17	550.27	559.9	66048136
2015-01-16	542.07	559.64	542.07	559.36	81990192
2015-01-15	548.68	555.18	541.71	542.06	72983712
2015-01-14	547.95	549.53	533.62	548.68	86579064
2015-01-13	552	558.11	542.81	547.99	70285568
2015-01-12	567.92	567.92	549.3	552	72877496
2015-01-09	572.47	573.21	562.9	567.92	60425652
2015-01-08	560.09	572.77	560.09	572.44	72918008
2015-01-07	558.35	567.05	556.32	560.09	58206584
2015-01-06	565.54	569.7	554.49	558.19	65636256
2015-01-05	589.12	589.12	563.24	565.6	67532576
2015-01-02	586.59	590.72	581.11	589.12	48340360
2014-12-31	590.91	592.51	583.44	586.59	47923560
2014-12-30	594.7	595.26	588.66	591.05	40890440
2014-12-29	593.2	599.17	591.9	594.76	47016296
2014-12-26	593.87	598.48	590.91	593.19	39275796
2014-12-24	598.44	598.44	587.47	593.6	29403942
2014-12-23	591.08	600.53	591.05	598.44	63353516
2014-12-22	596.85	596.85	585.31	591.01	73458032
2014-12-19	578.79	596.85	577.25	596.85	214972912
2014-12-18	566.75	579.7	562.76	578.79	86552264
2014-12-17	543.84	570.97	543.84	566.75	86663728
2014-12-16	540.03	560.34	534.1	543.79	86639152
2014-12-15	543.93	554.04	538.48	540.03	84516232
2014-12-12	555.82	555.82	543.9	543.9	83709888
2014-12-11	555.65	569.65	554.78	555.82	68524776
2014-12-10	573.29	573.29	552.24	555.63	83960864
2014-12-09	568.41	575.96	565.38	573.29	76228496
2014-12-08	591.48	591.48	567.25	568.43	77889064
2014-12-05	598.67	598.67	589.22	591.53	61839616
2014-12-04	603.44	603.44	592.61	598.67	74534656
2014-12-03	596.58	607.3	596.58	603.53	68594376
2014-12-02	588.74	600.67	585.07	596.58	74483784
2014-12-01	584.58	590.08	578.8	588.74	94857232
2014-11-28	623.65	623.65	583.07	584.58	77520568
2014-11-26	630.62	630.62	622.81	623.65	171798544
2014-11-25	640.9	642.97	629.88	630.62	57663648
2014-11-24	645.6	646.7	638.23	640.88	52805460
2014-11-21	637.82	650.17	637.82	645.6	76283504
2014-11-20	630.93	638.42	630.58	637.82	52465812
2014-11-19	627.88	632.59	622.94	630.93	50663372
2014-11-18	627.15	632.17	624.79	627.42	50954456
2014-11-17	629.86	630.12	623.81	627.15	66890084
2014-11-14	624.69	630.27	623.26	629.88	57275664
2014-11-13	633.06	633.06	615.74	624.69	63254624
2014-11-12	639.04	640.89	632.18	633.21	45740424
2014-11-11	637.41	640.33	632.28	639.12	39067568
2014-11-10	642.8	650.22	635.79	637.45	46792112
2014-11-07	636.81	646.94	636.81	642.8	55094528
2014-11-06	628.72	636.84	623.62	636.84	52292116
2014-11-05	617.99	631.19	617.99	628.79	57349616
2014-11-04	630.16	630.16	613.33	617.99	57221460
2014-11-03	641.32	646.54	628.43	630.16	53875960
2014-10-31	628.5	641.79	624.16	641.32	61499888
2014-10-30	630.45	630.78	621.11	628.5	42394776
2014-10-29	629.48	639.99	624.52	630.45	48445580
2014-10-28	615.48	630.22	615.48	629.44	46817356
2014-10-27	628.23	628.23	609.71	615.48	52383864
2014-10-24	629.99	629.99	620.2	628.23	44138408
2014-10-23	618.97	635.86	618.97	630.02	50549960
2014-10-22	629.41	634.48	618.59	618.97	55679432
2014-10-21	611.69	630.8	611.69	629.4	54039784
2014-10-20	606.9	612.34	603.16	611.51	49899960
2014-10-17	601.39	618	601.39	606.9	79255864
2014-10-16	591.42	606.47	580.22	601.39	85701864
2014-10-15	588.9	593.14	571.05	591.42	80456080
2014-10-14	596.21	605.36	586.12	588.9	71085024
2014-10-13	613.72	619.21	595.81	596.21	64748580
2014-10-10	621.02	626.45	607.9	613.73	62545716
2014-10-09	644.3	644.3	620.29	621.04	57118956
2014-10-08	638.19	645.35	627.5	644.91	54339976
2014-10-07	647.09	651.21	638.35	638.48	43396696
2014-10-06	646.27	652.98	642.48	647.09	37498472
2014-10-03	646.25	648.62	640.16	646.26	46195428
2014-10-02	648.71	649.88	635.44	646.25	51205452
2014-10-01	661.05	663.67	646.72	648.71	44088172
2014-09-30	669.1	669.9	657.74	661.05	49267800
2014-09-29	671.92	671.92	661.53	669.11	35496300
2014-09-26	663.28	674.36	661.12	671.95	34554300
2014-09-25	673.63	673.7	663.29	663.29	39240248
2014-09-24	673.37	677.28	663.78	673.63	44559172
2014-09-23	675.51	679.79	673.29	673.39	35282340
2014-09-22	684.74	684.74	673.5	675.52	37063228
2014-09-19	684.8	689.53	684.65	684.82	106289456
2014-09-18	688.22	689.49	683.29	684.8	42209816
2014-09-17	691.44	693.48	686.25	688.08	35112728
2014-09-16	683.24	695.6	682.16	691.39	37256784
2014-09-15	678.29	684.84	674.6	683.29	35147688
2014-09-12	688.51	688.51	676.57	678.33	37929568
2014-09-11	688.1	689.48	680.21	688.7	37996548
2014-09-10	690.18	690.18	680.37	688.1	37895844
2014-09-09	693.55	696.66	686.38	690.18	35116972
2014-09-08	704.64	704.64	690.45	693.47	33166104
2014-09-05	699.77	704.73	695.8	704.64	34646704
2014-09-04	709	710.69	696.78	699.83	36920168
2014-09-03	706.84	713.29	706.84	709	30274364
2014-09-02	715.72	715.72	703.5	706.8	33340840
2014-08-29	712.33	715.92	711.15	715.72	34289032
2014-08-28	712.28	713.2	709.73	712.27	24100648
2014-08-27	713.29	715.12	710.6	712.59	27529184
2014-08-26	709.62	716.89	709.62	713.29	27929048
2014-08-25	704.4	710.11	704.4	709.61	26847608
2014-08-22	708.65	708.65	701.28	704.06	27865148
2014-08-21	708.65	709.71	706.66	708.67	27008936
2014-08-20	706.92	709.49	703.75	708.65	29859262
2014-08-19	702.12	708.4	702.12	707.23	33964208
2014-08-18	700.29	704.04	699.35	702.12	49680468
2014-08-15	696.7	701.36	695.01	700.15	51673088
2014-08-14	700.24	701.66	695.57	696.58	30808694
2014-08-13	697.78	703.42	697.37	700.1	29264320
2014-08-12	702.4	702.4	694.84	697.78	32971632
2014-08-11	703.65	708.79	701.86	702.45	41829472
2014-08-08	691.91	703.9	691.91	703.5	31404348
2014-08-07	696.71	700.89	688.52	691.9	35030116
2014-08-06	693.94	703.74	691.8	696.66	35027536
2014-08-05	704.23	704.23	690.25	693.94	42343000
2014-08-04	697.91	710.74	695.68	709.1	38910760
2014-08-01	702.83	703.13	692.53	697.87	41708464
2014-07-31	720.25	720.25	702.86	702.87	49764156
2014-07-30	724.15	729.74	718.04	720.33	34390752
2014-07-29	726.97	728.95	724.07	724.07	32344896
2014-07-28	727.81	728.49	722.39	726.97	31477788
2014-07-25	733.44	733.44	727.13	727.81	27900644
2014-07-24	732.62	736.08	731.35	733.44	33559912
2014-07-23	728.57	732.97	727.54	732.62	28626620
2014-07-22	723.15	730.52	723.15	728.55	33091994
2014-07-21	721.86	723.68	718.87	723.03	31079688
2014-07-18	719.89	723.54	718.02	721.91	39033780
2014-07-17	731.38	732.38	719.4	719.87	34656440
2014-07-16	720.51	731.64	720.51	731.59	31886374
2014-07-15	723.52	723.52	716	720.34	41832888
2014-07-14	717.24	724.33	717.24	723.51	35040436
2014-07-11	722.74	722.74	715.57	717.24	28780840
2014-07-10	729.69	729.69	719.41	722.76	31795512
2014-07-09	725.14	730.21	725.14	729.69	27966420
2014-07-08	726.14	726.89	723.04	725.08	35421988
2014-07-07	730.34	730.34	724.75	726.23	33364284
2014-07-03	727.54	731.44	726.95	730.37	27620764
2014-07-02	728.32	729.65	725.9	727.53	32748900
2014-07-01	727.63	731.38	726.5	728.34	30507654
2014-06-30	727.52	728.52	724.31	727.63	41572172
2014-06-27	727.79	728.07	723.59	727.52	59310960
2014-06-26	727.36	728.22	721.11	727.87	36881456
2014-06-25	722.5	727.67	718.66	727.3	46865836
2014-06-24	737.09	737.09	721.36	722.5	38836804
2014-06-23	734.16	738.72	734.16	737.09	35386136
2014-06-20	727.23	734.67	726.96	734.16	94085824
2014-06-19	722.81	727.23	721.08	727.23	36404876
2014-06-18	717.34	723.03	715.62	722.75	36827484
2014-06-17	718.56	718.56	713.11	717.34	32083772
2014-06-16	714.86	719.98	714.02	718.56	37995540
2014-06-13	707.83	714.83	706	714.83	34021864
2014-06-12	705.55	712.47	705.55	707.69	38076152
2014-06-11	703.14	706.49	700.28	705.42	30380604
2014-06-10	703.84	704.36	701.42	703.14	31853726
2014-06-09	703.14	707.15	702.12	703.85	27632288
2014-06-06	697.36	703.63	697.36	703.13	35216536
2014-06-05	693.16	698.12	691.45	697.36	33570632
2014-06-04	694.1	694.1	691.05	693.16	27652880
2014-06-03	691.8	694.83	690.49	694.1	33637388
2014-06-02	693.46	695.13	690.57	691.8	30143136
2014-05-30	694.26	694.26	690.15	693.46	50477388
2014-05-29	689.28	694.45	688.55	694.26	29056634
2014-05-28	688.47	691.69	687.5	689.28	33635848
2014-05-27	687.03	690.05	686.03	688.47	32829272
2014-05-23	687.76	690.49	686.65	686.9	30357948
2014-05-22	688.88	691.09	687.33	687.75	28148094
2014-05-21	681.49	689.76	681.49	688.88	30583724
2014-05-20	683.14	684.47	680.46	681.49	27317434
2014-05-19	681.13	684.68	680.16	683.14	29483104
2014-05-16	683.03	683.03	678.77	681.13	46130484
2014-05-15	692.09	692.09	678.53	683.03	41997428
2014-05-14	691.8	694.09	691.19	692.09	35107552
2014-05-13	689.56	692.51	689.56	691.8	34973332
2014-05-12	685.35	689.84	685.35	689.56	36714396
2014-05-09	686.57	687.38	682.62	685.35	35548268
2014-05-08	695.51	695.68	685.89	686.57	35623076
2014-05-07	690.2	696.56	689.7	695.51	43107896
2014-05-06	689.2	693.38	688.52	690.2	38298000
2014-05-05	686.03	690.48	682.48	689.2	36272400
2014-05-02	683.84	690.69	682.05	686.03	35676628
2014-05-01	686.29	686.6	682.36	683.84	34125384
2014-04-30	686.34	686.69	681.38	686.29	47650728
2014-04-29	683.45	692.39	683.45	686.34	39535948
2014-04-28	681.62	685.11	677.98	683.45	43149644
2014-04-25	684.62	685.31	679.83	681.62	37967928
2014-04-24	685.28	687.79	683.79	684.62	42402608
2014-04-23	682.05	687.01	682.05	685.28	36853328
2014-04-22	683.56	683.98	678.79	682.05	37118960
2014-04-21	679.12	683.7	678.11	683.56	38399920
2014-04-17	673.58	680.8	673.21	679.12	55826816
2014-04-16	665.55	673.58	665.55	673.58	38776180
2014-04-15	657.31	665.59	655	665.55	42517632
2014-04-14	648.8	658.55	648.8	657.31	38889472
2014-04-11	650.25	652.58	648.22	648.8	42056592
2014-04-10	659.03	660.62	649.27	650.25	41805908
2014-04-09	655.87	659.31	652.6	659.03	37318184
2014-04-08	649.98	657.2	649.98	655.87	39074280
2014-04-07	659.5	659.5	649.98	649.98	44131076
2014-04-04	662.19	667.52	658.65	659.5	42332840
2014-04-03	658.47	664.53	658.47	662.19	42529168
2014-04-02	656.38	659.35	654.78	658.47	34796012
2014-04-01	652.9	656.38	652.9	656.38	34170672
2014-03-31	652.98	656.84	651.39	652.9	42748196
2014-03-28	645	654.14	645	652.98	34439500
2014-03-27	639.49	646.2	638.03	645	41597208
2014-03-26	641.55	645.76	638.92	639.49	42677568
2014-03-25	636.21	642.44	636.21	641.55	37135276
2014-03-24	636.96	641.57	635.31	636.21	38648524
2014-03-21	635.32	641.94	635.32	636.96	124179896
2014-03-20	632.13	636.12	627.77	635.32	31819656
2014-03-19	637.94	638.29	628.83	632.13	33999224
2014-03-18	633.01	639.63	633.01	637.94	28151076
2014-03-17	628.98	634	628.98	633.01	34040312
2014-03-14	628.11	631.03	627.29	628.98	36693560
2014-03-13	634.28	635.28	626.23	628.11	36751616
2014-03-12	633.99	635.92	629.68	634.28	33597056
2014-03-11	641.48	642.01	632.17	633.99	33846736
2014-03-10	640.16	641.69	636.09	641.48	32399790
2014-03-07	637.61	641.04	637.27	640.16	38960996
2014-03-06	634.07	638.18	633.9	637.61	36185920
2014-03-05	640.96	640.96	632.59	634.07	34902988
2014-03-04	634.51	643.06	634.51	640.96	40933888
2014-03-03	638.36	641.09	631.92	634.51	38097456
2014-02-28	635.29	641.16	635.02	638.36	50716608
2014-02-27	635.36	636.53	631.6	635.29	39784200
2014-02-26	639.27	640.65	633.51	635.36	40982544
2014-02-25	639.36	640.73	634.6	639.27	39171292
2014-02-24	629.89	644.58	629.89	639.36	47863396
2014-02-21	634.22	634.31	629.74	629.81	50005952
2014-02-20	629.42	635.54	628.92	634.22	43193984
2014-02-19	629.08	636.33	628.78	629.42	43777444
2014-02-18	627.12	630.42	626.22	629.11	45453496
2014-02-14	618.1	628.46	618.1	627.11	36687804
2014-02-13	615.68	619.57	610.93	618.12	38627244
2014-02-12	618.04	620.18	615.23	615.76	34403896
2014-02-11	609.43	619.63	609.43	618.04	40997416
2014-02-10	613.23	613.23	607.5	609.35	40454272
2014-02-07	606.89	613.58	606.53	613.21	46111248
2014-02-06	598.79	607.59	598.79	606.57	49395056
2014-02-05	604	604	597.95	598.77	45450360
2014-02-04	599.58	605.72	599.58	603.98	44207156
2014-02-03	610.4	612.14	598.49	599.58	48139924
2014-01-31	619.63	619.63	608.01	610.44	51668180
2014-01-30	618.76	622.44	615.9	619.63	39763644
2014-01-29	622.25	622.94	614.11	618.66	39660508
2014-01-28	617.56	623.11	617.56	622.35	30032668
2014-01-27	619.59	622.16	614.32	617.54	37132048
2014-01-24	632.34	632.34	619.65	619.65	50127264
2014-01-23	639.89	639.89	629.59	632.71	41043332
2014-01-22	638.1	641.05	636.8	639.89	34988656
2014-01-21	634.82	639.62	633.32	637.84	42100772
2014-01-17	634.96	640.38	633.58	634.62	52602120
2014-01-16	634.49	635	630.37	634.96	34046296
2014-01-15	636.55	637.12	633.76	634.47	39690032
2014-01-14	629.67	636.68	629.67	636.5	36645776
2014-01-13	641.75	641.75	628.78	629.63	45879132
2014-01-10	640.88	642.03	637.23	641.83	35046840
2014-01-09	643.24	643.99	636.07	640.88	36433472
2014-01-08	647.59	647.59	640.79	643.24	41449160
2014-01-07	641.93	647.75	641	647.66	35101536
2014-01-06	641.6	644.17	638.99	641.93	32374392
2014-01-03	643.72	646.31	639.92	641.53	26977794
2014-01-02	651.37	651.37	640.92	643.16	30528168
2013-12-31	645.78	652.37	645.78	651.67	32399590
2013-12-30	651.1	652.08	645.77	645.77	28824264
2013-12-27	648.03	651.79	648.02	650.97	21011004
2013-12-26	642.68	648.36	642.68	647.83	24181860
2013-12-24	638.26	642.76	638.26	642.32	15337541
2013-12-23	638.33	642.61	637.82	638.26	31263332
2013-12-20	637.23	640.31	636.86	638.04	103850952
2013-12-19	635.67	637.7	632.84	637.23	42764828
2013-12-18	625.59	636.6	622.88	635.81	52975548
2013-12-17	629.17	629.25	623.58	625.48	44269976
2013-12-16	623.38	631.98	623.38	629.28	44542184
2013-12-13	625.64	625.64	620.78	623.3	39002048
2013-12-12	622.85	628.42	621.4	625.69	39562872
2013-12-11	631.76	631.76	621.59	622.73	45396496
2013-12-10	633.42	634.92	630.89	631.75	37775524
2013-12-09	632.92	635.87	631.58	633.49	44097560
2013-12-06	629.91	635.48	629.91	632.93	42343288
2013-12-05	632.22	632.86	628.74	629.61	38871400
2013-12-04	635.07	635.75	628.05	632.34	48447344
2013-12-03	632.94	636.04	630.25	635.05	40739024
2013-12-02	632.72	637.09	629.8	632.96	35060200
2013-11-29	633.74	638.05	631.66	632.66	27082250
2013-11-27	637.75	639.04	630.77	633.67	32442524
2013-11-26	640.37	641.99	636.06	638.17	38687408
2013-11-25	645.72	645.72	638.41	640.37	34893444
2013-11-22	642.13	645.75	639.23	645.71	29503496
2013-11-21	637.09	643.36	637.09	642.13	33995952
2013-11-20	638.85	642.92	635.16	636.82	31707944
2013-11-19	637.48	640.68	634.03	638.71	36966316
2013-11-18	641.62	644.07	635.73	637.59	39050452
2013-11-15	637.11	641.58	636.6	641.56	49484080
2013-11-14	633.68	637.5	633	637.11	34029560
2013-11-13	629.54	633.82	626.69	633.7	41035048
2013-11-12	634.85	634.91	627.93	629.63	33996088
2013-11-11	634.09	636.8	633.39	635.12	33847648
2013-11-08	625.18	634.15	624.95	634.08	44616512
2013-11-07	634.83	635.61	623.44	625.19	56712096
2013-11-06	630.96	637.67	630.96	634.64	45366864
2013-11-05	635.25	635.25	630.52	630.9	40355164
2013-11-04	628.02	636.42	628.02	635.79	36823220
2013-11-01	629.58	630.03	620.66	627.55	42536732
2013-10-31	630.92	635.67	628.17	629.49	48175144
2013-10-30	634.81	637.1	626.87	630.89	37407272
2013-10-29	630.76	634.94	630.76	634.86	30941620
2013-10-28	629.89	632	627.48	630.71	40802484
2013-10-25	627.36	631.47	626.31	629.82	39057672
2013-10-24	623.85	628.27	621.6	627.24	38311860
2013-10-23	632	632	621.73	623.6	38117560
2013-10-22	627.93	634.73	627.93	632.11	41465644
2013-10-21	630.32	632.18	626.49	627.86	33603488
2013-10-18	624.83	630.28	624.83	630.27	51167924
2013-10-17	623.22	624.85	621.19	624.83	34923744
2013-10-16	615.33	624.95	615.33	623.49	37238536
2013-10-15	617.75	619.19	613.46	615.08	34814096
2013-10-14	613.82	618.42	609.39	617.74	30444126
2013-10-11	607.65	615.15	604.76	613.92	35803416
2013-10-10	597.46	607.65	597.46	607.65	35946600
2013-10-09	599.32	600.02	593.82	597.37	35900948
2013-10-08	605.5	606.58	599.22	599.32	31918388
2013-10-07	609.73	609.73	603.47	605.45	30381350
2013-10-04	604.68	611.23	603.13	609.76	30860978
2013-10-03	609.72	609.72	601.75	604.6	34797196
2013-10-02	608.07	610.18	602.83	609.72	33258174
2013-10-01	604.73	609.76	603.95	608.14	32123894
2013-09-30	609.94	609.94	601.83	604.86	44177952
2013-09-27	611.52	611.52	607.9	609.94	27559544
2013-09-26	611.57	613.67	609.46	611.83	27101912
2013-09-25	611.96	614.7	611.39	611.45	34017728
2013-09-24	611.55	616.17	609.95	611.76	33978612
2013-09-23	614.06	614.69	610.46	611.53	30423154
2013-09-20	619.42	621.31	613.67	614.58	92027888
2013-09-19	620.98	623.09	618.37	619.42	33595820
2013-09-18	613.32	622.94	611.55	620.75	35798272
2013-09-17	610.77	615.22	610.77	613.31	30507606
2013-09-16	611.07	614.66	609.93	610.72	30193328
2013-09-13	610.34	613.12	609.61	610.62	32064930
2013-09-12	613.94	614.14	609.92	610.33	39502296
2013-09-11	609.37	613.98	607.33	613.98	38086000
2013-09-10	609.28	609.42	604.48	609.37	34449056
2013-09-09	603.11	610	603.11	609.27	34932856
2013-09-06	602.98	607.19	598.83	603.11	37436984
2013-09-05	601.58	605.44	601.58	602.98	35108828
2013-09-04	598.27	603.33	596.33	601.48	36918100
2013-09-03	595.18	601.62	595.18	598.33	36315616
2013-08-30	595.18	597.54	593	594.84	43380756
2013-08-29	601.43	601.43	594.11	594.99	28464486
2013-08-28	591.27	603.34	591.27	601.53	35015800
2013-08-27	594.64	595.28	590.85	591.05	32023520
2013-08-26	596.22	599.28	593.49	594.64	31024756
2013-08-23	591.73	596.86	590.19	596.12	39019488
2013-08-22	584.08	593.72	584.08	591.73	30918744
2013-08-21	586.77	589	583.15	583.87	36673944
2013-08-20	584.4	590.39	584.02	587.04	30864216
2013-08-19	593.4	593.4	583.92	584.37	34039916
2013-08-16	595.94	595.94	591.18	593.49	46905472
2013-08-15	599.92	599.92	593.8	595.94	30770886
2013-08-14	602.34	603.35	599.52	599.92	30131980
2013-08-13	601.44	603.91	599.05	602.34	31029692
2013-08-12	604.36	604.36	599.92	601.33	27343764
2013-08-09	607.53	607.59	601.54	604.56	31097368
2013-08-08	604.58	608.53	602.65	607.54	34249792
2013-08-07	605.73	606.15	602.16	604.15	35141084
2013-08-06	609.26	610.6	604.8	606.25	36164372
2013-08-05	610.67	610.67	606.33	609.26	27977960
2013-08-02	614.52	614.52	607.34	610.96	38511964
2013-08-01	607.75	614.71	606.89	614.56	46577376
2013-07-31	605.99	611.83	605.99	607.46	46447344
2013-07-30	607.38	609.08	602.77	605.65	34495072
2013-07-29	612.42	612.42	605.26	607.37	33452056
2013-07-26	613.93	613.93	607.65	612.55	35637896
2013-07-25	611.05	615.02	608.66	614.24	38948288
2013-07-24	616.92	617.3	608.01	611.06	33824640
2013-07-23	615.97	618.82	615.97	616.96	30292032
2013-07-22	617.18	618.17	615.49	615.76	32777836
2013-07-19	609.03	617.41	609.03	617.28	53920624
2013-07-18	603.8	610.66	603.8	609.03	36342328
2013-07-17	600.74	604.91	600.74	603.36	30375492
2013-07-16	604.05	605.35	597.2	600.67	29793284
2013-07-15	604.44	605.42	602.83	604.05	27348764
2013-07-12	601.98	604.48	599.96	604.48	36300152
2013-07-11	596.66	603.24	596.66	602.11	41700564
2013-07-10	600.13	601.49	595.56	596.56	36603280
2013-07-09	593.72	600.36	593.72	600.05	36779132
2013-07-08	589.9	596.94	589.9	593.72	37150628
2013-07-05	583.21	590.06	581.94	589.59	32055734
2013-07-03	582.98	583.72	578.34	583.21	22856256
2013-07-02	581.74	587.57	580.23	583.06	35434820
2013-07-01	578.76	586.5	578.76	581.76	35626196
2013-06-28	579.51	582.07	576.07	578.54	71069064
2013-06-27	578.5	584.66	578.5	579.78	35529312
2013-06-26	574.49	579.81	573.42	578.5	38435216
2013-06-25	568.25	576.57	568.25	574.49	44115092
2013-06-24	576.93	576.93	562.08	568.18	47368872
2013-06-21	575.13	580.49	570.57	576.99	92893688
2013-06-20	591.15	591.15	573.46	575.13	55314124
2013-06-19	597.23	599.78	591.24	591.24	37137804
2013-06-18	593.84	598.64	593.49	597.23	32232400
2013-06-17	586.69	595.32	586.69	593.84	33182636
2013-06-14	592.16	592.63	585.29	586.24	35273920
2013-06-13	581.71	593.49	581.41	591.98	42766364
2013-06-12	586.6	592	580.96	581.85	36978704
2013-06-11	594.57	594.57	585.66	586.23	36333100
2013-06-10	596.24	598.55	593.08	594.6	27532152
2013-06-07	589.73	596.78	589.73	596.22	34863168
2013-06-06	585.49	589.28	580.59	589.28	41986252
2013-06-05	591.78	592.48	585.16	585.45	39124220
2013-06-04	596.61	597.21	588.2	592.09	38152992
2013-06-03	591.05	596.82	590.86	596.79	40928800
2013-05-31	602.63	602.63	590.86	590.86	64669560
2013-05-30	603.99	606.09	599.54	602.87	37126800
2013-05-29	604.97	605.97	600.28	604.25	34064588
2013-05-28	599.39	610.15	599.39	605.39	39753284
2013-05-24	600.73	600.73	594.58	599.35	30507196
2013-05-23	602.57	602.67	594.01	601.43	38892596
2013-05-22	610.07	614.59	600.01	602.63	49455920
2013-05-21	610.39	614.62	608.24	610.14	36686112
2013-05-20	602.6	611.35	602.31	610.38	41504116
2013-05-17	593.27	602.85	585.19	602.63	52159440
2013-05-16	596.21	597.68	592.27	593.27	35437572
2013-05-15	598.46	598.46	591.66	596.44	37645300
2013-05-14	591.06	598.88	591.06	598.67	36997144
2013-05-13	591.02	591.09	587.55	591.06	39070612
2013-05-10	593.84	593.84	586.61	591.2	38256364
2013-05-09	595.52	596.62	591.32	593.95	33165010
2013-05-08	594.33	596.05	592.26	595.6	42470552
2013-05-07	590.51	596.13	590.46	594.33	34973208
2013-05-06	587.12	592.34	587.12	590.35	33039064
2013-05-03	576.71	588.04	576.71	587.07	43171632
2013-05-02	569.67	577.85	569.67	576.68	37189664
2013-05-01	578.73	578.73	569.06	569.36	39306332
2013-04-30	575.95	578.84	571.74	578.84	51528580
2013-04-29	570.46	578	570.46	575.94	34423080
2013-04-26	570.46	571.64	566.57	570.34	35097340
2013-04-25	571.63	576.86	568.35	570.45	41521672
2013-04-24	565.02	573.7	565.02	571.3	41649012
2013-04-23	558.58	565.09	557.93	564.69	37341564
2013-04-22	552.61	560.06	550.96	558.32	39305328
2013-04-19	552.73	557.87	549.37	552.56	56942376
2013-04-18	549	555.93	545.55	552.73	45431544
2013-04-17	559.39	559.39	544.61	548.87	49995588
2013-04-16	553.88	560.5	553.02	559.74	43301336
2013-04-15	575.85	575.85	553.67	553.79	57489496
2013-04-12	583.31	583.31	572.69	576.11	41279988
2013-04-11	581.47	585.77	579.91	583.87	36034084
2013-04-10	578.53	583.14	578.33	581.22	33359704
2013-04-09	574.01	580.55	572.75	578.31	35730372
2013-04-08	571.15	574.05	569.21	574	34537608
2013-04-05	570.94	571.54	562.99	571.16	43926376
2013-04-04	571.72	574.07	567.43	571.12	35738228
2013-04-03	581.12	581.55	570.07	571.78	44899000
2013-04-02	584.12	585.09	579.34	581.14	34564248
2013-04-01	583.96	586.01	580.15	583.88	30882744
2013-03-28	585.82	587.92	583.56	583.98	56935068
2013-03-27	583.63	586.67	579.56	585.81	32595326
2013-03-26	578.11	584.55	578.11	584.09	30604660
2013-03-25	580.25	584.54	575.7	577.93	36905076
2013-03-22	575.77	581	575.77	580.13	36989248
2013-03-21	578.4	579.67	575.07	575.41	38428448
2013-03-20	575.36	579.94	575.26	578.44	41542088
2013-03-19	580.64	581.81	570.53	575.11	46166980
2013-03-18	585.73	585.73	578.78	580.57	37677456
2013-03-15	586.61	587.74	583.44	585.73	104671240
2013-03-14	579.11	587.19	579.11	586.61	42851328
2013-03-13	580.14	580.84	577.73	579.07	32593432
2013-03-12	579.49	583.34	578.91	580.15	34615232
2013-03-11	579.15	580.61	575.22	579.42	33672764
2013-03-08	576.7	580.01	575.57	579.21	38747900
2013-03-07	575.19	577.47	573.7	576.61	37122840
2013-03-06	574.93	577.23	572.8	575.16	30952460
2013-03-05	570.82	576.78	570.82	574.87	35890624
2013-03-04	572.16	572.16	565.64	570.75	39217396
2013-03-01	573.12	573.34	567.4	572.13	40763420
2013-02-28	572.96	576.73	571.41	573.39	49224800
2013-02-27	564.35	574.08	563.65	572.96	34507596
2013-02-26	559.45	566.14	556.56	564.35	43729840
2013-02-25	573.64	579.27	559.15	559.15	49927096
2013-02-22	568.2	573.69	567.21	573.57	36339240
2013-02-21	571.91	571.91	564.9	568.2	45944692
2013-02-20	582.56	582.56	571.62	572.03	44112996
2013-02-19	575.96	582.96	575.96	582.61	40263044
2013-02-15	582.1	582.19	572.94	575.96	64994664
2013-02-14	579.02	583.52	575.75	582.1	39839580
2013-02-13	577.85	579.12	576.99	579.07	26498380
2013-02-12	576.1	578.65	574.37	577.85	30681826
2013-02-11	579.25	579.25	575.58	576.04	27663704
2013-02-08	574.53	579.27	574.53	579.27	32964144
2013-02-07	577.61	577.61	570.59	574.53	36655168
2013-02-06	577.37	577.6	572.7	577.57	38065780
2013-02-05	573.34	579.11	573.34	577.41	38938920
2013-02-04	578.72	578.72	572.73	573.23	39413280
2013-02-01	573.41	579.16	572.22	578.72	40162552
2013-01-31	576.47	576.55	572.93	573.41	56263056
2013-01-30	580.33	583.46	575.84	576.47	51318440
2013-01-29	571.37	580.97	571.37	580.33	44144564
2013-01-28	573.26	573.27	568.83	571.38	36664528
2013-01-25	568.31	573.97	568.31	573.26	41555352
2013-01-24	565.9	572.01	565.9	568.31	36502192
2013-01-23	567.96	567.96	564.2	565.89	34780432
2013-01-22	563.07	568.04	560.78	567.98	42471108
2013-01-18	558.03	563.07	557.29	563.07	63411616
2013-01-17	554.24	561.54	554.24	558.03	41034520
2013-01-16	552.49	554.43	550.65	554.2	35846504
2013-01-15	550.41	552.65	548.24	552.49	35476064
2013-01-14	550.46	551.53	548.66	550.41	33588124
2013-01-11	549.24	550.62	547.94	550.46	33458836
2013-01-10	544.08	550.13	544.08	549.24	39360568
2013-01-09	545.2	546.96	542.22	544.08	36927840
2013-01-08	546.04	546.04	541.42	545.19	41015912
2013-01-07	550.56	550.56	544.01	546.06	34842628
2013-01-04	544.85	551.11	544.85	550.56	33715500
2013-01-03	545.31	549.06	542.27	544.85	39934800
2013-01-02	532.96	545.46	532.96	545.39	46410584
2012-12-31	522.03	533.16	520.07	532.96	44430128
2012-12-28	531.43	531.43	521.68	522.03	30139086
2012-12-27	532.16	532.99	525	531.43	33928932
2012-12-26	534.15	537.28	531.23	532.16	24293124
2012-12-24	538.03	538.03	533.49	534.15	15525558
2012-12-21	544.35	544.35	535.01	538.03	101754288
2012-12-20	540.42	544.35	539.53	544.35	35781264
2012-12-19	544.76	545.83	540.41	540.42	39135704
2012-12-18	535.74	545.79	534.88	544.76	46983944
2012-12-17	531.05	536.01	531.05	535.74	41097416
2012-12-14	533.45	533.45	529	531.05	46247996
2012-12-13	538.22	538.22	531.29	533.45	52547832
2012-12-12	536.09	543.14	536.09	538.22	41676940
2012-12-11	533.16	537.75	533.16	536.09	34181392
2012-12-10	533.69	535.51	532.08	533.16	34186564
2012-12-07	530.23	533.74	529.49	533.69	32064676
2012-12-06	528.62	530.28	526.58	530.23	35551836
2012-12-05	524.95	531.53	524.95	528.62	40226868
2012-12-04	526.97	529.28	524.88	524.95	37861496
2012-12-03	530.21	533.89	526.27	526.97	39670244
2012-11-30	530.38	532.58	528.11	530.21	64283152
2012-11-29	529.88	534.34	528.66	530.38	38228448
2012-11-28	524.2	530.15	518.22	529.88	42154332
2012-11-27	529.21	529.55	523.6	524.2	38853008
2012-11-26	533.58	533.58	525.55	529.21	35609252
2012-11-23	526.61	533.6	526.61	533.58	17584212
2012-11-21	523.72	526.8	523.27	526.61	27067056
2012-11-20	525.8	526.17	520.08	523.72	34775468
2012-11-19	514.35	526.23	514.35	525.8	44010112
2012-11-16	512.49	515.22	506.16	514.35	64706696
2012-11-15	511.96	516.79	509.18	512.49	50716404
2012-11-14	518.75	520.5	510.85	511.96	50896128
2012-11-13	521.54	525.75	516.94	518.57	43076888
2012-11-12	520.82	522.96	519.62	521.54	17195764
2012-11-09	520.71	526.2	517.83	520.82	45910224
2012-11-08	529.44	531.42	520.7	520.71	47162928
2012-11-07	546.16	546.16	526.61	529.44	54972536
2012-11-06	537.74	547.9	537.74	546.16	46366844
2012-11-05	533.82	538.64	532.69	537.74	38753656
2012-11-02	543.14	545.6	532.19	533.87	51636372
2012-11-01	539.94	543.48	537.69	543.14	48568876
2012-10-31	540.44	544.25	536.12	539.94	53655480
2012-10-26	539.93	543.32	537.84	540.44	44411260
2012-10-25	534.98	540.51	533.97	539.93	40586688
2012-10-24	538.35	541.76	534.07	534.98	41181352
2012-10-23	551.38	551.38	535.23	538.35	43299912
2012-10-22	553.76	555.06	545.47	551.38	42443156
2012-10-19	562.19	562.72	551.93	553.76	59017480
2012-10-18	562.02	563.4	559.77	562.19	41293264
2012-10-17	555.46	562.42	555.46	562.02	40650284
2012-10-16	547.04	556.14	547.04	555.46	34977320
2012-10-15	544.24	547.88	540	547.04	36621696
2012-10-12	547.08	547.83	540.99	544.24	49097416
2012-10-11	543.84	551.55	543.84	547.08	37645384
2012-10-10	553.75	553.75	542.77	543.84	38136288
2012-10-09	553.7	558.7	553.7	553.75	35828572
2012-10-08	552.93	554.63	549.54	553.7	27474108
2012-10-05	553.75	557.47	551.19	552.93	33905476
2012-10-04	548.24	554.81	548.24	553.75	51161432
2012-10-03	554.42	554.42	545.89	548.24	39786776
2012-10-02	554.18	556.55	551.39	554.42	31395470
2012-10-01	551.19	558.76	551.19	554.18	47980712
2012-09-28	553.93	553.93	548.08	551.19	43594136
2012-09-27	546.8	555.12	546.8	553.93	38567616
2012-09-26	551.69	551.69	545.59	546.8	43390200
2012-09-25	556.66	559.4	551.39	551.69	46904744
2012-09-24	559.57	559.57	555.07	556.66	36773232
2012-09-21	558.53	562.58	558.53	559.57	105229920
2012-09-20	556.12	559.59	550.19	558.53	43303648
2012-09-19	561.37	561.47	556.12	556.12	39714760
2012-09-18	565.44	565.44	558.41	561.37	41071324
2012-09-17	569.9	571.24	563.95	565.44	41528680
2012-09-14	562.54	574.53	562.54	569.9	57097392
2012-09-13	552.33	564.9	550.34	562.54	49786896
2012-09-12	550.17	553.86	550.17	552.33	42051720
2012-09-11	545.2	551.45	545.2	550.17	38410872
2012-09-10	547.66	549.76	544.9	545.2	38549032
2012-09-07	538.87	547.66	538.87	547.66	43887088
2012-09-06	528.26	542.01	528.26	538.87	42221196
2012-09-05	529.83	531.34	527.22	528.26	36858992
2012-09-04	533.54	533.61	526.13	529.83	40966544
2012-08-31	529.06	536.53	529.06	533.54	61868472
2012-08-30	534.82	534.82	527.91	529.06	34809024
2012-08-29	537.93	537.98	534.22	534.82	32944266
2012-08-28	537	539.6	536.02	537.93	31499532
2012-08-27	537.64	540.65	535.79	537	31578574
2012-08-24	534.14	538.83	530.78	537.64	33369616
2012-08-23	539.45	539.81	533.23	534.14	35439696
2012-08-22	538.01	540.21	534.6	539.45	40589704
2012-08-21	539.98	544.46	536.97	538.01	39133940
2012-08-20	541.32	541.32	538.14	539.98	33871616
2012-08-17	542.49	543.17	540.06	541.32	45680136
2012-08-16	537.29	543.06	537.29	542.49	37490256
2012-08-15	538.87	539.17	536.12	537.29	33307466
2012-08-14	539.38	542.27	537.09	538.87	37872828
2012-08-13	542.1	542.1	537.13	539.38	39135044
2012-08-10	540.36	542.4	533.91	542.1	44631500
2012-08-09	538.4	542.45	535.6	540.36	44378800
2012-08-08	537.5	539.79	535.17	538.4	47468160
2012-08-07	530.48	539.66	530.48	537.5	52328320
2012-08-06	529.72	533.29	529.72	530.48	42941328
2012-08-03	517.51	532.3	517.51	529.72	52061008
2012-08-02	526.27	526.27	513.29	517.51	60386276
2012-08-01	523.7	528.87	520.95	526.23	58411232
2012-07-31	529.55	530.18	523.6	523.7	62352524
2012-07-30	528.23	531.02	526.13	529.55	44568284
2012-07-27	520.18	530	518.64	528.23	66764324
2012-07-26	506.64	521.18	506.64	520.18	60772568
2012-07-25	505.94	509.55	502.57	506.64	57603300
2012-07-24	513.11	513.61	499.41	505.94	54097372
2012-07-23	518.11	518.11	505.07	513.11	49702496
2012-07-20	517.78	518.51	514.21	518.11	71731568
2012-07-19	516.82	518.81	514.59	517.78	51986876
2012-07-18	512.57	517.12	509.79	516.82	51065360
2012-07-17	506.67	512.83	501.48	512.57	50438736
2012-07-16	505.18	508.61	501	506.67	46459308
2012-07-13	496.49	505.68	496.49	505.18	45511784
2012-07-12	498.59	499.1	491.44	496.49	55837236
2012-07-11	491.77	500.32	491.77	498.59	53423652
2012-07-10	498.67	502.72	489.44	491.77	52708720
2012-07-09	501.52	501.52	495.36	498.67	51998860
2012-07-06	506.99	506.99	497.75	501.52	44874400
2012-07-05	514.04	514.04	506.01	506.99	47352672
2012-07-03	503.13	514.04	503.13	514.04	37306560
2012-07-02	503.27	504.74	498.02	503.13	48555196
2012-06-29	488.25	503.37	488.25	503.27	77547496
2012-06-28	485.34	488.99	480.21	488.25	71459880
2012-06-27	476.38	486.78	476.38	485.34	55294224
2012-06-26	471.13	478.2	469.06	476.38	56721308
2012-06-25	480.17	480.17	467	471.13	62531564
2012-06-22	478.12	483.08	476.45	480.17	115480128
2012-06-21	498	498.37	477.64	478.12	72163784
2012-06-20	499.52	502.73	493.53	498	59475036
2012-06-19	492.54	501.72	492.54	499.52	54251160
2012-06-18	496.71	496.71	489.74	492.54	51875676
2012-06-15	487.97	497.03	487.97	496.71	101744320
2012-06-14	479.96	489.48	479.52	487.97	59671012
2012-06-13	485.27	487.51	477.88	479.96	50245688
2012-06-12	479.07	486.63	479.07	485.27	54002760
2012-06-11	484.73	491.06	478.38	479.07	53841688
2012-06-08	484.71	485.2	477.33	484.73	53952588
2012-06-07	483.84	493.3	483.27	484.71	62152972
2012-06-06	469.09	483.84	469.09	483.84	84851096
2012-06-05	466.27	471.83	464.98	469.09	53317984
2012-06-04	466.44	468.94	459.94	466.27	65667704
2012-06-01	476.51	476.51	465.57	466.44	74354368
2012-05-31	480.65	481.65	469.41	476.51	93887096
2012-05-30	495.38	495.38	479.28	480.65	54990060
2012-05-29	488.9	498.73	488.9	495.38	49610432
2012-05-25	490.48	492.68	487.31	488.9	45408660
2012-05-24	490.77	492.43	485.18	490.48	75011776
2012-05-23	488.87	490.99	478.55	490.77	60914928
2012-05-22	490.45	496.96	486.03	488.87	59970372
2012-05-21	480.27	490.58	480.27	490.45	53608136
2012-05-18	483.63	489.12	478.7	480.27	87838824
2012-05-17	486.95	490.69	483.41	483.63	64208216
2012-05-16	489.22	497.19	486.89	486.95	64476168
2012-05-15	496.59	498.57	487.93	489.22	67740184
2012-05-14	504.42	504.42	495.46	496.59	62702456
2012-05-11	508.03	511.33	503.74	504.42	57980260
2012-05-10	506.16	512.83	506.16	508.03	57232572
2012-05-09	509.77	509.93	500.22	506.16	74871952
2012-05-08	511.65	511.65	499.85	509.77	71948904
2012-05-07	512.76	514.28	506.93	511.65	51793944
2012-05-04	524.11	524.11	510.79	512.76	61648288
2012-05-03	532	532.01	522.61	524.11	64159612
2012-05-02	540.68	540.68	530.78	532	73477120
2012-05-01	533.15	544.25	533.15	540.68	64804368
2012-04-30	530.49	533.45	528.84	533.15	59338460
2012-04-27	530.77	532.75	528.6	530.49	48557260
2012-04-26	526.88	531.34	522.95	530.77	54984692
2012-04-25	522.32	526.94	521.9	526.88	60735728
2012-04-24	518.5	523.3	518.49	522.32	44963120
2012-04-23	519.06	519.77	510.02	518.5	52691684
2012-04-20	519.53	525.91	518.77	519.06	67255856
2012-04-19	521.01	524.13	517.77	519.53	51810280
2012-04-18	522.04	523.68	519.29	521.01	59374648
2012-04-17	513.04	523.78	513.04	522.04	46480484
2012-04-16	514.39	518.6	511.08	513.04	54432580
2012-04-13	522.64	522.64	514.07	514.39	51594264
2012-04-12	512	523.38	512	522.64	51029724
2012-04-11	511.89	518.75	511.37	512	52390660
2012-04-10	521.99	521.99	510.89	511.89	61210400
2012-04-09	528.72	528.72	520.39	521.99	40291368
2012-04-05	531.52	535.2	527.91	528.72	47636128
2012-04-04	538.06	538.06	528.71	531.52	46588196
2012-04-03	543.41	543.41	532.92	538.06	50039048
2012-04-02	538.43	547.11	535.59	543.41	44863124
2012-03-30	534.42	539.53	533.58	538.43	60570728
2012-03-29	534.19	534.96	526.76	534.42	54046796
2012-03-28	540.81	540.81	530.22	534.19	53682224
2012-03-27	545.95	546.99	540.64	540.83	46300220
2012-03-26	541.01	546.39	541.01	545.95	46967156
2012-03-23	535.84	542.76	534.46	541.01	53855580
2012-03-22	547.21	547.21	533.73	535.84	53193836
2012-03-21	552.97	552.97	546.1	547.21	48016088
2012-03-20	560.98	560.98	552.32	552.97	43592848
2012-03-19	557.69	562.68	556.57	560.98	37138672
2012-03-16	551.31	559.57	551.31	557.69	105283128
2012-03-15	550.59	553.26	547.39	551.31	49804516
2012-03-14	556.16	557.05	549.3	550.59	44466492
2012-03-13	549.18	556.44	547.17	556.16	50722288
2012-03-12	550.8	550.83	546.99	549.18	42605592
2012-03-09	551.56	555.57	549.8	550.8	40216160
2012-03-08	548.83	553.36	548.38	551.56	41093864
2012-03-07	545.37	550.37	543.4	548.83	44795404
2012-03-06	554.41	554.41	542.15	545.37	52370644
2012-03-05	556.19	556.19	548.76	554.41	45245700
2012-03-02	562.47	562.47	554.32	556.19	42270080
2012-03-01	557.36	563.42	557.36	562.47	48000312
2012-02-29	563.14	566.23	556.07	557.36	67881264
2012-02-28	563.98	566.47	560.37	563.14	56031160
2012-02-27	565.66	566.96	560.3	563.98	43494960
2012-02-24	563.49	567.28	563.49	565.66	40079412
2012-02-23	560.74	564	557.58	563.49	43569108
2012-02-22	559.62	564.18	559.53	560.74	47022404
2012-02-21	555.03	562.15	555.03	559.62	52149724
2012-02-17	553.53	557.39	552.01	555.03	62834796
2012-02-16	546.77	554.34	544.66	553.53	49447412
2012-02-15	548.53	550.43	545.04	546.77	50790132
2012-02-14	547.41	549.28	543.95	548.53	41354668
2012-02-13	542.98	548.3	542.98	547.41	41780916
2012-02-10	548.72	548.72	540.07	542.98	48570028
2012-02-09	549.01	551.37	545.22	548.72	45188392
2012-02-08	552.03	553.14	545.8	549.01	46445192
2012-02-07	549.34	552.97	543	552.03	50221568
2012-02-06	543.29	549.43	539.56	549.34	48809904
2012-02-03	533.51	543.6	533.51	543.29	53840596
2012-02-02	530.95	535.45	529.19	533.51	50311252
2012-02-01	528.53	534.77	528.53	530.95	53388304
2012-01-31	533.06	535.76	526.23	528.53	73489384
2012-01-30	535.34	535.34	525.94	533.06	47558392
2012-01-27	537.56	537.77	533.91	535.34	53813480
2012-01-26	544.78	547.86	535.83	537.56	59075792
2012-01-25	539.1	545.81	531.79	544.78	56239140
2012-01-24	540.54	540.54	534.3	539.1	53090708
2012-01-23	537	541.91	537	540.54	58469112
2012-01-20	536.43	538.19	533.02	537	67024408
2012-01-19	534.25	537.89	533.61	536.43	51447360
2012-01-18	526.59	534.25	522.95	534.25	54785240
2012-01-17	522.47	529.47	522.47	526.3	54359400
2012-01-13	524.36	524.36	516.95	522.47	57419392
2012-01-12	528.84	529.12	522.2	524.36	56978400
2012-01-11	535.89	535.89	527.13	528.84	51481168
2012-01-10	532.06	539.99	532.06	535.89	49481488
2012-01-09	529.04	532.65	528.9	532.06	47591632
2012-01-06	531.91	533.08	528.36	529.04	46489096
2012-01-05	535.16	535.16	526.64	531.91	54769536
2012-01-04	534.38	535.97	529.43	535.16	52111524
2012-01-03	522.14	536.88	522.14	534.38	64317608
2011-12-30	521.62	523.24	520.47	520.81	36135100
2011-12-29	515.62	521.94	515.62	521.62	32804988
2011-12-28	525.49	526.62	515.29	515.62	36170468
2011-12-27	524.47	527.54	523.69	525.49	27227634
2011-12-23	520.29	524.49	520.04	524.47	25843542
2011-12-22	514.42	521.43	514.42	520.29	50295312
2011-12-21	508.52	515.48	506.24	514.42	52678504
2011-12-20	489.2	509.31	489.2	508.52	63649576
2011-12-19	497.4	498.01	488.15	489.2	44996468
2011-12-16	493.02	500.11	492.73	497.4	96191536
2011-12-15	494.18	501.08	491.55	493.02	54755416
2011-12-14	507.98	507.98	492.09	494.18	66105992
2011-12-13	510.61	521.49	504.83	507.98	61498984
2011-12-12	522.91	522.91	504.35	510.61	49372732
2011-12-09	511.58	524.79	511.58	522.91	49644040
2011-12-08	525.03	525.03	509.94	511.58	62034664
2011-12-07	528.85	529.29	521.22	525.03	60044192
2011-12-06	528.47	533.37	525.33	528.85	57798176
2011-12-05	522.32	534.6	522.32	528.47	53801992
2011-12-02	522.76	529.36	521.7	522.32	52032660
2011-12-01	526.41	528.54	519.9	522.76	50019116
2011-11-30	498.99	526.92	498.99	526.41	106647912
2011-11-29	491.48	503.27	491.48	498.99	55530144
2011-11-28	474.51	495.47	474.51	491.48	59955688
2011-11-25	478.52	482.85	474.51	474.51	27804762
2011-11-23	492.81	492.81	478.52	478.52	60863012
2011-11-22	497.56	499.55	490.01	492.81	53587048
2011-11-21	506.09	506.09	490.78	497.56	58725928
2011-11-18	508.53	514.11	503.09	506.09	69165184
2011-11-17	519.55	522.22	504.31	508.53	73016832
2011-11-16	527.6	532.11	518.62	519.55	67879088
2011-11-15	528.4	532.22	524.22	527.6	57571580
2011-11-14	534.89	534.89	524.08	528.4	44197296
2011-11-11	525.25	536.79	525.25	534.89	46542088
2011-11-10	516.19	528.38	515.56	525.25	61562240
2011-11-09	539.15	539.15	515.03	516.19	71101624
2011-11-08	531.96	539.82	528.41	539.15	57961264
2011-11-07	528.15	534.5	522.5	531.96	51356360
2011-11-04	528.9	529.27	519.2	528.15	59618824
2011-11-03	516.05	530.03	516.05	528.9	72327184
2011-11-02	501.74	517.12	501.74	516.05	62653816
2011-11-01	517.85	517.85	496.14	501.74	89410296
2011-10-31	541.85	541.85	517.85	517.85	81290144
2011-10-28	539.32	543.49	532.91	541.85	63260960
2011-10-27	519.27	543.86	519.27	539.32	87339240
2011-10-26	507.86	520.55	505.27	519.27	69566648
2011-10-25	518.25	518.26	505.71	507.86	67427688
2011-10-24	512.36	519.34	512.26	518.25	57238040
2011-10-21	503.17	513.94	503.17	512.36	83117968
2011-10-20	499.85	505.35	493.97	503.17	65371664
2011-10-19	504.5	509.26	497.47	499.85	69281248
2011-10-18	489.74	507.63	484.53	504.5	77187880
2011-10-17	498.17	499.67	488.66	489.74	72476976
2011-10-14	480.97	498.3	480.97	498.17	54643732
2011-10-13	482.46	482.69	472.51	480.97	56081892
2011-10-12	478.77	488.71	478.77	482.46	62208404
2011-10-11	478.54	483	475.34	478.77	60940844
2011-10-10	458.1	478.54	458.1	478.54	58174784
2011-10-07	463.77	467	454.3	458.1	69432080
2011-10-06	456.5	464.26	450.45	463.77	72797512
2011-10-05	441.75	457.33	439.27	456.5	87254728
2011-10-04	428.25	442.77	412.52	441.75	105174696
2011-10-03	442.79	442.79	428.23	428.25	82886816
2011-09-30	455.47	455.47	442.76	442.79	86307632
2011-09-29	449.2	460.88	446.21	455.47	70648864
2011-09-28	463.12	467.8	448.49	449.2	68753040
2011-09-27	456.24	474.14	456.24	463.12	74910960
2011-09-26	440.57	456.92	436.44	456.24	79927440
2011-09-23	444.02	446.59	437.23	440.57	80615640
2011-09-22	468.86	468.86	436.49	444.02	115360608
2011-09-21	488.29	488.67	468.49	468.86	84957808
2011-09-20	491.32	498.89	487.92	488.29	56368436
2011-09-19	498.61	498.61	482.07	491.32	58053496
2011-09-16	499	502.38	492.63	498.61	104444728
2011-09-15	489.21	499.06	489.21	499	55748068
2011-09-14	483.01	496.08	477.05	489.21	75114520
2011-09-13	481.82	485.97	475.05	483.01	66999536
2011-09-12	479.28	481.94	468.61	481.82	69596112
2011-09-09	495.38	495.38	476.34	479.28	74865648
2011-09-08	501.5	505.79	492.89	495.38	58353792
2011-09-07	483.84	501.5	483.84	501.5	59902664
2011-09-06	489.4	489.4	470.71	483.84	68939560
2011-09-02	502.12	502.12	485.46	489.4	53452984
2011-09-01	506.52	513.5	501.81	502.12	59580072
2011-08-31	503.21	513.05	502.04	506.52	77750048
2011-08-30	501.57	506.55	493.7	503.21	67532072
2011-08-29	487.62	501.86	487.62	501.57	49462776
2011-08-26	479.27	489.86	468.8	487.62	69926480
2011-08-25	490.24	495.17	476.86	479.27	70516216
2011-08-24	488.13	490.73	480.63	490.24	62928904
2011-08-23	466.75	488.13	466.75	488.13	79418832
2011-08-22	469.33	481.01	464.83	466.75	77312720
2011-08-19	477.22	485.2	468.03	469.33	94111000
2011-08-18	505.96	505.96	472.35	477.21	106053920
2011-08-17	503.65	514.15	502.54	505.96	56236120
2011-08-16	512.34	512.34	498.64	503.65	70122384
2011-08-15	495.53	512.56	495.53	512.34	65881912
2011-08-12	492.2	501.18	492.2	495.53	72065984
2011-08-11	468	498.74	468	492.2	116006920
2011-08-10	486.39	486.68	465.94	468	124347528
2011-08-09	464.88	486.51	454.5	486.39	134390048
2011-08-08	506.81	506.81	463.79	464.88	149582992
2011-08-05	507.44	518.25	486.97	506.81	135981504
2011-08-04	544.4	544.4	506.05	507.44	116719144
2011-08-03	547.49	547.94	532.85	544.4	84865344
2011-08-02	562.54	564.39	547.37	547.49	70675888
2011-08-01	563.02	571.65	557.28	562.54	62427544
2011-07-29	569.6	569.6	561.28	563.02	75108432
2011-07-28	573.62	576.36	568.8	569.6	56184200
2011-07-27	584.29	584.29	572.5	573.62	61906308
2011-07-26	587.27	589.5	582.78	584.29	47779344
2011-07-25	590.09	591.23	582.8	587.27	43965348
2011-07-22	587.34	590.79	584.53	590.09	43586592
2011-07-21	575.99	588.21	575.99	587.34	55912120
2011-07-20	577.87	579.13	575.44	575.99	44451088
2011-07-19	568.3	578.33	568.3	577.87	51491408
2011-07-18	570.84	570.84	564.59	568.3	56754292
2011-07-15	557.8	571.1	557.8	570.84	86940728
2011-07-14	560.58	568.07	557.17	557.8	62134664
2011-07-13	556.77	568.35	556.77	560.58	49129584
2011-07-12	558.5	564.33	556.35	556.77	51037880
2011-07-11	570.15	570.15	556.25	558.5	49092832
2011-07-08	574.11	574.11	564.82	570.15	49790276
2011-07-07	566.42	575.55	566.42	574.11	53904888
2011-07-06	567.43	567.43	561.87	566.42	47389532
2011-07-05	564.86	569.74	563.54	567.43	49426632
2011-07-01	559.46	565.27	553.81	564.86	49279512
2011-06-30	551.14	559.78	551.14	559.46	59181784
2011-06-29	545.13	554.63	544.52	551.14	59626848
2011-06-28	530.8	545.39	530.8	545.13	54405680
2011-06-27	527.05	533.86	524.91	530.8	54515136
2011-06-24	537.4	538.13	526.93	527.05	88965576
2011-06-23	543.68	543.68	524.44	537.4	73916832
2011-06-22	546.03	550.7	542.37	543.68	52052528
2011-06-21	536.24	548.62	536.24	546.03	48650352
2011-06-20	534.25	537.51	530.71	536.24	51076632
2011-06-17	535.64	540.84	531.26	534.25	91754680
2011-06-16	534.24	539.8	530.62	535.64	63348440
2011-06-15	546.43	546.43	531.45	534.24	63832560
2011-06-14	535.78	549.18	535.78	546.43	53917568
2011-06-13	543.2	547.7	531.19	535.78	55734608
2011-06-10	553.6	553.6	542.58	543.2	58816444
2011-06-09	546.84	556.71	546.84	553.6	52647416
2011-06-08	544.54	553.03	544.54	546.84	54387936
2011-06-07	545.22	551.93	544.34	544.54	55084580
2011-06-06	556.49	557.21	543.91	545.22	54141060
2011-06-03	556.32	561.5	547.88	556.49	56380604
2011-06-02	557.31	561	550.69	556.32	61254480
2011-06-01	570.47	571.13	555.89	557.31	69240144
2011-05-31	564.6	573.93	564.5	570.47	75746072
2011-05-27	563.45	570.04	562.03	564.6	41830728
2011-05-26	560.47	564.62	556.27	563.45	53034432
2011-05-25	552.44	563.34	549.97	560.47	64434656
2011-05-24	545.14	557.93	545.14	552.44	61365872
2011-05-23	553.32	553.32	542.08	545.14	54430016
2011-05-20	554.77	557.8	547.14	553.32	68993120
2011-05-19	554.08	558.73	549.94	554.77	53002220
2011-05-18	543.36	557.97	543.36	554.08	59741604
2011-05-17	544.23	546.07	537.25	543.36	66116272
2011-05-16	548.64	554.21	542.92	544.23	58458524
2011-05-13	550.99	555.51	543.52	548.64	63397296
2011-05-12	551.34	554.82	540.85	550.99	65200652
2011-05-11	568.06	568.06	547.6	551.34	65774344
2011-05-10	565.4	570.48	561.37	568.06	47625048
2011-05-09	556.46	568.32	556.46	565.4	51682840
2011-05-06	554.44	568.7	551.22	556.46	69416704
2011-05-05	567.25	567.25	548.5	554.44	77672448
2011-05-04	576.31	576.31	561.92	567.25	67831032
2011-05-03	590.2	590.2	571.41	576.31	61957848
2011-05-02	598.02	599.69	586.73	590.2	52941216
2011-04-29	589.1	598.1	588.84	598.02	56182872
2011-04-28	590.04	590.12	584.11	589.1	51358416
2011-04-27	590.11	591.41	580.5	590.04	55465840
2011-04-26	583.39	590.52	583.16	590.11	48637136
2011-04-25	586.74	586.77	580.13	583.39	33773912
2011-04-21	582.98	587.04	582.42	586.74	43743676
2011-04-20	570.5	583.28	570.5	582.98	49837552
2011-04-19	564.35	571.39	564.03	570.5	43785516
2011-04-18	573.06	573.06	558.66	564.35	53213572
2011-04-15	567.88	573.92	565.82	573.06	63313576
2011-04-14	564.47	569.83	559.64	567.88	51748284
2011-04-13	562.93	568.99	560.42	564.47	55169512
2011-04-12	580.27	580.27	559.63	562.93	65059764
2011-04-11	591.18	592.38	578.45	580.27	48839516
2011-04-08	589.13	594.97	588.08	591.18	46843592
2011-04-07	587.97	590.77	583.86	589.13	51142840
2011-04-06	593.57	597.33	586.03	587.97	43238496
2011-04-05	591.55	596.52	590.29	593.57	43429636
2011-04-04	591.66	594.41	590.55	591.55	43880532
2011-04-01	589.31	595.36	589.31	591.66	47037804
2011-03-31	591.34	597.88	589.17	589.31	58985352
2011-03-30	586.67	593.8	586.66	591.34	57357588
2011-03-29	580.69	588.03	577.79	586.67	55880908
2011-03-28	581.42	586.48	579.37	580.69	49963160
2011-03-25	576.11	583.14	575.61	581.42	52551868
2011-03-24	574.63	577.73	571.78	576.11	47234364
2011-03-23	573.3	576.52	569.9	574.63	48660012
2011-03-22	574.87	576.62	571.77	573.3	45252616
2011-03-21	558.63	574.9	558.63	574.87	52911816
2011-03-18	560.82	568.76	557.7	558.63	114550472
2011-03-17	544.21	563.1	544.21	560.82	64733096
2011-03-16	554.36	559.22	539	544.21	90424560
2011-03-15	558.89	558.89	540.45	554.36	71172640
2011-03-14	556.57	560.28	550.62	558.89	59568200
2011-03-11	547.64	560.46	542.14	556.57	53014320
2011-03-10	568.3	568.3	546.32	547.64	75132432
2011-03-09	571.9	573.29	566.18	568.3	44540516
2011-03-08	575.54	576.32	566.7	571.9	47639272
2011-03-07	579.78	586.53	573.87	575.54	52851048
2011-03-04	583.52	584.16	575.58	579.78	55320860
2011-03-03	574.65	584.32	574.65	583.52	56410128
2011-03-02	571.79	575.63	566.05	574.65	59455056
2011-03-01	580.67	585.08	571.48	571.79	67333848
2011-02-28	577.37	582.98	576.46	580.67	66624184
2011-02-25	570.46	577.68	570.35	577.37	57189624
2011-02-24	578.55	580.59	567.38	570.46	75422720
2011-02-23	567.51	582.5	567.51	578.55	82068736
2011-02-22	571.28	579.98	564.53	567.51	77877248
2011-02-18	568	572.09	565.8	571.28	82666736
2011-02-17	563.38	568.98	561.88	568	68525200
2011-02-16	556.37	563.84	556.37	563.38	60353804
2011-02-15	562.7	562.7	554.06	556.37	51514340
2011-02-14	551.07	563.36	550.4	562.7	55743984
2011-02-11	551.28	554.69	547.69	551.07	49063780
2011-02-10	546.25	552.12	542.74	551.28	60481228
2011-02-09	552.71	552.71	542.36	546.25	50104272
2011-02-08	555.71	555.71	548.74	552.71	47949548
2011-02-07	552.51	559.41	552.51	555.71	50739220
2011-02-04	554.2	555.33	549.76	552.51	48209680
2011-02-03	553.92	554.56	547.21	554.2	50219036
2011-02-02	554.13	557.15	550.8	553.92	50059852
2011-02-01	543.84	554.76	543.84	554.13	70214552
2011-01-31	530.31	544.06	530.31	543.84	84735800
2011-01-28	532.94	534.37	528.93	530.31	71644896
2011-01-27	535.34	536.18	530.17	532.94	57331692
2011-01-26	523.93	536.69	523.93	535.34	65535384
2011-01-25	525.41	525.41	518.61	523.93	59631124
2011-01-24	524.23	526.56	521.64	525.41	50091780
2011-01-21	520.64	526.99	520.64	524.23	76746752
2011-01-20	524.29	524.29	513.87	520.64	65391732
2011-01-19	529.68	530.66	523.39	524.29	54471828
2011-01-18	526.08	530.03	524.63	529.68	53048284
2011-01-14	520.08	526.21	517.4	526.08	55942168
2011-01-13	521.14	522.99	518.04	520.08	54132664
2011-01-12	514.98	521.71	514.98	521.14	47256924
2011-01-11	507.03	515.12	507.03	514.98	47698052
2011-01-10	509.1	509.1	503.54	507.03	45407100
2011-01-07	505.8	510.43	504.75	509.1	49817616
2011-01-06	509.48	510.98	503.77	505.8	49992120
2011-01-05	508.41	510.34	503.67	509.48	46304408
2011-01-04	511.54	513.44	503.72	508.41	49541472
2011-01-03	506.75	514.43	506.75	511.54	47426776
2010-12-31	506.96	509.27	505.45	506.75	37127520
2010-12-30	506.38	509.05	505.25	506.96	28028602
2010-12-29	502.36	508.08	502.36	506.38	28729956
2010-12-28	500.16	503.07	499.83	502.36	27914532
2010-12-27	501.98	501.98	498.67	500.16	21506212
2010-12-23	500.52	502.37	499.81	501.98	26728864
2010-12-22	498.52	500.79	498.52	500.52	29348022
2010-12-21	494.22	499.32	494.22	498.52	40405292
2010-12-20	490.75	495.53	490.36	494.22	48237368
2010-12-17	491.46	491.93	488.94	490.75	96313792
2010-12-16	488.01	491.46	485.28	491.46	45742852
2010-12-15	491.25	492.45	487.5	488.01	51789856
2010-12-14	492.8	494.74	489.65	491.25	43916192
2010-12-13	488.94	496.65	488.94	492.8	50834752
2010-12-10	487.2	489.24	486.16	488.94	39029824
2010-12-09	485.77	488.97	483.08	487.2	36816992
2010-12-08	487.32	490.39	483.02	485.77	48688736
2010-12-07	488.53	495.24	486.59	487.32	60403708
2010-12-06	487.24	489.85	486.36	488.53	39139160
2010-12-03	485.07	487.73	483.41	487.24	46578960
2010-12-02	478.75	485.52	478.75	485.07	51992672
2010-12-01	465.21	480.05	465.21	478.75	58629612
2010-11-30	466.6	468.66	459.82	465.21	71609824
2010-11-29	464.2	467.66	457.51	466.6	46580760
2010-11-26	469.6	469.6	462.91	464.2	19090460
2010-11-24	461.55	469.98	461.55	469.6	42505180
2010-11-23	470.43	470.43	457.57	461.55	52922708
2010-11-22	472.25	472.25	461.65	470.43	49218768
2010-11-19	469.29	472.42	464.15	472.25	66240960
2010-11-18	459.43	470.19	459.43	469.29	51052736
2010-11-17	457.61	462.08	455.5	459.43	45946864
2010-11-16	467.38	467.38	454.39	457.61	64159012
2010-11-15	469.56	472.4	467.29	467.38	49511148
2010-11-12	476.06	476.06	465.82	469.56	55746448
2010-11-11	471.34	476.28	469.57	476.06	63591000
2010-11-10	465.24	471.34	462.41	471.34	62201868
2010-11-09	466.69	471.26	462.95	465.24	66514888
2010-11-08	465.12	467.07	462.69	466.69	57189048
2010-11-05	462.95	465.27	461.75	465.12	60441976
2010-11-04	449.68	463.44	449.68	462.95	72062272
2010-11-03	448.8	450.18	443.51	449.68	71647536
2010-11-02	443.87	450.62	443.87	448.8	55731968
2010-11-01	442.59	449.27	441.67	443.87	58044580
2010-10-29	442.84	443.16	439.56	442.59	66426092
2010-10-28	442.96	446.86	441.21	442.84	71532096
2010-10-27	445.65	445.65	437.16	442.96	57719016
2010-10-26	444.49	446.3	442.63	445.65	56853496
2010-10-25	444.07	450.49	444.07	444.49	56869672
2010-10-22	440.86	445.27	440.86	444.07	49916728
2010-10-21	441.47	445.8	436.66	440.86	57130760
2010-10-20	435.4	443.68	435.4	441.47	56350480
2010-10-19	446.05	446.05	431.93	435.4	67820624
2010-10-18	442.47	447.45	440.12	446.05	51692460
2010-10-15	441.28	443.82	438.01	442.47	72953296
2010-10-14	441.52	443.92	438	441.28	48521688
2010-10-13	436.78	443.63	436.57	441.52	65807352
2010-10-12	437.29	438.66	431.34	436.78	50195164
2010-10-11	436.62	439.26	435.82	437.29	37887752
2010-10-08	431.7	437.66	430.49	436.62	48789548
2010-10-07	433.31	435.05	428.72	431.7	43885872
2010-10-06	429.87	434.37	429.65	433.31	50908896
2010-10-05	420.12	430.88	420.12	429.87	64492976
2010-10-04	424.76	425.42	417.22	420.12	48022120
2010-10-01	419.27	425.66	419.27	424.76	60760132
2010-09-30	418.86	423.93	415.62	419.27	69957312
2010-09-29	415.9	420.68	414.17	418.86	53816344
2010-09-28	412.71	417.05	409.24	415.9	48027228
2010-09-27	414.52	416.39	412.71	412.71	40988688
2010-09-24	405.65	416.14	405.65	414.52	53770744
2010-09-23	408.81	409.15	404.08	405.65	45930288
2010-09-22	410.89	414.98	408.41	408.81	45508448
2010-09-21	411.3	413.53	408.15	410.89	56281288
2010-09-20	404.25	412.51	404.25	411.3	48174600
2010-09-17	406.09	408.17	403.47	404.25	94773664
2010-09-16	407.6	407.6	403.75	406.09	50039080
2010-09-15	408.36	408.36	403.83	407.6	49093784
2010-09-14	409.45	411.53	407.09	408.36	46785988
2010-09-13	407.17	410.38	407.03	409.45	47397384
2010-09-10	403.26	407.94	403.26	407.17	43823468
2010-09-09	402.41	407.64	402.32	403.26	40212312
2010-09-08	399.02	404.21	399.02	402.41	44021920
2010-09-07	405.43	405.43	398.32	399.02	45413716
2010-09-03	401.61	406.58	401.61	405.43	47298440
2010-09-02	398.13	401.61	396.38	401.61	48316888
2010-09-01	384.14	398.78	384.14	398.13	61768600
2010-08-31	385.01	386.71	381.35	384.14	67880096
2010-08-30	391.05	391.5	384.91	385.01	45423300
2010-08-27	380.6	391.6	378.4	391.05	61444500
2010-08-26	384.56	387.95	379.44	380.6	63636200
2010-08-25	385.57	385.79	379.09	384.56	58226500
2010-08-24	391.19	391.19	384.92	385.57	66429400
2010-08-23	390.41	394.73	390.41	391.19	50745300
2010-08-20	395.2	395.2	387.76	390.41	68082800
2010-08-19	401.23	401.23	392.97	395.2	54905900
2010-08-18	405.59	405.59	398.14	401.23	48552900
2010-08-17	399.74	407.64	399.74	405.59	53372400
2010-08-16	399.46	400.54	395.22	399.74	43500600
2010-08-13	400.82	403.3	398.99	399.46	46713800
2010-08-12	402.8	403.54	397.93	400.82	53864300
2010-08-11	415.02	415.02	401.69	402.8	63044300
2010-08-10	418.33	418.33	411.06	415.02	57048600
2010-08-09	415.95	419.29	415.95	418.33	43814100
2010-08-06	420.81	420.81	410.45	415.95	58234200
2010-08-05	420.44	420.84	415.77	420.81	46296300
2010-08-04	418.28	421.2	416.7	420.44	59655900
2010-08-03	417.48	420.16	414.48	418.28	64457300
2010-08-02	403.14	418.41	403.14	417.48	67684200
2010-07-30	404.16	405.08	399.31	403.14	71962704
2010-07-29	404.51	410.38	400.91	404.16	68835504
2010-07-28	405.07	406.9	403.39	404.51	56149400
2010-07-27	406.57	407.99	401.78	405.07	61376400
2010-07-26	402.3	406.64	401.71	406.57	49343100
2010-07-23	401.21	402.42	395.6	402.3	70843696
2010-07-22	392.6	404.12	392.6	401.21	63865100
2010-07-21	397.97	400.03	389.14	392.6	66754700
2010-07-20	390.53	398.62	385.56	397.97	64571300
2010-07-19	386.77	392.57	386.77	390.53	56484100
2010-07-16	397.27	397.27	385.43	386.77	84134496
2010-07-15	397.13	398.56	390.95	397.27	63458500
2010-07-14	398.15	399.27	393.66	397.13	55676000
2010-07-13	393.4	400.41	393.4	398.15	59141800
2010-07-12	393.94	395.48	389.78	393.4	46902200
2010-07-09	392.22	394.43	390.3	393.94	50149700
2010-07-08	387.15	392.87	385.75	392.22	70772496
2010-07-07	375.03	387.18	374.91	387.15	79365104
2010-07-06	371.08	380.28	370.86	375.03	74880200
2010-07-02	371.82	375.14	367.84	371.08	69926400
2010-07-01	373.36	375.99	365.74	371.82	94924704
2010-06-30	375.65	380.49	372.66	373.36	85717200
2010-06-29	387.47	387.47	373.46	375.65	87772704
2010-06-28	392.5	393.8	387.44	387.47	54751800
2010-06-25	392.71	396.41	388.65	392.5	150515696
2010-06-24	400.96	401.19	391.53	392.71	76811104
2010-06-23	404.86	404.86	399.3	400.96	69309000
2010-06-22	416.11	416.28	404	404.86	73968304
2010-06-21	417.09	425.1	413.5	416.11	63618000
2010-06-18	414.53	417.79	412	417.09	101998704
2010-06-17	414.32	415.27	410.26	414.53	62367700
2010-06-16	414.93	416.74	410.32	414.32	65493500
2010-06-15	403.99	415.24	403.99	414.93	69232400
2010-06-14	406.05	413.34	403.67	403.99	69391696
2010-06-11	404.29	406.11	400.01	406.05	60164100
2010-06-10	385.37	404.73	385.37	404.29	90876600
2010-06-09	390.36	398.77	383.86	385.37	102457904
2010-06-08	383.16	391.33	381.19	390.36	107907904
2010-06-07	386.22	391.79	382.76	383.16	85716200
2010-06-04	400.02	400.02	383.69	386.22	109930600
2010-06-03	395.72	400.68	391.1	400.02	97681296
2010-06-02	379.47	395.72	379.47	395.72	111414600
2010-06-01	396.31	396.31	379.3	379.47	129508200
2010-05-28	404.39	404.39	394.19	396.31	105944096
2010-05-27	388.1	404.63	388.1	404.39	97136600
2010-05-26	389.15	396.72	387.11	388.1	99460704
2010-05-25	389.39	389.66	377.27	389.15	113112896
2010-05-24	398.03	398.03	389.04	389.39	76310000
2010-05-21	391.33	398.36	384.49	398.03	135952800
2010-05-20	409.48	409.48	391.08	391.33	130601200
2010-05-19	413.59	414.56	403.58	409.48	91161904
2010-05-18	416.64	425.3	411.69	413.59	83314200
2010-05-17	420.64	422.45	408.49	416.64	88052704
2010-05-14	429.09	429.09	415.15	420.64	84276096
2010-05-13	432.43	434.61	427.79	429.09	69152800
2010-05-12	427.01	433.53	427.01	432.43	69900096
2010-05-11	430.41	433.26	425.85	427.01	90087800
2010-05-10	414.04	432.13	414.04	430.41	112779296
2010-05-07	420.46	425.04	409.54	414.04	135112096
2010-05-06	435.3	436.11	395.99	420.46	135750896
2010-05-05	441.82	441.82	432.52	435.3	83736400
2010-05-04	453.62	453.62	437.66	441.82	79152096
2010-05-03	449.37	457.21	446.41	453.62	91112400
2010-04-30	454.39	455.73	447.26	449.37	123236896
2010-04-29	453.88	459.47	452.37	454.39	106079904
2010-04-28	449.04	455.08	448.33	453.88	75868600
2010-04-27	461.89	462.71	448.22	449.04	87857600
2010-04-26	462.89	464.76	461.22	461.89	58488800
2010-04-23	452.51	463.01	452.5	462.89	75425600
2010-04-22	452.82	453.2	446.24	452.51	64654300
2010-04-21	453.57	456.13	449.66	452.82	55383700
2010-04-20	445.05	454.9	445.05	453.57	63857600
2010-04-19	444.25	445.43	439.76	445.05	66500800
2010-04-16	451.14	451.14	442.01	444.25	94812600
2010-04-15	451.18	452.34	449.28	451.14	53718000
2010-04-14	446.97	451.26	445.83	451.18	52228600
2010-04-13	449.05	449.26	442.91	446.97	53321400
2010-04-12	447.72	451.31	447.12	449.05	50128200
2010-04-09	442.81	448.15	442.81	447.72	57797200
2010-04-08	440.15	443.89	435.67	442.81	62588100
2010-04-07	444.59	444.59	438.05	440.15	71835800
2010-04-06	444.53	445.91	442.41	444.59	60900000
2010-04-05	437.34	445.13	437.34	444.53	57395700
2010-04-01	430.31	437.94	430.31	437.34	60246600
2010-03-31	428.63	432.02	427.45	430.31	72361400
2010-03-30	428.62	429.6	426.56	428.63	57288500
2010-03-29	421.22	429.23	421.22	428.62	65995200
2010-03-26	420.45	423.5	418.57	421.22	86638704
2010-03-25	426.79	430.28	420.15	420.45	72464704
2010-03-24	429.62	430.3	425.98	426.79	65669100
2010-03-23	428.2	429.77	426.26	429.62	62391900
2010-03-22	429.54	429.83	422.72	428.2	65158100
2010-03-19	433.63	434.74	425.45	429.54	126431800
2010-03-18	438.74	439.41	431.13	433.63	66451700
2010-03-17	433.96	441.29	433.96	438.74	75662000
2010-03-16	430.27	434.34	429.28	433.96	70661400
2010-03-15	434.42	434.42	426.27	430.27	57362200
2010-03-12	434.7	436.55	432.61	434.42	53519400
2010-03-11	434.77	435.19	432.65	434.7	49911900
2010-03-10	432.04	435.78	430.54	434.77	67653296
2010-03-09	431.77	434.39	429.64	432.04	85254800
2010-03-08	432.46	434.29	429.91	431.77	53595700
2010-03-05	424.77	432.8	424.77	432.46	67728800
2010-03-04	426.39	428.02	422.76	424.77	64288000
2010-03-03	425.58	429.94	425.58	426.39	62675400
2010-03-02	422.25	427.97	422.25	425.58	70652600
2010-03-01	418.27	422.99	418.27	422.25	61040400
2010-02-26	417.62	419.91	415.37	418.27	70166400
2010-02-25	418.37	418.37	409.33	417.62	65351200
2010-02-24	415.17	419.5	414.56	418.37	65943500
2010-02-23	421.51	421.51	413.73	415.17	80288304
2010-02-22	427.13	427.15	420.67	421.51	90594896
2010-02-19	426.43	428.84	422.96	427.13	82232800
2010-02-18	424.3	427.23	421.6	426.43	60035500
2010-02-17	425.77	427.2	422.07	424.3	62032300
2010-02-16	414.74	426.58	414.74	425.77	72633000
2010-02-12	417.06	417.06	408.89	414.74	84261104
2010-02-11	410.57	417.52	408.16	417.06	65921200
2010-02-10	412.73	412.73	404.82	410.57	65177300
2010-02-09	404.65	417.09	404.65	412.73	78148496
2010-02-08	408.35	412.75	404.49	404.65	67448200
2010-02-05	408.83	409.86	397.63	408.35	102865800
2010-02-04	425.41	425.41	408.39	408.83	88106496
2010-02-03	428.65	430.52	424.12	425.41	62281600
2010-02-02	422.67	429.16	421.73	428.65	73075904
2010-02-01	410.57	423.11	410.57	422.67	73478896
2010-01-29	416.41	423.28	408.12	410.57	96015000
2010-01-28	420.67	424.14	411.81	416.41	65041700
2010-01-27	423.12	424.91	415.15	420.67	83411296
2010-01-26	425.17	429.51	420.46	423.12	73630000
2010-01-25	422.56	429.08	422.56	425.17	60515600
2010-01-22	432	432.9	422.07	422.56	89766304
2010-01-21	440.79	442.26	431.16	432	79794400
2010-01-20	448.58	448.58	438.07	440.79	60386600
2010-01-19	444.78	448.78	442.44	448.58	57905000
2010-01-15	448.26	448.35	441.75	444.78	83305296
2010-01-14	447.49	448.9	445.38	448.26	47106300
2010-01-13	445.74	448.5	440.21	447.49	56464300
2010-01-12	451.99	451.99	443.73	445.74	59914700
2010-01-11	451.47	455.48	448.54	451.99	60020700
2010-01-08	449.2	451.47	446.22	451.47	53388200
2010-01-07	450.2	450.2	445.12	449.2	54492000
2010-01-06	445.6	451.17	444.51	450.2	70318496
2010-01-05	442.08	445.69	440.69	445.6	66491100
2010-01-04	429.95	442.1	429.95	442.08	62411000
2009-12-31	433.67	435.17	429.75	429.95	36429400
2009-12-30	433.48	433.87	431.04	433.67	35328200
2009-12-29	436.43	438.05	432.97	433.48	38155400
2009-12-28	435.2	438.32	434.7	436.43	34679200
2009-12-24	433.11	435.81	433.11	435.2	16782300
2009-12-23	431.06	434.37	431.04	433.11	40733600
2009-12-22	429.14	432.57	429.14	431.06	76948496
2009-12-21	424.6	430.56	424.6	429.14	52118900
2009-12-18	423.43	428.21	422.39	424.6	130506096
2009-12-17	426.43	426.8	422.26	423.43	61608600
2009-12-16	424.43	431.11	424.43	426.43	68758800
2009-12-15	424.07	427.19	422.92	424.43	75650000
2009-12-14	423.35	427.78	420.57	424.07	100467400
2009-12-11	422.97	425.59	420.71	423.35	60760400
2009-12-10	419.29	424.74	419.29	422.97	76357696
2009-12-09	418.75	422.55	414.17	419.29	66782300
2009-12-08	426.16	426.16	416.67	418.75	67571400
2009-12-07	427.47	430.6	425.26	426.16	62530200
2009-12-04	430.92	439.54	424.81	427.47	75675296
2009-12-03	437.18	437.92	430.32	430.92	58366900
2009-12-02	440.51	441.46	435.21	437.18	55312700
2009-12-01	434.25	442.86	434.25	440.51	61749900
2009-11-30	434	437.44	430.68	434.25	75013800
2009-11-27	444.57	444.57	430.25	433.84	40150800
2009-11-25	440.27	444.99	437.8	444.57	50309800
2009-11-24	438.4	440.66	432.89	440.27	57095400
2009-11-23	431.55	443.94	431.55	438.4	62648500
2009-11-20	435.4	435.4	428.9	431.55	87180704
2009-11-19	444.59	444.59	433.09	435.4	64436000
2009-11-18	445.81	447.52	441.61	444.59	71466496
2009-11-17	445.97	446.93	442.89	445.81	64574600
2009-11-16	435.31	448.21	435.31	445.97	63376500
2009-11-13	432.36	438.5	429.67	435.31	60120000
2009-11-12	441.36	441.36	430.68	432.36	64813400
2009-11-11	441.12	446.58	439.16	441.36	52236900
2009-11-10	440.95	443.35	437.48	441.12	55432200
2009-11-09	434.26	441.71	434.26	440.95	64011300
2009-11-06	435.18	437.64	430.02	434.26	56164400
2009-11-05	428.29	436.25	428.29	435.18	58932000
2009-11-04	428.84	435.5	427.05	428.29	67576200
2009-11-03	424.18	430.9	417.71	428.84	66210300
2009-11-02	422.22	430.55	417.72	424.18	71083696
2009-10-30	437.49	437.49	418.45	422.22	79316400
2009-10-29	427.15	437.54	425.47	437.49	67689200
2009-10-28	439.85	439.85	426.56	427.15	81155600
2009-10-27	435.23	443.74	435.23	439.85	76998400
2009-10-26	441.69	451.35	434.57	435.23	71857104
2009-10-23	450.75	452.09	438.46	441.69	68843000
2009-10-22	447.34	451.73	440.82	450.75	64913000
2009-10-21	448.37	456.99	444.79	447.34	73811000
2009-10-20	452.23	452.89	442.73	448.37	56387500
2009-10-19	446.72	453.36	445.56	452.23	56022600
2009-10-16	446.93	447.99	442.43	446.72	81461200
2009-10-15	438.34	446.97	435.86	446.93	83052096
2009-10-14	430.5	438.64	430.5	438.34	67510096
2009-10-13	430.39	431.41	424.57	430.5	61334100
2009-10-12	425.14	432.86	425.14	430.39	50358400
2009-10-09	424.61	426.14	421.78	425.14	51524300
2009-10-08	415.21	425.84	415.21	424.61	73486400
2009-10-07	412.65	415.35	409.39	415.21	54212600
2009-10-06	404.04	415.26	404.04	412.65	67396800
2009-10-05	395.32	405.2	394.71	404.04	63078000
2009-10-02	397.97	398.11	391.53	395.32	68880896
2009-10-01	409.31	409.31	397.66	397.97	81517800
2009-09-30	411.47	413.65	404.38	409.31	83830400
2009-09-29	413.82	414.8	409.24	411.47	53368000
2009-09-28	406.91	414.81	406.91	413.82	45833500
2009-09-25	407.32	411.89	404.47	406.91	63300500
2009-09-24	412.84	413.17	404.53	407.32	63286800
2009-09-23	420.86	421.98	412.36	412.84	63740000
2009-09-22	415.11	421.9	415.11	420.86	57771300
2009-09-21	418.9	418.9	410.4	415.11	55401600
2009-09-18	419.09	422.31	415.57	418.9	129189200
2009-09-17	421.72	424.12	417.31	419.09	81672000
2009-09-16	412.43	421.96	412.43	421.72	83606896
2009-09-15	409.52	413.38	407.73	412.43	75589800
2009-09-14	407.32	409.85	402.24	409.52	68978800
2009-09-11	407.19	412.57	404.59	407.32	83054496
2009-09-10	401.19	407.5	400.27	407.19	78389600
2009-09-09	400.71	404.72	398.54	401.19	63279100
2009-09-08	390.64	401.97	390.64	400.71	69993904
2009-09-04	384.81	391.15	384.13	390.64	51792500
2009-09-03	383.23	386.86	382.57	384.81	54339900
2009-09-02	385.13	387.77	383.07	383.23	65024200
2009-09-01	391.31	395.05	384.4	385.13	74866096
2009-08-31	398.61	398.61	389.44	391.31	75399296
2009-08-28	400.05	403.07	396.89	398.61	48946400
2009-08-27	401.55	401.55	392.16	400.05	50248400
2009-08-26	399.42	402.21	394.75	401.55	50376000
2009-08-25	404.91	408.09	398.12	399.42	53089600
2009-08-24	399.68	407.29	399.68	404.91	55343700
2009-08-21	389.24	400.42	389.24	399.68	83105000
2009-08-20	385.82	389.79	385.82	389.24	49320300
2009-08-19	378.62	388.14	374.54	385.82	57545600
2009-08-18	375.29	379.78	374.71	378.62	46546600
2009-08-17	387.28	387.28	373.15	375.29	58144700
2009-08-14	392.69	392.69	383.8	387.28	51344900
2009-08-13	389.84	393.13	387.2	392.69	39963800
2009-08-12	384.94	392.67	384.85	389.84	52728000
2009-08-11	391.49	391.49	383.93	384.94	47139100
2009-08-10	390.51	393.5	388.65	391.49	45459500
2009-08-07	390.8	395.29	389.01	390.51	52763600
2009-08-06	393.8	394.78	388.38	390.8	52438500
2009-08-05	397.94	397.94	391.87	393.8	58365400
2009-08-04	398.78	399.45	394.03	397.94	57316800
2009-08-03	389.92	401.18	389.92	398.78	62593000
2009-07-31	387.36	391.54	382.38	389.92	64859700
2009-07-30	383.22	390.72	382.42	387.36	62020600
2009-07-29	391.31	391.31	378.88	383.22	61542400
2009-07-28	397.45	397.45	385	391.31	65208100
2009-07-27	396.19	399.44	393.12	397.45	54055100
2009-07-24	392.44	396.5	389.49	396.19	50483200
2009-07-23	381.39	393.21	380.9	392.44	62384000
2009-07-22	385.34	385.44	379.52	381.39	58089700
2009-07-21	381.22	386.54	379.01	385.34	64844000
2009-07-20	375.08	382.37	375.04	381.22	59051100
2009-07-17	373.69	376.91	370.02	375.08	78102304
2009-07-16	370.06	375.39	365.8	373.69	61877100
2009-07-15	357.59	370.51	357.59	370.06	69136704
2009-07-14	353.23	358.48	353.12	357.59	54847100
2009-07-13	347.64	353.36	342.19	353.23	71358496
2009-07-10	351.63	351.63	343.43	347.64	57638000
2009-07-09	347.88	355.58	347.88	351.63	62064600
2009-07-08	348.31	351.97	342.24	347.88	76995904
2009-07-07	357.08	357.08	347.81	348.31	65233000
2009-07-06	361.26	361.26	348.65	357.08	74093200
2009-07-02	374.67	374.67	360.18	361.26	43747900
2009-07-01	373.84	381.92	373.84	374.67	54866300
2009-06-30	376.73	380.29	368.47	373.84	76356496
2009-06-29	371.78	379.18	371.78	376.73	65212200
2009-06-26	375.49	375.49	370.75	371.78	100771904
2009-06-25	367.32	376.48	366.25	375.49	70264304
2009-06-24	367.22	373.77	365.73	367.32	62715000
2009-06-23	364.46	369.67	362.18	367.22	64428600
2009-06-22	382.06	382.06	364.31	364.46	82057104
2009-06-19	385.37	388.56	379.07	382.06	128031296
2009-06-18	386.01	390.1	383.6	385.37	55313900
2009-06-17	391.47	391.47	381.89	386.01	74519200
2009-06-16	399.34	403.93	390.96	391.47	62830600
2009-06-15	408.76	408.76	394.94	399.34	61357800
2009-06-12	412.75	412.75	404.25	408.76	47809400
2009-06-11	405.58	418.32	405.58	412.75	75482704
2009-06-10	402.69	409.58	399.41	405.58	63546400
2009-06-09	399.3	405.03	398.61	402.69	57672100
2009-06-08	399.3	401.93	391.96	399.3	57894800
2009-06-05	401.98	405.84	395	399.3	68723104
2009-06-04	394.07	403.1	394.07	401.98	82894304
2009-06-03	407.69	407.69	389.25	394.07	83207104
2009-06-02	407.52	409.37	403.81	407.69	67609600
2009-06-01	392.21	409.25	392.21	407.52	70413904
2009-05-29	387.77	394.88	387.77	392.21	84935400
2009-05-28	376.47	390.75	376.01	387.77	68115800
2009-05-27	381.57	386.9	375.67	376.47	56747000
2009-05-26	373.69	381.9	367.19	381.57	64835900
2009-05-22	372.87	379.71	372.87	373.69	48645600
2009-05-21	383.8	383.8	369.88	372.87	64069900
2009-05-20	383.76	394.03	382.93	383.8	70540600
2009-05-19	382.42	387.19	381.11	383.76	58961600
2009-05-18	370.96	382.91	370.96	382.42	63560400
2009-05-15	379.42	379.52	368.26	370.96	77052600
2009-05-14	378.27	382.09	373.17	379.42	63441400
2009-05-13	389.75	389.75	376.1	378.27	74643104
2009-05-12	385.47	391.69	382.42	389.75	78458200
2009-05-11	398.04	398.04	382.76	385.47	65688000
2009-05-08	382.19	400.82	382.19	398.04	82137600
2009-05-07	386.14	393.71	377.58	382.19	81406000
2009-05-06	372.69	387.43	372.69	386.14	77573000
2009-05-05	377.66	377.66	368.19	372.69	63324100
2009-05-04	366.87	378.2	366.87	377.66	74114704
2009-05-01	356.03	368.63	355.39	366.87	65620200
2009-04-30	363.59	365.57	351.85	356.03	84382704
2009-04-29	353.8	366.27	353.8	363.59	75875104
2009-04-28	351.96	357.9	347.74	353.8	60864500
2009-04-27	358.37	358.37	348.35	351.96	66651000
2009-04-24	349.13	360.61	349.13	358.37	83801600
2009-04-23	342.9	349.27	342.38	349.13	78627400
2009-04-22	347.78	349.4	342.04	342.9	80477296
2009-04-21	340.49	348	337.27	347.78	80145400
2009-04-20	356.07	356.07	339.87	340.49	80553904
2009-04-17	354.14	358.48	352.54	356.07	96936200
2009-04-16	353.5	356.71	348	354.14	67289400
2009-04-15	352.53	354.58	348.42	353.5	71451104
2009-04-14	354.65	357.05	348.61	352.53	70791296
2009-04-13	359.2	359.2	348.12	354.65	58065200
2009-04-09	351.32	360.92	351.32	359.2	63531100
2009-04-08	347.59	354.05	341.45	351.32	61929900
2009-04-07	357.4	357.4	345.33	347.59	54419800
2009-04-06	363.48	363.48	352.02	357.4	58618500
2009-04-03	358.31	365.82	355.51	363.48	68377296
2009-04-02	346.4	363.56	346.4	358.31	82112304
2009-04-01	339.68	347.78	332.28	346.4	76648304
2009-03-31	341.35	346.9	338.85	339.68	81428304
2009-03-30	352.98	352.98	336	341.35	72479296
2009-03-27	362.7	362.7	350.67	352.98	72205504
2009-03-26	359.42	366.59	357.52	362.7	128482800
2009-03-25	357.64	364.64	349.97	359.42	79407504
2009-03-24	365.55	365.55	355.72	357.64	67489296
2009-03-23	339.11	365.85	339.11	365.55	94019600
2009-03-20	351.94	354.52	337.82	339.11	152224192
2009-03-19	347.21	360.83	347.21	351.94	89902704
2009-03-18	344.3	350.77	332.05	347.21	86760600
2009-03-17	332.76	344.44	329.38	344.3	73366096
2009-03-16	330.09	339.9	328.02	332.76	72276896
2009-03-13	332.48	334.49	325.82	330.09	80770496
2009-03-12	323.29	333.6	321.93	332.48	82093800
2009-03-11	327.15	331.23	318.7	323.29	73187104
2009-03-10	310.92	329.08	310.92	327.15	99890600
2009-03-09	309.35	319.81	305.46	310.92	78661904
2009-03-06	304.81	317.34	299.03	309.35	82542096
2009-03-05	320.01	320.01	302.76	304.81	89610400
2009-03-04	307.32	325.72	307.32	320.01	93285504
2009-03-03	306.53	315.93	305.01	307.32	91099400
2009-03-02	327.54	327.54	306.3	306.53	98749800
2009-02-27	337.67	338.9	326.8	327.54	105108200
2009-02-26	338.41	349.85	337.44	337.67	68241104
2009-02-25	340.86	345.93	331.6	338.41	198500304
2009-02-24	325.59	341.98	325.59	340.86	98185800
2009-02-23	339.35	346.96	324.57	325.59	80117504
2009-02-20	347.89	347.89	332.74	339.35	107083400
2009-02-19	347.24	353.42	346.09	347.89	83066496
2009-02-18	347.87	352.31	344.01	347.24	81648400
2009-02-17	371.31	371.31	347.8	347.87	86346000
2009-02-13	371.87	376.8	369.66	371.31	68802000
2009-02-12	371.62	372.19	359.94	371.87	82427000
2009-02-11	376.42	381.31	365.18	371.62	80130000
2009-02-10	395.06	398.58	373.57	376.42	89679296
2009-02-09	394.58	401.54	391.01	395.06	73610304
2009-02-06	388.8	395.6	383.23	394.58	77451400
2009-02-05	378.75	389.79	373.77	388.8	92034704
2009-02-04	377.54	384.37	375.79	378.75	71982600
2009-02-03	370.61	379.38	370.16	377.54	76743296
2009-02-02	374.14	374.14	366.61	370.61	75505600
2009-01-30	378.85	386.62	373.49	374.14	89267904
2009-01-29	393.63	393.63	377.93	378.85	76002896
2009-01-28	384.82	394.46	383.12	393.63	85317696
2009-01-27	384.02	387.47	378.61	384.82	76015200
2009-01-26	378.38	392.74	378.38	384.02	77232304
2009-01-23	370.22	382.33	359.51	378.38	84721800
2009-01-22	379.13	379.13	362.42	370.22	91716800
2009-01-21	358.19	379.91	358.19	379.13	95412096
2009-01-20	375.24	377.14	357.05	358.19	90230096
2009-01-16	370.98	380.72	367.23	375.24	95298600
2009-01-15	366.96	371.41	355.62	370.98	92957504
2009-01-14	383.42	383.42	362.86	366.96	83454896
2009-01-13	375.35	385.08	375	383.42	79507600
2009-01-12	387.24	387.24	372.8	375.35	73881296
2009-01-09	399.5	399.5	386.12	387.24	71426304
2009-01-08	394.86	400.01	392.02	399.44	71713000
2009-01-07	410.65	410.65	391.29	394.86	74738096
2009-01-06	408.61	420.94	408.15	410.65	89877000
2009-01-05	403.12	414.75	400.91	408.61	93169400
2009-01-02	386.35	406.07	386.35	403.12	71302200
2008-12-31	381.49	390.5	379.26	386.35	68163104
2008-12-30	374.74	382.62	371.41	381.49	62026400
2008-12-29	367.77	375.62	367.77	374.74	48363000
2008-12-26	361.42	368.38	361.42	367.77	29943000
2008-12-24	360.37	362.65	356.95	361.42	22539800
2008-12-23	361.63	367.65	357.86	360.37	57470000
2008-12-22	370.24	373.71	355.23	361.63	67949696
2008-12-19	371.8	382.13	369.29	370.24	156985104
2008-12-18	394.26	394.26	368.49	371.8	128464896
2008-12-17	400.61	405.37	393.67	394.26	82484800
2008-12-16	386.92	401.99	386.92	400.61	86314704
2008-12-15	388	398.49	380.34	386.92	79785504
2008-12-12	391.61	392.1	376.1	388	79247600
2008-12-11	393.34	406.31	387.61	391.61	93755904
2008-12-10	375.65	396.06	375.65	393.34	84375400
2008-12-09	377.73	385.74	371.78	375.65	86187400
2008-12-08	357.46	381.85	357.46	377.73	113304304
2008-12-05	352.87	360.8	332.56	357.46	118633104
2008-12-04	376.04	376.04	346.8	352.87	103095600
2008-12-03	374.91	377.46	361.47	376.04	94260096
2008-12-02	361.42	376	361.42	374.91	103500000
2008-12-01	402.8	402.8	361.42	361.42	100829000
2008-11-28	409.03	409.03	394.43	402.8	44682200
2008-11-26	386.94	409.57	381.17	409.03	87427200
2008-11-25	384.47	392.13	377.19	386.94	102215800
2008-11-24	362.37	394.21	362.37	384.47	112701504
2008-11-21	324.54	363.54	324.54	362.37	144892800
2008-11-20	365.3	365.3	323.91	324.54	142981296
2008-11-19	385.22	390.32	364.42	365.3	95745104
2008-11-18	372.78	386.93	367.63	385.22	103378896
2008-11-17	378.65	389.68	371.93	372.78	84704896
2008-11-14	394.22	400.56	373.28	378.65	96981800
2008-11-13	354.84	396.33	343.55	394.22	131705104
2008-11-12	382.57	382.57	354.13	354.84	96311104
2008-11-11	394.93	394.93	376.34	382.57	75426304
2008-11-10	392.91	407.62	387.11	394.93	71973696
2008-11-07	374.79	394.41	374.79	392.91	81257296
2008-11-06	399.07	399.07	371.62	374.79	104331400
2008-11-05	418.19	418.65	396.7	399.07	92413800
2008-11-04	393.06	419.66	393.06	418.19	92173696
2008-11-03	401.21	403.91	387.5	393.06	67253400
2008-10-31	398.78	414.54	388.07	401.21	101581104
2008-10-30	383.34	399.78	376.61	398.83	98876600
2008-10-29	374.85	402.3	374.85	383.34	114462496
2008-10-28	334.87	375.42	331.39	374.85	112997000
2008-10-27	355.02	363.3	332.05	334.87	85998496
2008-10-24	369.22	369.22	337.14	355.02	97967504
2008-10-23	346.43	370.88	337.48	369.22	121567800
2008-10-22	386.51	386.51	338.11	346.43	113990000
2008-10-21	403.85	403.85	378.4	386.51	83221800
2008-10-20	363.33	403.99	363.33	403.85	100268304
2008-10-17	364.95	390.93	346.38	363.33	141690304
2008-10-16	338.56	365.9	319.76	364.95	162358496
2008-10-15	400.83	400.83	334.84	338.56	132376304
2008-10-14	401.28	418.95	382.09	400.83	135438800
2008-10-13	338.68	403.63	338.68	401.28	146763296
2008-10-10	368.35	368.35	309.54	338.68	247394304
2008-10-09	415.82	427.36	368.35	368.35	139739104
2008-10-08	412.22	431.97	392.57	415.82	160320304
2008-10-07	435.56	449.77	409.18	412.22	129050000
2008-10-06	451.78	451.78	404.79	435.56	148357904
2008-10-03	452.62	479.88	450	451.78	88885296
2008-10-02	481.11	481.11	450.69	452.62	111447104
2008-10-01	489.35	489.35	462.63	481.11	82916496
2008-09-30	462.52	492.68	462.52	489.35	102832600
2008-09-29	519.29	519.29	456.59	462.52	140701696
2008-09-26	528.49	528.49	504.96	519.29	67882496
2008-09-25	516.13	531.95	516.13	528.49	72902000
2008-09-24	515.85	523.53	513.35	516.13	72241696
2008-09-23	531.05	538.16	514.72	515.85	81725104
2008-09-22	536.93	548.7	529.72	531.05	74265600
2008-09-19	503.65	539.37	503.65	536.93	153855392
2008-09-18	489.1	508.79	482.94	503.65	110015200
2008-09-17	501.28	512.89	485.18	489.1	118023696
2008-09-16	482.65	501.94	465.2	501.28	133305104
2008-09-15	518.25	518.25	482.65	482.65	107413104
2008-09-12	504.14	519.84	504.14	518.25	79664896
2008-09-11	496.8	504.42	484.61	504.14	96002304
2008-09-10	479.45	501.07	479.45	496.8	93653904
2008-09-09	512.28	512.28	479.44	479.45	113127200
2008-09-08	514.88	525.96	506.94	512.28	80459904
2008-09-05	517.19	518.7	502.74	514.88	73910496
2008-09-04	528.55	533.22	510.73	517.19	84760704
2008-09-03	530.38	536.57	521.53	528.55	83648000
2008-09-02	556.07	556.07	530.12	530.38	81751200
2008-08-29	563.58	566.24	556.07	556.07	55242700
2008-08-28	567.85	572.51	554.65	563.58	54928200
2008-08-27	561.06	570.98	561.06	567.85	48970300
2008-08-26	551.27	563.92	551.27	561.06	47724300
2008-08-25	559.7	563.23	549.17	551.27	45909100
2008-08-22	568.51	568.51	553.87	559.7	48688200
2008-08-21	555.71	572.36	555.71	568.51	62431100
2008-08-20	540.72	557.57	540.72	555.71	72177200
2008-08-19	525.84	542.69	525.41	540.72	61720600
2008-08-18	532.15	539.73	524.08	525.84	56987600
2008-08-15	541.7	541.7	526.11	532.15	81109800
2008-08-14	548.63	548.71	535.02	541.7	64975000
2008-08-13	530.79	550.03	530.79	548.63	82302304
2008-08-12	534.2	539.15	530.62	530.79	67949200
2008-08-11	536.34	540.05	524.7	534.2	75181296
2008-08-08	539.36	539.36	524.62	536.34	78497600
2008-08-07	547.37	553.84	539.19	539.36	77579696
2008-08-06	537.12	548.15	535.38	547.37	83939296
2008-08-05	531.54	538.58	525.24	537.12	96556200
2008-08-04	558.64	558.64	528.02	531.54	101475800
2008-08-01	560.76	570.82	555.37	558.64	73658304
2008-07-31	580.49	580.49	560.02	560.76	98245504
2008-07-30	549.85	581.31	546.81	580.6	110888800
2008-07-29	554.33	554.99	543.2	549.85	81875296
2008-07-28	556.88	565.87	554.27	554.33	75035000
2008-07-25	551.39	564.49	550.58	556.88	85049000
2008-07-24	554.6	561.37	542.12	551.39	135736704
2008-07-23	576.7	577.24	551.68	554.6	111116304
2008-07-22	589.64	589.64	571.53	576.7	88564600
2008-07-21	572.83	589.66	571.71	589.64	77307904
2008-07-18	564.28	578.46	564.28	572.83	113875000
2008-07-17	573.4	582.55	553.34	564.28	115518600
2008-07-16	585.52	585.83	564.78	573.4	98267296
2008-07-15	611.12	611.12	584.91	585.52	89142896
2008-07-14	606.52	617.62	603.65	611.12	60408400
2008-07-11	610.97	615.61	597.75	606.52	84517400
2008-07-10	595.03	611.06	588.6	610.97	90489104
2008-07-09	608.06	618.5	594.82	595.03	85678800
2008-07-08	617.42	617.42	594	607.88	103874600
2008-07-07	631.93	635.22	610.67	617.42	87544704
2008-07-03	634.88	642.4	620.94	631.93	60354700
2008-07-02	656.08	663.76	634.75	634.88	97984800
2008-07-01	652	656.11	643.83	656.08	75674200
2008-06-30	640.8	655.31	640.8	652	84615904
2008-06-27	635.45	646.26	635.45	640.8	95108000
2008-06-26	642.37	648.33	630.05	635.45	77873696
2008-06-25	645.5	648.54	629.36	642.37	76278704
2008-06-24	655.49	655.49	644.82	645.5	69033504
2008-06-23	631.95	655.56	631.95	655.49	65931300
2008-06-20	636.67	643.72	629.65	631.95	101318704
2008-06-19	650.36	657.45	636.64	636.67	75363104
2008-06-18	651.07	652.77	642.76	650.36	63164700
2008-06-17	640.22	652.17	639.33	651.07	58422800
2008-06-16	638.64	644.94	638.64	640.22	57625900
2008-06-13	631.72	640.23	628.44	638.64	56510500
2008-06-12	643.26	643.26	629.97	631.72	68226704
2008-06-11	638.36	648	636.45	643.26	67036100
2008-06-10	652.79	652.79	630.08	638.36	72591400
2008-06-09	635.88	655.14	635.88	652.79	73308400
2008-06-06	646.08	661.91	634.79	635.88	99365696
2008-06-05	618.9	646.2	618.9	646.08	76159800
2008-06-04	626.62	630.23	617.51	618.9	81754800
2008-06-03	638.09	643.52	626.17	626.62	76243200
2008-06-02	637.78	644.63	632.56	638.09	69388800
2008-05-30	633.59	640.39	633.59	637.78	88145904
2008-05-29	646.66	646.66	632.45	633.59	75167400
2008-05-28	637	647.15	629.59	646.66	65946800
2008-05-27	641.42	641.42	631.37	637	64160000
2008-05-23	653.8	657.95	637.77	641.42	62245500
2008-05-22	660.85	665.23	650.9	653.8	79968600
2008-05-21	668.81	678.93	660.12	660.85	94836704
2008-05-20	663.66	671.03	662.95	668.81	71521296
2008-05-19	657.09	668.82	656.88	663.66	63866900
2008-05-16	640.87	657.09	640.87	657.09	92430304
2008-05-15	630.33	640.87	628.24	640.87	83181904
2008-05-14	636.14	640.66	629.86	630.33	69661400
2008-05-13	628.91	637.08	622.69	636.14	71635200
2008-05-12	629.99	630.07	620.52	628.91	60790900
2008-05-09	634.68	634.71	622.88	629.99	65175600
[truncated: 4,705 more rows]

## Sheet: FINL
Date	Open	High	Low	Close	Volume
2016-04-18	308.81	311.18	307.55	311.18	100708912
2016-04-15	309.95	310.98	308.22	309.04	131122464
2016-04-14	309.12	311.34	307.86	309.93	126409592
2016-04-13	302.31	309.25	302.31	309.09	131048040
2016-04-12	298.42	302.7	298.27	302.3	111239216
2016-04-11	297.45	300.87	297.45	298.3	104660064
2016-04-08	296.56	300.09	296.56	297.29	96004648
2016-04-07	301.31	301.31	294.71	296.09	122562512
2016-04-06	300.14	302.11	298.9	301.94	100140496
2016-04-05	304.12	304.12	299.86	300.19	107937128
2016-04-04	306.34	306.44	304.03	304.59	88579864
2016-04-01	303.64	306.61	300.96	306.18	115471256
2016-03-31	304.33	305.35	303.03	303.71	119752776
2016-03-30	302.85	306.42	302.85	304.34	96478224
2016-03-29	301.53	302.61	299.19	302.53	116455248
2016-03-28	301.32	303.01	300.79	302.06	81575488
2016-03-24	302.83	302.83	298.42	301.16	112128408
2016-03-23	305.43	305.43	303.09	303.12	108306776
2016-03-22	306.17	306.51	303.67	305.44	106880296
2016-03-21	306.9	308.28	305.14	306.33	102100872
2016-03-18	303.88	308.07	303.88	306.9	303183200
2016-03-17	300.23	304.73	298.29	303.83	127141032
2016-03-16	300.22	302.12	298.18	300.28	121131488
2016-03-15	300.75	300.81	298.08	300.75	95082632
2016-03-14	302.39	302.39	299.42	301.11	104594920
2016-03-11	294.85	302.56	294.85	302.39	125989048
2016-03-10	295.11	297.87	291.16	294.56	134936688
2016-03-09	294.53	296.11	293.78	294.72	108959728
2016-03-08	299.32	299.32	294.08	294.33	134673296
2016-03-07	298.83	299.57	296.61	299.34	104356624
2016-03-04	298.37	300.81	297.3	299.42	155879968
2016-03-03	296.21	298.24	294.89	298.21	109023008
2016-03-02	293.51	296.34	293.31	296.34	129562808
2016-03-01	284.1	293.66	284.1	293.66	153698256
2016-02-29	286.5	287.77	283.55	283.61	160239040
2016-02-26	284.88	289.16	284.88	286.64	140810672
2016-02-25	281.19	284.82	280.95	284.77	113358392
2016-02-24	280.94	281.48	275.21	280.9	132373408
2016-02-23	286.69	286.69	281.11	281.47	122006984
2016-02-22	283.05	287.63	283.05	286.71	121488432
2016-02-19	282.15	283.19	279.61	282.48	169059008
2016-02-18	283.89	284.23	280.98	282.16	160036912
2016-02-17	280.72	285.04	280.72	283.89	179637872
2016-02-16	275.99	281.13	275.99	280.37	176740672
2016-02-12	265.22	275.52	265.22	275.5	185298560
2016-02-11	272.47	272.47	262.82	264.89	223331344
2016-02-10	274.25	279.34	272.87	272.97	175904112
2016-02-09	274.13	276.2	270.79	274.25	183451232
2016-02-08	281.98	281.98	271.21	274.7	191944080
2016-02-05	285.99	287.45	281.25	282.15	152973040
2016-02-04	283.47	287.74	282.98	286.06	159747456
2016-02-03	283.66	284.62	275.51	283.47	191870784
2016-02-02	290.66	290.66	282.78	283.62	150249184
2016-02-01	292.84	292.84	289.32	291.21	126817440
2016-01-29	285.27	292.9	285.27	292.9	234221136
2016-01-28	284.91	287.47	282.9	284.69	141314992
2016-01-27	285.54	289.61	282.79	284.47	156876080
2016-01-26	280.73	286.55	280.73	285.59	151454192
2016-01-25	287.03	287.03	280.46	280.6	163674960
2016-01-22	282.46	288.07	282.46	287.17	155086944
2016-01-21	282.8	286.72	280.89	281.67	167144944
2016-01-20	288.42	288.42	276.92	282.51	214195376
2016-01-19	288.85	292.7	286.73	288.58	171189360
2016-01-15	291.07	291.07	280.81	288.68	221201664
2016-01-14	292.66	297.74	290.74	295.63	171523168
2016-01-13	300.49	302.81	291.65	292.66	154178496
2016-01-12	298.82	301.94	296.88	300.48	138992784
2016-01-11	298.06	300.03	295.63	298.82	134153768
2016-01-08	302.74	305.44	297.33	297.76	137289872
2016-01-07	310.96	310.96	301.66	302.5	146322240
2016-01-06	315.79	315.79	309.98	311.28	117357216
2016-01-05	313.32	317.13	313.32	316.19	99140976
2016-01-04	321.62	321.62	311.67	315.14	149835552
2015-12-31	324.33	325.33	321.66	321.73	84222688
2015-12-30	327.25	327.25	324.41	324.68	54129720
2015-12-29	324.26	327.52	324.26	327.25	63042772
2015-12-28	324.28	324.28	321.34	323.85	63782984
2015-12-24	324.72	325.89	323.54	324.5	44712372
2015-12-23	320.83	324.89	320.83	324.77	89156640
2015-12-22	318.29	321.42	317.01	320.64	89362848
2015-12-21	315.22	318.81	315.1	317.84	99537816
2015-12-18	323.06	323.06	314.94	314.96	325453024
2015-12-17	328.4	328.91	323.07	323.07	111004304
2015-12-16	323.07	328.96	322.94	328.26	146723360
2015-12-15	316.02	324.45	316.02	322.99	124306824
2015-12-14	315.13	317.46	312.07	315.49	136259888
2015-12-11	321.41	321.41	313.2	314.99	124975040
2015-12-10	321.82	324.98	320.88	321.99	103459712
2015-12-09	325.2	327.53	320.15	321.82	117488992
2015-12-08	329.49	329.49	324.87	325.57	105885960
2015-12-07	332.63	332.63	328.24	329.91	99328640
2015-12-04	324.62	333.26	324.62	332.86	123693192
2015-12-03	329.62	330.07	323.39	324.24	120380112
2015-12-02	333.66	333.93	329.01	329.53	97309072
2015-12-01	329.78	333.75	329.78	333.66	96119760
2015-11-30	330.42	331.12	329.48	329.48	132089312
2015-11-27	329.37	330.65	328.57	330.37	41140952
2015-11-25	329.26	330.07	328.72	329.34	68085184
2015-11-24	330.23	330.33	326.55	329.22	93356256
2015-11-23	331.51	332.41	329.99	330.23	88679440
2015-11-20	331.14	332.97	330.67	331.51	115981664
2015-11-19	330.64	331.72	329.63	331.08	92982304
2015-11-18	324.88	330.87	324.88	330.64	106973264
2015-11-17	325.61	327.67	324.22	324.7	132814032
2015-11-16	321.23	325.45	320.04	325.45	88939840
2015-11-13	324.02	324.75	320.76	321.43	101172640
2015-11-12	329.4	329.4	324.2	324.21	95191168
2015-11-11	330.3	331.4	329.08	329.46	77524072
2015-11-10	328.63	330.42	327.59	330.15	90582112
2015-11-09	332.62	332.66	327.16	328.73	130362328
2015-11-06	329.27	334.98	329.19	332.65	136622272
2015-11-05	327.86	329.79	327.58	329.19	93501880
2015-11-04	329.09	329.7	327.16	327.81	96477272
2015-11-03	329.17	330.13	327.17	329.05	95046000
2015-11-02	324.09	329.87	324.09	329.21	96742288
2015-10-30	328.39	328.44	323.89	323.97	163363488
2015-10-29	329.7	330.44	327.27	328.41	102903088
2015-10-28	321.94	329.7	321.94	329.7	127767160
2015-10-27	323.5	323.5	320.83	321.94	103903416
2015-10-26	324.94	325.08	322.63	323.89	99100472
2015-10-23	321.67	325.11	321.67	324.95	121704376
2015-10-22	316.11	322.74	316.11	321.67	125209792
2015-10-21	318.74	320.15	315.97	316.11	104701136
2015-10-20	316.92	319.07	316.61	318.57	91977352
2015-10-19	316.98	317.47	315.35	316.9	105077728
2015-10-16	315.66	317.61	315.6	316.99	124891160
2015-10-15	309.19	315.63	309.19	315.62	120944416
2015-10-14	311.47	311.47	307.89	308.49	112490192
2015-10-13	312.98	314.05	311.23	311.47	86423680
2015-10-12	313.11	313.71	312.19	313.51	66939004
2015-10-09	314.83	315.82	311.69	313.03	100497056
2015-10-08	313.05	315.19	311.32	314.81	94559560
2015-10-07	311.08	314.79	310.92	313.2	101909840
2015-10-06	311.93	312.56	310.28	310.74	92517824
2015-10-05	306.11	312.56	306.11	312.16	102639632
2015-10-02	305.63	305.63	296.14	305.57	144325632
2015-10-01	305.31	306.75	302.35	305.75	109588920
2015-09-30	301.29	305.33	301.29	305.33	137970272
2015-09-29	300.15	301.63	298.27	301.29	114795520
2015-09-28	307.4	307.4	299.48	300.14	121935096
2015-09-25	303.01	309.47	303.01	307.4	121345472
2015-09-24	304.99	304.99	300.48	303	134698112
2015-09-23	304.93	306.2	303.54	305.19	88735080
2015-09-22	309.05	309.05	302.99	304.94	122369864
2015-09-21	305.92	310.11	305.92	309.05	99584640
2015-09-18	311.76	311.76	305.06	305.79	331827168
2015-09-17	315.93	317.67	311.19	311.77	134753568
2015-09-16	313.93	316.49	312.62	315.92	111446896
2015-09-15	309.37	314.95	309.37	313.92	97658208
2015-09-14	310.26	310.45	308.58	309.36	94983816
2015-09-11	309.17	310.27	306.9	310.27	102979944
2015-09-10	307.75	311.22	306.55	309.17	115834616
2015-09-09	312.09	316.03	307.07	307.76	108295552
2015-09-08	304.58	312.24	304.58	312.03	112281288
2015-09-04	310.17	310.17	302.21	304.18	122975384
2015-09-03	308.74	313.42	308.74	310.17	109318432
2015-09-02	304.46	309.31	304.46	308.74	122099864
2015-09-01	315.31	315.31	302.4	304.3	156121088
2015-08-31	317.7	317.7	314.62	315.31	134454624
2015-08-28	318.91	318.91	315.56	317.7	120229232
2015-08-27	310.81	319.58	310.81	318.91	166649840
2015-08-26	299.33	311.28	299.33	310.74	194409856
2015-08-25	304.48	312.9	299.11	299.26	196617376
2015-08-24	319.37	319.37	302.65	304.28	222751184
2015-08-21	329.59	329.59	319.37	319.37	191651392
2015-08-20	336.78	336.78	329.65	329.65	125297920
2015-08-19	339.76	339.76	335.56	336.83	106871088
2015-08-18	340.06	340.65	339.09	339.76	71552328
2015-08-17	339.18	340.24	336.82	340.07	65475112
2015-08-14	337.08	339.48	336.82	339.41	73181008
2015-08-13	336.08	338.27	334.65	337.08	81311936
2015-08-12	338.77	338.77	330.97	336.05	121444000
2015-08-11	342.04	342.04	337.81	338.78	95622696
2015-08-10	338.42	342.17	338.42	342.04	88733600
2015-08-07	338.27	339.18	336.14	338.41	87828376
2015-08-06	339.39	340.25	337.11	338.27	84941112
2015-08-05	338.54	341.53	338.54	339.36	90110896
2015-08-04	338.98	340.1	338	338.53	88502816
2015-08-03	338.84	339.61	336.86	338.98	86075528
2015-07-31	340.47	340.86	338.56	338.84	114772856
2015-07-30	340.2	340.63	338.74	340.43	79381696
2015-07-29	337.54	340.62	337.47	340.21	87182376
2015-07-28	335.9	337.98	335.17	337.55	92428640
2015-07-27	338.39	338.39	334.73	335.9	111064144
2015-07-24	341.63	341.63	337.82	338.39	96017128
2015-07-23	344.42	344.9	340.93	341.63	102000712
2015-07-22	342.02	344.84	342.02	344.42	98394400
2015-07-21	342.4	343.69	341.11	342.02	89216544
2015-07-20	341.84	343.39	341.35	342.39	76202184
2015-07-17	342.5	342.5	340.47	341.84	99662656
2015-07-16	339.31	342.61	339.31	342.6	103006400
2015-07-15	336.79	339.91	336.79	339.26	115932912
2015-07-14	335.3	337.18	334.19	336.78	90440272
2015-07-13	331.85	335.69	331.85	335.46	90404672
2015-07-10	327.88	332.64	327.88	331.85	84874168
2015-07-09	325.43	330.36	325.43	327.88	93624416
2015-07-08	331.02	331.02	325.31	325.38	58176980
2015-07-07	330.78	331.47	325.26	331.2	111693904
2015-07-06	331.86	331.86	328.28	330.77	91850304
2015-07-02	333.13	334.06	330.74	331.92	86394960
2015-07-01	329.03	334.15	329.03	333.13	94860416
2015-06-30	327.63	331.37	327.63	328.94	135711424
2015-06-29	335.73	335.73	327.51	327.58	104306360
2015-06-26	334.43	336.48	334.43	335.77	131426864
2015-06-25	336.74	337.61	334.43	334.43	91244488
2015-06-24	339.71	339.71	336.73	336.73	82858664
2015-06-23	338.74	340.51	338.74	339.73	79351464
2015-06-22	336.35	340.15	336.35	338.73	90771688
2015-06-19	339.36	339.36	336.03	336.08	229193408
2015-06-18	336.53	339.79	336.38	339.36	113890632
2015-06-17	337.11	338.16	335.59	336.28	96799960
2015-06-16	334.83	336.99	334.16	336.72	69326432
2015-06-15	336.16	336.16	332.93	334.95	85829648
2015-06-12	337.62	337.62	335.42	336.39	76387128
2015-06-11	336.98	338.47	336.68	337.71	89991920
2015-06-10	332.23	337.7	332.23	336.81	93813792
2015-06-09	331.03	333.31	330.08	332.05	89629808
2015-06-08	333.04	333.94	331.03	331.03	93157120
2015-06-05	331.22	335.25	331.22	333.08	109914904
2015-06-04	333.84	333.97	330.84	331.22	86085032
2015-06-03	331.7	335.17	331.7	333.87	94158144
2015-06-02	331.16	332.66	329.56	331.69	86404256
2015-06-01	330.55	332.42	330.17	331.16	82933840
2015-05-29	333.65	333.65	330.13	330.53	139298160
2015-05-28	333.95	333.95	331.82	333.65	65396252
2015-05-27	331.04	334.52	331.04	333.99	76219168
2015-05-26	333.97	333.97	330.29	330.96	93317400
2015-05-22	334.22	335.08	333.69	333.96	65825056
2015-05-21	335.04	335.04	333.92	334.25	76174456
2015-05-20	336.27	336.27	334.6	335.04	75783304
2015-05-19	334.23	336.94	334.23	336.26	82344184
2015-05-18	332.14	334.35	332.14	334.11	68858232
2015-05-15	333.71	333.99	331.29	332.25	107569560
2015-05-14	330.79	333.78	330.79	333.7	77662688
2015-05-13	330.64	331.88	330	330.75	77028192
2015-05-12	331.83	331.83	328.18	330.64	78025296
2015-05-11	333	333.76	331.46	331.86	83278672
2015-05-08	328.44	333.08	328.44	333.01	90455640
2015-05-07	326.32	329.23	325.07	328.44	91277328
2015-05-06	328.27	329.63	324.09	326.28	100085320
2015-05-05	330.78	331.89	327.91	328.23	99576208
2015-05-04	327.81	331.19	327.81	330.99	80289040
2015-05-01	325.58	328.18	325.58	327.79	83158784
2015-04-30	327.49	328.05	323.88	325.2	122761304
2015-04-29	327.33	329.04	326.54	327.63	110127392
2015-04-28	325.64	327.62	324.04	327.58	91035928
2015-04-27	326.68	328.67	325.41	325.64	88515224
2015-04-24	327.46	327.52	326.03	326.66	74342064
2015-04-23	327.15	328.41	326.03	327.5	86961256
2015-04-22	324.9	327.73	324.13	327.15	93560224
2015-04-21	326.65	328.01	324.59	324.87	83992624
2015-04-20	325.25	327.54	325.25	326.65	75782272
2015-04-17	329.45	329.45	323.89	325.04	114721584
2015-04-16	329.1	330.61	327.26	329.45	99328424
2015-04-15	327.68	330.27	327.68	329.1	107853152
2015-04-14	327.56	328.57	326.04	327.67	87472072
2015-04-13	326.63	328.69	326.62	327.56	72193248
2015-04-10	326.69	327.31	326.25	326.65	71824904
2015-04-09	326.21	326.88	324.4	326.65	74509368
2015-04-08	325.18	327.53	325.18	326.22	81815376
2015-04-07	326.58	327.54	325.09	325.11	72757264
2015-04-06	326.02	327.51	323.21	326.54	87343808
2015-04-02	324.36	326.68	324.16	326.24	78437152
2015-04-01	324.95	325.59	322.37	324.36	99387224
2015-03-31	327.19	327.19	324.5	324.95	122039192
2015-03-30	322.82	328.12	322.82	327.2	82041008
2015-03-27	323.15	323.41	321.59	322.81	89062560
2015-03-26	323.7	324.69	320.91	323.21	102619704
2015-03-25	328.62	328.76	323.71	323.71	95820176
2015-03-24	331.45	331.45	328.61	328.61	91552016
2015-03-23	332.93	334.13	331.47	331.47	82608056
2015-03-20	328.76	333.44	328.76	332.93	230056160
2015-03-19	331.97	331.97	327.45	328.73	105007640
2015-03-18	330.21	332.88	328.11	331.97	107670464
2015-03-17	330.66	330.87	327.94	330.21	89123880
2015-03-16	327.18	331.12	327.18	330.9	92180648
2015-03-13	329.28	329.28	325.09	327.05	99564928
2015-03-12	322.29	329.37	322.29	329.31	110928520
2015-03-11	320.3	323.39	320.3	322.27	90096632
2015-03-10	327.16	327.16	320.26	320.26	112291048
2015-03-09	325.75	327.87	325.75	327.19	88501144
2015-03-06	328.16	331.39	325.3	325.73	151510768
2015-03-05	326.85	328.45	326.39	328.21	75933616
2015-03-04	329.29	329.29	325.75	326.84	83902240
2015-03-03	330.19	330.19	327.58	329.35	79059120
2015-03-02	327.52	330.19	327.02	330.19	86697120
2015-02-27	328.84	328.97	327.46	327.52	112095512
2015-02-26	329.85	329.85	327.76	328.86	96596928
2015-02-25	329.66	330.9	329.27	329.84	77133704
2015-02-24	328	330.68	327.9	329.67	98907288
2015-02-23	329.16	329.16	326.41	328.01	83648744
2015-02-20	326.53	329.36	323.99	329.18	124297760
2015-02-19	327.93	327.93	325.79	326.54	76626136
2015-02-18	330.01	330.01	327.19	327.99	78411920
2015-02-17	328.83	330.64	328.23	330.14	94433200
2015-02-13	329.11	330.03	327.62	328.84	101375464
2015-02-12	325.78	329.45	325.74	329.17	101097016
2015-02-11	325.92	326.66	323.75	325.75	85060400
2015-02-10	323.9	326.47	323.62	325.92	93516016
2015-02-09	324.72	324.9	322.65	323.59	89876112
2015-02-06	322.69	328.18	322.69	324.93	136229120
2015-02-05	319.39	322.91	319.39	322.58	92283016
2015-02-04	320.28	321.87	318.84	319.39	101228480
2015-02-03	315.11	320.44	315.11	320.35	115898288
2015-02-02	310.29	315.4	308.64	315.03	111943376
2015-01-30	315.11	315.11	309.96	310.01	155964880
2015-01-29	312.25	315.84	311.23	315.12	100839392
2015-01-28	318.52	319.7	312.25	312.25	116456064
2015-01-27	321.93	321.93	317.37	318.51	92577840
2015-01-26	320.51	322.08	319.09	322.03	80556504
2015-01-23	323.77	324.09	320.45	320.51	104587360
2015-01-22	316.07	324.28	316.01	323.78	154875328
2015-01-21	315.43	317.61	313.3	316.04	108085632
2015-01-20	316.7	318.68	314.29	315.43	116042864
2015-01-16	312.9	316.74	310.95	316.65	142621200
2015-01-15	316.95	317.18	312.39	312.9	125240960
2015-01-14	321.46	321.46	312.68	316.95	155041568
2015-01-13	322.68	326.59	319.37	321.51	102432360
2015-01-12	325.47	325.95	321.66	322.6	83284656
2015-01-09	329.78	330.01	325.23	325.36	89098600
2015-01-08	325.25	330.33	325.25	329.77	86731392
2015-01-07	321.61	325.51	321.61	324.98	108706896
2015-01-06	326.48	327.18	320.11	321.43	123010096
2015-01-05	333.34	333.34	325.71	326.43	109290224
2015-01-02	333.36	335.65	331.06	333.41	69410288
2014-12-31	337.61	338.49	333.26	333.32	72928968
2014-12-30	337.76	338.09	336.45	337.41	49953680
2014-12-29	336.74	339.18	335.83	337.84	58736096
2014-12-26	336.94	337.95	336.62	336.64	43102188
2014-12-24	337.32	338.18	336.65	336.65	38730144
2014-12-23	335.45	338.48	335.45	337.32	91354128
2014-12-22	333.32	335.42	333.32	335.37	100043880
2014-12-19	333.24	334.87	332.17	333.32	257777392
2014-12-18	325.39	333.24	325.39	333.23	106818776
2014-12-17	318.13	325.45	318.13	325.34	111473080
2014-12-16	321.31	324.48	318.1	318.1	116910112
2014-12-15	324.08	326.6	319.84	321.31	111384288
2014-12-12	330.74	330.74	324.06	324.06	111683976
2014-12-11	329.83	333.67	329.83	330.84	82833256
2014-12-10	334.24	334.37	329.59	329.75	112581376
2014-12-09	334.96	334.96	330.02	334.25	89228888
2014-12-08	333.76	336.81	333.25	335.07	100119488
2014-12-05	330.53	334.74	330.53	333.79	101555088
2014-12-04	330.21	330.91	328.42	330.53	69692176
2014-12-03	328.81	330.47	328.45	330.2	72559192
2014-12-02	325.64	328.98	325.64	328.82	75821936
2014-12-01	327.99	327.99	325	325.64	81211152
2014-11-28	327.92	329.42	327.7	328	53681356
2014-11-26	327.2	327.9	326.99	327.84	55517952
2014-11-25	327.87	328.16	326.47	327.2	114996408
2014-11-24	325.92	328.35	325.92	327.86	71407856
2014-11-21	324.21	327.4	324.21	325.89	114934160
2014-11-20	323.97	324.26	322.14	324.15	64409680
2014-11-19	324.51	324.51	322.71	323.97	65262764
2014-11-18	323.77	325.64	323.52	324.56	62719344
2014-11-17	323.68	323.92	322.45	323.77	66928092
2014-11-14	324.85	325.18	323.28	323.7	64767636
2014-11-13	325.08	325.74	323.46	324.85	70938424
2014-11-12	325.78	325.78	323.59	325.01	75071120
2014-11-11	326.59	327	325.61	325.83	62603608
2014-11-10	324.95	326.57	324.53	326.57	78191536
2014-11-07	324.77	325.58	323.42	324.95	88086288
2014-11-06	324.51	324.78	322.86	324.78	84504112
2014-11-05	322.56	324.54	322.54	324.54	79936640
2014-11-04	322.2	322.52	319.86	322.52	74535912
2014-11-03	321.2	323.09	321.04	322.21	83848344
2014-10-31	317.34	321.41	317.34	321.2	120532864
2014-10-30	315.7	318.12	314.6	317.26	88568592
2014-10-29	315.08	316.23	313.38	315.7	97967320
2014-10-28	311.57	315.09	311.57	315.09	83541072
2014-10-27	311.12	311.68	309.65	311.56	71991624
2014-10-24	308.32	311.23	308.19	311.13	71812752
2014-10-23	305.42	310.13	305.42	308.34	86821968
2014-10-22	308.12	308.76	305.35	305.36	104966528
2014-10-21	302.7	308.31	302.7	308.1	99163824
2014-10-20	300.62	302.62	300.09	302.44	86503560
2014-10-17	296.84	301.95	296.84	300.62	130555160
2014-10-16	296.78	299.02	292.94	296.76	143186048
2014-10-15	302.72	302.72	290.37	296.79	172750560
2014-10-14	301.4	305.04	301.22	302.82	118206864
2014-10-13	304.03	305.93	301.29	301.38	99251120
2014-10-10	306.6	309.24	304.02	304.06	124844320
2014-10-09	313	313	306.34	306.56	111137760
2014-10-08	307.45	313.06	306.67	313.01	111327288
2014-10-07	313.17	313.17	307.4	307.44	89175928
2014-10-06	313.71	315.39	312.35	313.18	72079536
2014-10-03	309.17	314.08	309.17	313.66	96714880
2014-10-02	308.63	310.23	306.37	309.17	89930600
2014-10-01	312.29	312.29	308.07	308.62	96837432
2014-09-30	312.85	314.12	311.68	312.29	97317064
2014-09-29	314.04	314.04	310.72	312.83	64384272
2014-09-26	311.24	314.72	311.24	314.06	67746312
2014-09-25	316.38	316.38	311.17	311.17	96740720
2014-09-24	314.51	316.51	314.08	316.38	85428720
2014-09-23	316.62	317.63	314.52	314.52	93561880
2014-09-22	318.87	318.95	316.44	316.69	77522672
2014-09-19	320.09	321.82	318.24	318.89	210867552
2014-09-18	316.79	320.48	316.79	320.04	92405912
2014-09-17	315.32	318.37	315.14	316.71	79995248
2014-09-16	314.11	315.99	313.57	315.32	65576288
2014-09-15	314.06	314.73	313.17	314.19	70743128
2014-09-12	314.48	315.55	313.12	314.1	103897208
2014-09-11	313.51	314.62	312.56	314.49	72351984
2014-09-10	312.2	314.07	312.2	313.51	67348496
2014-09-09	315.23	315.23	311.75	312.2	65163920
2014-09-08	315.33	316.53	314.48	315.34	64493080
2014-09-05	314.72	315.4	312.68	315.37	74815216
2014-09-04	314.74	316.77	313.92	314.8	60839820
2014-09-03	315.19	316.59	314.07	314.74	59346452
2014-09-02	314.01	315.47	313.49	315.13	58813048
2014-08-29	312.4	314.32	312.4	313.99	72704752
2014-08-28	313.53	313.53	311.45	312.37	49796164
2014-08-27	314.22	314.74	313.16	313.72	54515216
2014-08-26	313.42	315.22	313.42	314.22	55789312
2014-08-25	310.87	314.52	310.87	313.39	66281232
2014-08-22	311.92	312.65	310.69	310.83	70906408
2014-08-21	308.48	312.45	308.48	311.92	85540032
2014-08-20	307.55	308.8	306.75	308.48	57032488
2014-08-19	307.11	308.36	307.11	307.57	60437432
2014-08-18	303.91	307.2	303.91	307.11	63746612
2014-08-15	305.16	306.35	301.98	303.84	95394824
2014-08-14	303.92	305.13	303.51	305.12	46909652
2014-08-13	301.89	303.97	301.89	303.47	56244080
2014-08-12	301.43	302.74	300.89	301.86	56364900
2014-08-11	301.08	302.56	301.08	301.46	65035684
2014-08-08	298.15	301.12	297.41	301.01	72764472
2014-08-07	299.72	301.46	297.49	298.11	73315432
2014-08-06	298.6	301	298	299.7	73455392
2014-08-05	300.92	301.11	297.57	298.61	81791904
2014-08-04	299.22	302.08	299.13	301.6	77930208
2014-08-01	301.76	302.2	298.07	299.21	94164048
2014-07-31	308.1	308.1	301.85	301.85	103905664
2014-07-30	306.81	309.31	306.31	308.15	78090400
2014-07-29	308.7	309.37	306.81	306.81	75841672
2014-07-28	308.55	308.96	306.67	308.7	68609040
2014-07-25	310.29	310.29	308.19	308.55	61737964
2014-07-24	309.51	310.7	309.51	310.3	63903920
2014-07-23	308.9	310.06	308.56	309.51	60741168
2014-07-22	308.11	309.32	308.11	308.94	70759416
2014-07-21	308.59	308.59	306.62	307.91	63348044
2014-07-18	305.44	308.96	305.44	308.63	99619616
2014-07-17	309.04	309.04	304.97	305.35	104737672
2014-07-16	309.72	310.19	308.43	309.22	81836016
2014-07-15	307.59	310.41	307.59	309.58	99386280
2014-07-14	305.75	308.78	305.75	307.55	68219024
2014-07-11	305.26	305.95	303.49	305.7	66716984
2014-07-10	307.19	307.19	303.41	305.31	70889712
2014-07-09	306.44	307.47	306.23	307.22	60833744
2014-07-08	309.01	309.01	305.92	306.42	76364976
2014-07-07	310.55	310.55	308.3	309.07	68029808
2014-07-03	308.29	310.81	308.29	310.64	63623480
2014-07-02	308.33	309.13	308	308.27	66334728
2014-07-01	306.61	309.73	306.61	308.35	74091064
2014-06-30	306.59	307.15	305.96	306.61	84653736
2014-06-27	305.83	306.59	305.08	306.58	114594968
2014-06-26	306.84	306.84	303.6	305.87	65099924
2014-06-25	306.54	307.25	304.92	306.89	72178064
2014-06-24	308.73	309.27	306.28	306.56	69259208
2014-06-23	307.9	308.87	306.98	308.73	64612888
2014-06-20	306.91	308.31	306.91	307.9	182443568
2014-06-19	307.44	307.58	305.8	306.91	74068608
2014-06-18	305.37	307.66	304.19	307.38	74839808
2014-06-17	302.54	305.7	302.02	305.4	73490840
2014-06-16	303.88	303.88	301.62	302.57	67526568
2014-06-13	303.93	305.14	303.03	303.88	74584488
2014-06-12	305.56	305.56	303.22	303.85	68077888
2014-06-11	307.69	307.69	304.82	305.61	61250048
2014-06-10	307.77	307.77	306.58	307.69	55348808
2014-06-09	306.68	308.24	306.53	307.82	81221296
2014-06-06	304.65	306.89	304.65	306.72	82496464
2014-06-05	301.86	304.65	300.97	304.65	68505456
2014-06-04	300.87	302	300.4	301.85	68722960
2014-06-03	300.54	301.02	299.32	300.89	66008968
2014-06-02	299.8	300.78	298.62	300.59	62503832
2014-05-30	299.1	299.95	298.81	299.78	105694904
2014-05-29	298.44	299.27	297.88	299.13	64683072
2014-05-28	299.18	299.23	297.84	298.44	73762616
2014-05-27	296.29	300.24	296.29	299.18	88956456
2014-05-23	295.56	296.47	295.31	296.27	56170980
2014-05-22	294.47	295.96	293.89	295.55	61558384
2014-05-21	292.22	295.29	292.22	294.47	64131008
2014-05-20	294.2	294.2	291.36	292.2	64982528
2014-05-19	292.56	294.32	291.84	294.19	71650176
2014-05-16	292.22	292.6	290.42	292.56	104079096
2014-05-15	295.48	295.48	290.17	292.22	96351824
2014-05-14	297.77	297.77	295.07	295.48	68748432
2014-05-13	298.14	298.97	297.56	297.79	61419376
2014-05-12	295.08	298.25	295.08	298.14	75198864
2014-05-09	295.38	295.38	293.39	295.08	76382128
2014-05-08	294.64	296.87	294.5	295.38	74532576
2014-05-07	290.98	294.77	290.98	294.67	85213064
2014-05-06	295.07	295.07	290.91	290.95	87327520
2014-05-05	296.32	296.32	292.52	295.07	68889704
2014-05-02	296.32	298.83	295.61	296.32	78648496
2014-05-01	296.14	296.76	295.03	296.32	74924312
2014-04-30	295.45	296.45	294.47	296.13	110677248
2014-04-29	292.68	295.48	292.68	295.45	89351808
2014-04-28	294.32	294.75	289.93	292.68	131842392
2014-04-25	296.81	296.81	294	294.32	86794864
2014-04-24	297.07	297.96	295.78	296.82	79297680
2014-04-23	296.36	297.17	295.78	297.07	74613216
2014-04-22	294.29	297.07	293.71	296.36	86733120
2014-04-21	294.46	294.91	293.69	294.32	75480432
2014-04-17	294.14	295.23	293.13	294.43	117236816
2014-04-16	291.79	294.18	291.44	294.18	101247632
2014-04-15	289.1	292.19	287.69	291.67	104814840
2014-04-14	286.85	290.25	286.17	289.1	95217616
2014-04-11	290.11	290.21	285.71	286.83	125060616
2014-04-10	297.22	297.26	290.22	290.22	104819352
2014-04-09	294.72	297.38	294.04	297.22	83876472
2014-04-08	294.32	295.11	292.21	294.69	86281152
2014-04-07	298.75	298.75	294.07	294.32	112622552
2014-04-04	302.25	303.91	298.74	298.76	100987728
2014-04-03	302.58	302.97	300.92	302.25	72759904
2014-04-02	302.22	302.99	301.37	302.58	75881416
2014-04-01	301.06	302.45	301.06	302.22	82851008
2014-03-31	298.24	301.37	298.24	301.06	95737792
2014-03-28	297.07	300.05	297.07	298.23	71578112
2014-03-27	298.79	299.11	295.4	297.06	123701680
2014-03-26	301.71	303.27	298.79	298.79	85384768
2014-03-25	301.7	303.54	300.43	301.64	74660296
2014-03-24	302.3	303.87	300.43	301.61	92180208
2014-03-21	302.35	305.46	301.86	302.29	257666224
2014-03-20	297.34	302.76	297.14	302.25	102372792
2014-03-19	297.79	299.5	295.47	297.35	92028904
2014-03-18	296.36	297.84	296.36	297.79	69904624
2014-03-17	293.39	297.14	293.39	296.36	68456896
2014-03-14	294.97	296.22	292.87	293.31	82118624
2014-03-13	298.46	299.6	294.43	294.97	83640264
2014-03-12	298.71	298.71	296.26	298.43	72037072
2014-03-11	301	301.55	298.34	298.79	72825608
2014-03-10	300.87	301.16	299.16	300.99	73448392
2014-03-07	299.4	302.36	299.4	300.87	91431280
2014-03-06	297.37	300.1	297.37	299.38	100090192
2014-03-05	295.27	297.61	295.1	297.36	110156952
2014-03-04	289.57	295.48	289.57	295.28	96978064
2014-03-03	292.07	292.07	287.82	289.51	85904752
2014-02-28	290.56	293.53	290.11	292.07	139867744
2014-02-27	288.96	290.55	287.77	290.55	73749792
2014-02-26	289.34	290.08	287.55	288.96	78467920
2014-02-25	291.13	291.2	288.92	289.33	76447936
2014-02-24	288.74	292.61	288.74	291.13	92374480
2014-02-21	288.63	290.06	288	288.72	103321280
2014-02-20	287.96	289.16	286.49	288.63	88229872
2014-02-19	291.61	292.62	287.67	287.92	92151376
2014-02-18	291.22	292.2	290.55	291.69	88042328
2014-02-14	290.7	291.53	289.93	291.21	83073608
2014-02-13	289.42	290.91	287.65	290.78	88126016
2014-02-12	289.82	291.06	288.76	289.69	80039112
2014-02-11	287	290.59	286.58	289.85	92226272
2014-02-10	286.68	287.14	285.32	287.03	82728400
2014-02-07	283.44	286.86	283.44	286.68	109317888
2014-02-06	278.99	283.16	278.99	283.1	94771632
2014-02-05	279.29	279.67	276.97	278.96	95512616
2014-02-04	276.74	280.67	276.74	279.33	107011616
2014-02-03	283.7	284.21	276.34	276.7	129581008
2014-01-31	286.92	286.92	282.81	283.73	119955344
2014-01-30	283.56	287.69	283.56	287.01	77234856
2014-01-29	286.16	286.16	282.59	283.27	99508936
2014-01-28	282.82	286.74	282.82	286.3	82655752
2014-01-27	284.67	286.09	281.31	282.75	113219880
2014-01-24	290.89	290.89	284.53	284.53	125485880
2014-01-23	296.16	296.16	289.95	291.2	107444688
2014-01-22	296.01	296.62	295.34	296.16	76286920
2014-01-21	295.71	297.43	294.21	295.86	116578280
2014-01-17	296.59	297.45	295.05	295.62	147480128
2014-01-16	298.48	298.48	295.97	296.67	81203720
2014-01-15	295.13	298.69	295.13	298.51	114198424
2014-01-14	292.8	295.19	292.69	295.01	81259400
2014-01-13	297	297	292.13	292.71	86890264
2014-01-10	297.52	297.74	295.76	297.12	78722056
2014-01-09	296.55	297.82	295.79	297.52	87265728
2014-01-08	295.57	296.76	295.39	296.53	94742072
2014-01-07	295.44	296.96	294.72	295.54	90202640
2014-01-06	295.05	297.33	295.02	295.42	88981120
2014-01-03	293.19	295.94	293.19	294.99	71024760
2014-01-02	294.56	294.56	292.4	293.1	81489192
2013-12-31	293.6	294.91	293.6	294.71	79040480
2013-12-30	293.96	294.39	293.07	293.54	47359260
2013-12-27	294.16	294.25	293.51	293.91	47022924
2013-12-26	293.81	294.45	293.53	294.15	53690768
2013-12-24	293.21	293.68	292.76	293.68	25069290
2013-12-23	291.81	293.69	291.81	293.15	63675816
2013-12-20	290.14	292.43	290.14	291.44	233430528
2013-12-19	290.36	290.74	289.17	290.11	90216736
2013-12-18	283.99	290.65	282.53	290.54	125367424
2013-12-17	285.54	285.54	283.56	283.88	84965456
2013-12-16	284.11	286.27	284.11	285.57	86537312
2013-12-13	283.69	285.26	283.38	284.01	68521648
2013-12-12	283.64	284.91	283.02	283.64	88472152
2013-12-11	287.83	287.92	283.23	283.66	103449608
2013-12-10	288.62	289.3	287.81	287.82	75457352
2013-12-09	287.75	289.27	287.75	288.74	68490936
2013-12-06	284.03	288.09	284.03	287.68	87347456
2013-12-05	286.12	286.12	283.46	283.71	91186192
2013-12-04	285.61	287.69	283.98	286.31	94212560
2013-12-03	288.22	288.22	284.31	285.67	90657912
2013-12-02	288.96	290.92	287.98	288.32	77312504
2013-11-29	290.14	290.76	288.75	288.92	55495348
2013-11-27	289.25	290.29	289.2	290.07	61318288
2013-11-26	289.3	290.53	289.11	289.11	86915832
2013-11-25	289.14	290.56	288.95	289.3	88047328
2013-11-22	287.72	289.16	287.47	289.05	76986448
2013-11-21	283.9	288.04	283.9	287.7	88537872
2013-11-20	284.68	285.77	282.85	283.58	77001640
2013-11-19	284.06	285.89	283.81	284.59	80944912
2013-11-18	284.31	286.09	283.51	284.08	87809000
2013-11-15	282.84	284.42	282.69	284.25	113945920
2013-11-14	280.49	282.92	280.26	282.83	82107408
2013-11-13	278.09	280.46	276.51	280.46	89365184
2013-11-12	280.54	280.54	277.39	278.17	79003784
2013-11-11	280.49	281.22	279.72	280.78	62293780
2013-11-08	274.2	280.52	274.2	280.51	119876992
2013-11-07	277.56	278.55	274.21	274.25	99117984
2013-11-06	276.6	278.02	276.6	277.42	74112576
2013-11-05	277.51	277.51	276.03	276.51	80225456
2013-11-04	277.68	278.22	277.13	277.79	63702748
2013-11-01	276.88	278.06	276.32	277.54	94398400
2013-10-31	279.95	279.95	276.81	276.82	116566456
2013-10-30	281.27	281.97	279.25	279.98	82947552
2013-10-29	280.37	281.35	280.29	281.25	82332296
2013-10-28	280.96	280.96	279.92	280.35	87410544
2013-10-25	279.78	281.03	279.41	280.94	87610448
2013-10-24	279.43	279.91	278.59	279.77	82825496
2013-10-23	281.79	281.79	278.88	279.44	84685856
2013-10-22	281.45	283.34	281.38	281.83	99358576
2013-10-21	281.91	282.31	280.92	281.39	96631776
2013-10-18	281.25	282.27	280.09	281.92	122734344
2013-10-17	278.48	281.48	277.33	281.23	103756496
2013-10-16	273.13	278.99	273.13	278.75	100452768
2013-10-15	274.85	275.64	272.49	272.87	89750160
2013-10-14	273.52	275.29	271.68	274.95	72260240
2013-10-11	272.14	273.8	270.84	273.73	87551384
2013-10-10	264.67	272.19	264.67	272.16	109075856
2013-10-09	263.54	265.59	262.54	264.43	88647264
2013-10-08	267.05	267.42	263.5	263.53	92815520
2013-10-07	270.12	270.12	266.94	267.02	70295248
2013-10-04	267.95	270.26	267.94	270.26	73919280
2013-10-03	270.04	270.04	266	267.91	87667360
2013-10-02	270.14	270.14	267.65	270.07	88294704
2013-10-01	268.46	270.84	268.46	270.3	74799776
2013-09-30	270.32	270.32	266.85	268.37	110133768
2013-09-27	271.04	271.04	269.54	270.36	75564168
2013-09-26	271.33	272.86	270.07	271.43	72068840
2013-09-25	270.01	272.15	269.13	271.32	84607520
2013-09-24	271.64	272.3	269.78	269.89	92164064
2013-09-23	275.43	275.43	271.32	271.64	112133984
2013-09-20	276.96	277.88	275.23	275.65	240948784
2013-09-19	278.45	279.43	276.61	276.95	105691976
2013-09-18	275.51	279.77	274.5	278.27	131769704
2013-09-17	274.35	275.65	274.35	275.54	70251184
2013-09-16	271.66	275.49	271.66	274.31	75079728
2013-09-13	270.88	271.75	270.31	271.33	59681776
2013-09-12	272.83	272.95	270.44	270.82	74891032
2013-09-11	272.43	272.79	271.25	272.79	74388080
2013-09-10	269.29	272.72	269.29	272.43	87040336
2013-09-09	266.26	269.24	266.26	269.24	76280656
2013-09-06	266.29	267.73	263.33	266.2	92449552
2013-09-05	265.69	267.78	265.69	266.29	77687416
2013-09-04	263.71	266.73	263.15	265.7	88466032
2013-09-03	261.82	265.97	261.82	263.7	88551240
2013-08-30	262.9	263.16	260.63	261.5	97585888
2013-08-29	261.89	264.28	261.41	262.76	65472100
2013-08-28	261.65	263.7	260.33	262.02	85161344
2013-08-27	268.2	268.2	261.53	261.71	98969504
2013-08-26	269.78	270.9	268.22	268.22	69303192
2013-08-23	269.6	270.03	268.64	269.78	65473704
2013-08-22	266.64	270.01	266.64	269.55	73115952
2013-08-21	267.96	269.36	265.47	266.57	89056208
2013-08-20	265.92	269.1	265.45	268.26	90222928
2013-08-19	269.33	269.33	265.85	265.9	91086000
2013-08-16	269.95	271.35	268.92	269.49	115878064
2013-08-15	273.89	273.89	269.16	269.96	86565016
2013-08-14	274.95	275.93	273.91	273.94	61058556
2013-08-13	273.97	275.77	272.53	274.95	64508592
2013-08-12	274.84	274.84	273.06	273.78	60953404
2013-08-09	275.65	276.5	274.35	275.04	67766016
2013-08-08	275.42	277.42	273.9	275.81	70824976
2013-08-07	277.06	277.06	273.92	275.15	81923168
2013-08-06	279.78	279.78	277.1	277.38	79771272
2013-08-05	280.29	280.71	279.28	279.78	67244816
2013-08-02	280.45	280.6	279.55	280.43	83338440
2013-08-01	276.19	280.77	276.19	280.5	96324168
2013-07-31	275.89	278.65	275.8	275.89	131652272
2013-07-30	276.12	277.72	275.17	275.74	74698056
2013-07-29	278.01	278.01	275.16	275.99	70532040
2013-07-26	278.12	278.12	275.49	278.07	75293168
2013-07-25	278.08	278.43	275.97	278.4	83530128
2013-07-24	280.54	281.04	277.67	278.15	84253808
2013-07-23	281.31	281.89	280.01	280.52	81325280
2013-07-22	279.3	281.23	279.17	281.22	86616104
2013-07-19	279.28	279.37	277.73	279.31	122787664
2013-07-18	275.71	279.37	275.71	279.27	118511176
2013-07-17	274.38	276.37	274.26	275.58	110881864
2013-07-16	275.41	276.16	273.3	274.32	87855472
2013-07-15	274.38	275.79	274.33	275.41	84392352
2013-07-12	272.24	274.37	272.24	274.37	96230600
2013-07-11	269.85	272.72	269.85	272.2	100494304
2013-07-10	271.32	271.32	268.52	269.73	94576352
2013-07-09	269.18	271.55	268.9	271.43	95331504
2013-07-08	267.3	270.07	267.3	269.18	104783432
2013-07-05	262.55	267.15	262.55	267.15	84379320
2013-07-03	263.32	263.32	260.81	262.53	51681624
2013-07-02	263.28	265.76	261.96	263.43	93082864
2013-07-01	262.24	265.96	262.24	263.33	87328480
2013-06-28	263.63	263.63	260.93	262.06	168703904
2013-06-27	260.64	264.35	260.64	263.86	99317680
2013-06-26	258.15	261.38	258.15	260.55	109927008
2013-06-25	253.49	259.22	253.49	258.07	115271528
2013-06-24	257.87	257.87	250.74	253.31	136531552
2013-06-21	257.59	259.53	255.02	257.96	283985440
2013-06-20	263.02	263.02	256.78	257.59	164676304
2013-06-19	267	267.32	263.23	263.27	109602344
2013-06-18	265.35	267.59	265.29	267	80909464
2013-06-17	263.17	266.43	263.17	265.35	101347464
2013-06-14	266.17	266.44	262.38	262.85	85546600
2013-06-13	261.42	266.5	260.44	266.18	92103240
2013-06-12	264.37	265.8	260.88	261.47	98607816
2013-06-11	268.25	268.25	263.81	263.99	95795616
2013-06-10	268.53	269.99	267.65	268.67	86388168
2013-06-07	264.33	268.82	264.33	268.46	108338440
2013-06-06	260.21	264.03	258.54	264.03	111341384
2013-06-05	264.64	264.97	259.4	260.3	120294696
2013-06-04	267.2	268.93	264.03	264.79	103615808
2013-06-03	266.88	268.01	263.02	267.2	124851472
2013-05-31	270.96	271.54	266.78	266.8	166427568
2013-05-30	268.24	272.14	268.06	271.05	99887688
2013-05-29	267.81	269.3	266.1	268.18	106624672
2013-05-28	265.66	270.47	265.66	268.11	106948144
2013-05-24	264.73	265.46	262.68	265.42	73921064
2013-05-23	266.62	266.62	262.35	265.08	121176864
2013-05-22	269.66	273.64	265.72	266.81	124948312
2013-05-21	268.99	270.85	268.92	269.65	81960256
2013-05-20	268.38	270.19	267.91	268.96	76709680
2013-05-17	264.87	268.55	264.87	268.47	125053392
2013-05-16	266.55	267.49	264.3	264.86	86661784
2013-05-15	264.2	267.33	263.72	266.78	105347280
2013-05-14	259.85	264.43	259.85	264.28	105996656
2013-05-13	258.92	260.32	258.02	259.85	76849200
2013-05-10	257.8	258.95	257.49	258.95	78824176
2013-05-09	259.75	259.75	257.24	257.75	87173576
2013-05-08	257.9	260.05	256.99	259.77	93293168
2013-05-07	256.64	258.63	256.02	257.98	93141088
2013-05-06	253.9	256.79	253.9	256.54	109351824
2013-05-03	251.41	255.05	251.41	253.91	98854576
2013-05-02	249.37	251.5	249.35	251.3	75212688
2013-05-01	251.95	251.95	249.02	249.27	84855232
2013-04-30	251.22	252.05	250.19	252	103355072
2013-04-29	250.18	251.58	250.18	251.21	71450096
2013-04-26	251.19	251.37	249.21	250.1	79807280
2013-04-25	250.07	252.69	250.07	251.18	97496576
2013-04-24	248.29	250.21	248.29	249.92	84653680
2013-04-23	244.02	248.36	244.02	248.23	105462544
2013-04-22	243.62	244.28	241.61	243.83	76610568
2013-04-19	240.23	243.72	240.23	243.61	125453440
2013-04-18	242.74	242.86	239.21	240.21	128296336
2013-04-17	247	247	240.79	242.72	147359520
2013-04-16	243.85	247.63	243.85	247.45	101698448
2013-04-15	248.83	249.57	243.42	243.52	136789360
2013-04-12	249.78	249.78	247.66	249.04	97333984
2013-04-11	249.41	251.24	248.86	250.11	82719168
2013-04-10	246.48	249.61	246.48	249.38	87799048
2013-04-09	245.5	247.59	245.28	246.44	92549096
2013-04-08	242.92	245.47	241.74	245.47	82011272
2013-04-05	243.52	243.52	239.62	242.95	107802768
2013-04-04	241.57	243.88	241.57	243.67	88775760
2013-04-03	245.78	245.78	240.7	241.49	121235184
2013-04-02	244.36	246.06	244.36	245.77	83221760
2013-04-01	245.34	246.26	243.55	244.23	67421008
2013-03-28	244.88	245.62	244.24	245.41	108766000
2013-03-27	245.58	245.58	243.6	244.84	73275008
2013-03-26	244.59	246.12	244.59	245.97	76081472
2013-03-25	245.23	246.79	243.35	244.42	95574784
2013-03-22	243.96	245.61	243.96	245.13	84967712
2013-03-21	246.44	246.44	243.76	243.85	92487304
2013-03-20	245.38	247.21	245.38	246.53	100516064
2013-03-19	246.49	247.73	243.76	245.1	118230824
2013-03-18	248.71	248.71	245.42	246.4	115301856
2013-03-15	248.1	249.18	247	248.77	284335872
2013-03-14	246.68	248.33	246.68	248.1	105892672
2013-03-13	245.77	246.71	245.27	246.61	74610280
2013-03-12	247.29	247.29	245.18	245.75	89635736
2013-03-11	245.44	247.52	244.84	247.31	90982288
2013-03-08	244.66	246.27	243.84	245.46	116587488
2013-03-07	243.1	244.84	243.1	244.64	112872512
2013-03-06	241.51	243.81	241.51	243.04	102230912
2013-03-05	239.48	242.73	239.48	241.42	105157552
2013-03-04	237.34	239.46	236.45	239.42	99830464
2013-03-01	236.55	237.87	233.66	237.4	109835824
2013-02-28	237.16	238.55	236.17	236.67	163923616
2013-02-27	233.38	237.53	232.98	237.16	97501296
2013-02-26	232.44	233.98	231.03	233.38	114629296
2013-02-25	238.76	239.91	232.21	232.26	128278872
2013-02-22	235.77	238.69	235.77	238.67	107890144
2013-02-21	237.84	237.84	235.01	235.77	127864448
2013-02-20	241.25	241.31	237.64	237.86	115553824
2013-02-19	239.27	241.43	239.27	241.31	112381152
2013-02-15	240.03	240.41	238.3	239.26	153557072
2013-02-14	239.18	240.29	238.13	240.03	92554616
2013-02-13	239.84	240.52	238.47	239.29	111043992
2013-02-12	238.08	240.16	237.61	239.84	107454632
2013-02-11	237.14	238.38	236.61	238.04	77898264
2013-02-08	236.33	237.18	236.33	237.18	88452608
2013-02-07	237.33	237.9	234.68	236.33	103647872
2013-02-06	236.82	237.26	235.26	237.26	121096800
2013-02-05	234.36	237.51	234.36	236.87	124602432
2013-02-04	237.25	237.25	233.94	234.2	113127616
2013-02-01	234.04	237.82	234.04	237.28	109079840
2013-01-31	234.42	234.45	233.04	234.02	119041904
2013-01-30	235.46	235.46	233.81	234.43	87954608
2013-01-29	234.38	235.71	233.99	235.48	83041568
2013-01-28	235.55	235.55	233.58	234.49	90127128
2013-01-25	234.46	235.58	234.03	235.54	95771712
2013-01-24	233.36	235.66	233.36	234.44	89021816
2013-01-23	233.4	233.5	232.12	233.34	86131496
2013-01-22	231.35	233.43	231.17	233.43	110065872
2013-01-18	231.06	231.44	229.65	231.35	173735376
2013-01-17	231.31	231.66	230.3	231.01	143114544
2013-01-16	230.88	231.47	229.79	231.25	103090272
2013-01-15	230.02	231.2	228.58	230.97	84026664
2013-01-14	230.65	230.67	228.67	230.06	77489768
2013-01-11	231.42	231.42	229.31	230.65	88260928
2013-01-10	228.38	231.44	228.38	231.44	117035552
2013-01-09	228.76	230.35	227.71	228.29	110947704
2013-01-08	229.31	229.31	227.58	228.74	97561480
2013-01-07	230.04	230.04	228.16	229.34	95424520
2013-01-04	227.23	230.23	227.13	230.09	106627192
2013-01-03	227.6	227.86	226.26	227.23	110980312
2013-01-02	221.41	227.62	221.41	227.61	133727456
2012-12-31	218.22	221.33	217.53	221.24	115676600
2012-12-28	219.94	219.97	218.12	218.22	70170064
2012-12-27	220.8	221.57	217.16	220.01	85207752
2012-12-26	221.13	221.77	220.23	220.79	69338872
2012-12-24	221.36	221.45	220.78	221.12	36569568
2012-12-21	223.85	223.85	220.24	221.36	273614080
2012-12-20	220.88	223.92	220.88	223.92	116543432
2012-12-19	222.37	222.97	220.78	220.84	117315456
2012-12-18	219.2	222.47	219.2	222.37	153859936
2012-12-17	214.68	219.23	214.68	219.18	112504184
2012-12-14	215.26	215.45	214.43	214.67	88016496
2012-12-13	216.68	216.93	214.87	215.28	95456664
2012-12-12	215.59	218.44	215.59	216.66	119888360
2012-12-11	214.57	216.57	214.57	215.55	137807408
2012-12-10	215.13	215.24	213.8	214.54	80607968
2012-12-07	213.52	215.17	213.52	215.17	97083096
2012-12-06	212.9	213.5	212.27	213.5	95586448
2012-12-05	210.21	213.85	210.21	212.88	142119632
2012-12-04	210.87	211.29	209.35	210.19	91766856
2012-12-03	211.63	212.9	210.67	210.82	92702512
2012-11-30	211.97	212.49	210.83	211.6	150958976
2012-11-29	211	212.54	210.92	211.95	94679976
2012-11-28	209.95	211.06	207.27	210.99	107382416
2012-11-27	211.95	212.25	209.8	209.99	104548032
2012-11-26	212.9	212.9	210.66	211.97	86876368
2012-11-23	210.36	212.92	210.36	212.92	40559672
2012-11-21	210.22	210.53	209.1	210.33	70082816
2012-11-20	209.12	210.78	208.05	210.22	99003896
2012-11-19	205.34	209.36	205.34	209.13	104660216
2012-11-16	204.04	205.45	202.39	205.28	150757200
2012-11-15	203.49	205.46	203.13	204.03	106156064
2012-11-14	207.19	208.15	202.87	203.46	129698280
2012-11-13	208.56	209.96	206.89	207.19	94299032
2012-11-12	208.52	209.18	208.01	208.59	42001272
2012-11-09	208.03	210.53	206.92	208.5	98089904
2012-11-08	209.81	212.33	208.02	208.02	115205184
2012-11-07	217.42	217.42	209.55	209.8	154238896
2012-11-06	214.92	217.91	214.92	217.46	94745264
2012-11-05	215.11	215.32	212.74	214.87	86467184
2012-11-02	216.72	217.63	214.86	215.18	120251240
2012-11-01	213.88	216.68	213.77	216.68	109233056
2012-10-31	212.59	214.15	212.49	213.88	122213056
2012-10-26	213.87	213.87	211.34	212.58	114712248
2012-10-25	213.4	215.46	212.37	213.85	89052768
2012-10-24	213.34	214.86	213	213.34	88476816
2012-10-23	216.73	216.73	212.45	213.33	104829928
2012-10-22	216.88	217.32	214.92	216.88	97032688
2012-10-19	219.75	219.75	215.92	216.93	164288656
2012-10-18	219.37	220.59	218.73	219.75	114070088
2012-10-17	216.76	219.53	216.76	219.38	121339320
2012-10-16	215.34	217.49	215.34	216.75	107942416
2012-10-15	212.78	215.42	212.73	215.34	91067408
2012-10-12	215.7	215.7	212.16	212.78	103446448
2012-10-11	214.64	217.14	214.64	215.75	83421752
2012-10-10	214.46	215.43	213.5	214.63	75690456
2012-10-09	216.17	216.97	214.08	214.48	82458680
2012-10-08	216.4	216.5	215.06	216.16	56421640
2012-10-05	216.38	218.44	215.57	216.43	104276856
2012-10-04	213.23	216.54	213.23	216.35	87017776
2012-10-03	211.62	213.8	210.96	213.21	79692432
2012-10-02	211.09	212.25	210.59	211.57	72755432
2012-10-01	210.12	213.52	210.12	211.05	82935696
2012-09-28	210.82	211.13	209.23	210.07	110201064
2012-09-27	208.76	211.73	208.76	210.87	87399024
2012-09-26	210.22	210.23	208.35	208.7	109686920
2012-09-25	213.49	214.74	210.22	210.22	104941376
2012-09-24	213.44	214.45	212.25	213.48	85558688
2012-09-21	214.14	215.34	213.39	213.49	291569568
2012-09-20	215.27	215.27	212.38	214.11	93463216
2012-09-19	215.49	216.72	215.21	215.33	93135936
2012-09-18	216.44	216.44	214.84	215.49	89330272
2012-09-17	218.78	218.78	216.06	216.46	94365072
2012-09-14	216.98	220.66	216.98	218.78	154773392
2012-09-13	211.53	217.37	210.67	216.98	133377560
2012-09-12	210.58	212.32	210.58	211.53	112180496
2012-09-11	208.81	210.64	208.43	210.56	156821120
2012-09-10	210.7	210.94	208.74	208.83	88081184
2012-09-07	208.5	210.94	208.5	210.72	106550584
2012-09-06	203.61	208.57	203.61	208.5	113456848
2012-09-05	203.58	204.18	203.1	203.56	77027736
2012-09-04	203.39	204.19	202.52	203.61	73023536
2012-08-31	202.26	204.13	202.22	203.39	104426656
2012-08-30	203.31	203.31	201.21	202.24	76394312
2012-08-29	202.95	203.79	202.73	203.37	66056936
2012-08-28	203.24	204.06	202.28	202.95	70791992
2012-08-27	203.48	204.08	202.72	203.27	86250000
2012-08-24	202.16	203.91	201.19	203.42	73053760
2012-08-23	204.15	204.15	202.03	202.17	79100248
2012-08-22	204.5	205.09	203.17	204.17	87067920
2012-08-21	204.02	206.67	203.88	204.47	109199904
2012-08-20	203.42	204.03	202.87	203.98	72315568
2012-08-17	202.85	203.49	202.74	203.42	98921064
2012-08-16	201.47	203.19	200.83	202.84	70541304
2012-08-15	200.86	201.9	200.43	201.49	57482032
2012-08-14	200.99	202.41	200.35	200.84	71531000
2012-08-13	200.96	201.17	199.7	200.96	55515224
2012-08-10	200.81	201.18	199.56	200.96	61227600
2012-08-09	200.97	201.76	200.23	200.83	69049464
2012-08-08	201.12	201.69	200.07	200.96	65997912
2012-08-07	200.1	202.65	200.1	201.17	90195808
2012-08-06	199.83	201.6	199.83	200.09	93387712
2012-08-03	194.9	200.34	194.9	199.79	101965056
2012-08-02	196.53	196.53	193.02	194.8	106265016
2012-08-01	197.46	198.66	196.4	196.56	128036336
2012-07-31	198.17	198.17	196.91	197.44	104837320
2012-07-30	198.87	199.37	197.77	198.19	75196928
2012-07-27	195.08	199.82	195.08	198.88	129195232
2012-07-26	192.13	195.36	192.13	195	110302944
2012-07-25	191.32	193.07	191.03	191.97	104700896
2012-07-24	191.94	192.45	189.67	191.31	114147936
2012-07-23	193.28	193.28	189.76	191.94	115217024
2012-07-20	196.35	196.35	193.29	193.42	147863632
2012-07-19	197.83	198.54	195.78	196.43	126175552
2012-07-18	198.94	198.97	197.23	197.83	101104752
2012-07-17	197.51	198.97	195.67	198.97	97100864
2012-07-16	198.07	198.42	196.76	197.46	84452472
2012-07-13	192.75	198.23	192.75	198.07	104686096
2012-07-12	194.62	194.62	191.86	192.74	93446192
2012-07-11	193.13	195.21	193.01	194.71	102863912
2012-07-10	194.62	196.43	192.25	193.12	85372496
2012-07-09	194.92	195.2	193.53	194.55	78682112
2012-07-06	196.27	196.27	194.18	194.92	79089928
2012-07-05	199.3	199.3	196.17	196.37	87836536
2012-07-03	198.44	199.81	197.7	199.31	52723472
2012-07-02	197.42	198.73	196.13	198.44	94440496
2012-06-29	192.52	197.38	192.52	197.37	152977248
2012-06-28	192.52	192.52	188.96	192.32	110136344
2012-06-27	190.29	193	190.09	192.61	82684792
2012-06-26	189.21	191.21	188.82	190.27	95117808
2012-06-25	193.11	193.11	188.37	189.19	112175216
2012-06-22	191.48	194	191.48	193.19	151825792
2012-06-21	195.98	197.14	191.23	191.46	122456248
2012-06-20	195.54	197.12	194.12	195.95	107138880
2012-06-19	192.31	196.45	192.31	195.54	114437112
2012-06-18	193.29	193.88	191.47	192.24	92684808
2012-06-15	190.69	193.4	190.45	193.35	218652736
2012-06-14	188.32	191.5	188.32	190.69	110123272
2012-06-13	189.17	190.79	187.53	188.32	108618104
2012-06-12	186.12	189.21	185.09	189.2	106667952
2012-06-11	189.75	191.88	185.98	186.11	114622856
2012-06-08	187.41	189.75	185.58	189.75	102694544
2012-06-07	187.98	190.84	187.03	187.43	132814640
2012-06-06	182.53	187.87	182.53	187.87	137391232
2012-06-05	179.46	182.73	179.01	182.46	108368984
2012-06-04	181.22	181.77	178.59	179.47	123491928
2012-06-01	188.19	188.19	181.03	181.21	162559184
2012-05-31	186.84	189.67	185.1	188.19	175480896
2012-05-30	191.06	191.06	186.56	186.84	114544424
2012-05-29	188.51	191.13	188.51	191.06	92357968
2012-05-25	189.14	189.85	187.86	188.42	76332016
2012-05-24	188.99	190.03	187.05	189.14	101521360
2012-05-23	188.12	189.19	184.78	188.96	136560176
2012-05-22	186.93	191.2	186.93	188.21	130369344
2012-05-21	185.12	187.86	184.09	186.91	127568248
2012-05-18	187.03	187.78	184.47	185.1	200152176
2012-05-17	191.05	191.05	187.03	187.03	150631152
2012-05-16	193.91	196.04	191.02	191.05	124568032
2012-05-15	194.95	196.3	193.57	193.86	129885848
2012-05-14	198.96	198.96	194.92	194.95	131834792
2012-05-11	201.46	201.46	197.16	199.1	149754928
2012-05-10	200.5	203.42	200.5	201.5	109517952
2012-05-09	202.72	202.72	199.01	200.39	133613200
2012-05-08	204.06	204.06	201	202.72	121803528
2012-05-07	202.73	204.77	202.02	204.13	124534272
2012-05-04	206.12	206.12	202.28	202.74	111803632
2012-05-03	207.89	208.21	205.53	206.12	114347800
2012-05-02	209.84	209.84	206.55	207.89	91585336
2012-05-01	207.53	211.4	207.37	209.9	98761136
2012-04-30	208.71	208.71	206.32	207.53	109718808
2012-04-27	208.81	209.46	207.45	208.73	101102464
2012-04-26	207	208.98	206.26	208.79	101036864
2012-04-25	205.14	207.47	205.14	207.07	112536032
2012-04-24	202.83	205.17	202.83	205.14	111219320
2012-04-23	204.26	204.26	200.82	202.83	132540752
2012-04-20	205.52	206.37	204.34	204.4	165594752
2012-04-19	206.38	207.49	204.06	205.45	138629376
2012-04-18	208.05	208.12	206.26	206.37	107505488
2012-04-17	205.33	208.56	205.33	208.1	99907752
2012-04-16	203.42	206.38	203.42	205.23	113739128
2012-04-13	208.62	208.62	203.3	203.38	130675096
2012-04-12	204.64	208.66	204.63	208.64	105361744
2012-04-11	201.43	205.38	201.43	204.63	112799864
2012-04-10	205.78	206.52	201.39	201.43	162077456
2012-04-09	209	209	204.68	205.81	106146720
2012-04-05	209.63	210.48	208.28	209.18	110045008
2012-04-04	213.03	213.03	208.8	209.63	123745944
2012-04-03	214.51	214.51	211.26	213.1	124200232
2012-04-02	212.82	215.2	211.58	214.51	108017072
2012-03-30	211.73	213.02	210.88	212.84	161092896
2012-03-29	213.96	213.96	209.83	211.71	120382664
2012-03-28	213.23	214.28	211.54	214	123474568
2012-03-27	215.38	215.8	213.2	213.26	117121592
2012-03-26	212.09	215.37	212.09	215.37	116661728
2012-03-23	210.15	212.21	209.53	211.99	129849792
2012-03-22	213.02	213.02	209.37	210.15	128192760
2012-03-21	214.03	214.99	212.64	213.08	126669480
2012-03-20	213.16	214.54	211.4	214.01	130816904
2012-03-19	211.95	215.29	211.19	213.23	167493856
2012-03-16	211.41	212.46	210.83	211.96	289967264
2012-03-15	207.46	211.51	206.71	211.35	178898768
2012-03-14	207.45	208.3	205.45	207.46	199240448
2012-03-13	199.62	207.52	199.62	207.42	180450080
2012-03-12	200.22	200.22	198.23	199.6	91188336
2012-03-09	198.69	201.25	198.69	200.22	102169864
2012-03-08	196.81	198.88	196.81	198.66	108659144
2012-03-07	194.23	196.9	194.23	196.72	158819648
2012-03-06	198.99	198.99	193.78	194.19	129181080
2012-03-05	199.93	199.93	198.13	199.09	98127888
2012-03-02	200.81	201.21	199.81	199.94	81520376
2012-03-01	198.36	201.27	198.36	200.81	116498272
2012-02-29	199.3	201.14	198.12	198.35	159408048
2012-02-28	198.98	199.9	198.04	199.27	105842392
2012-02-27	197.2	199.33	194.95	198.96	125631608
2012-02-24	198.16	198.65	196.94	197.26	84536192
2012-02-23	196.25	198.14	195.7	198.14	99558016
2012-02-22	198.75	198.75	196.17	196.25	113393136
2012-02-21	199.01	200.05	198.11	198.78	150424992
2012-02-17	197.77	199.19	197.77	199.01	169787792
2012-02-16	194.63	197.75	193.73	197.74	121383512
2012-02-15	195.79	197.31	194.2	194.63	127606264
2012-02-14	197.81	197.81	194.09	195.77	124041872
2012-02-13	196.02	198.38	196.02	197.86	106738160
2012-02-10	197.93	197.93	195.1	196	112941456
2012-02-09	198.77	199.98	197.03	197.98	128475856
2012-02-08	197.26	198.76	196.98	198.75	125015056
2012-02-07	197.4	197.9	195.95	197.23	106662736
2012-02-06	198.36	198.36	196.29	197.41	95701616
2012-02-03	193.32	198.36	193.32	198.36	157085328
2012-02-02	192.35	193.96	191.85	193.19	106876032
2012-02-01	189.2	193.48	189.2	192.31	137741392
2012-01-31	188.45	189.98	188.05	189.19	157146032
2012-01-30	190.26	190.26	187.02	188.4	120177112
2012-01-27	189.59	190.9	188.49	190.31	157540752
2012-01-26	191.33	193.08	188.64	189.62	146963616
2012-01-25	190.88	191.73	189.39	191.34	126336288
2012-01-24	191.26	191.26	188.35	190.88	113854352
2012-01-23	190.73	192.55	190.08	191.26	121414904
2012-01-20	189.42	190.74	188.16	190.73	179225872
2012-01-19	187.79	189.79	187.79	189.42	143450720
2012-01-18	184.69	187.79	183.59	187.79	134794336
2012-01-17	186.22	188.15	184.09	184.71	144583456
2012-01-13	187.61	187.61	183.03	186.16	154123056
2012-01-12	186.89	188.46	185.27	187.67	126666856
2012-01-11	185.05	187.02	183.42	186.88	118815384
2012-01-10	181.49	185.35	181.49	185.06	139422192
2012-01-09	180.59	182.22	180.42	181.49	112375896
2012-01-06	181.61	181.75	179.41	180.58	114083128
2012-01-05	179.06	182.57	176.88	181.61	152216240
2012-01-04	180.05	180.05	177.23	179.12	114207384
2012-01-03	175.25	181.56	175.25	180.06	130991472
2011-12-30	176.32	176.32	175.23	175.23	84943056
2011-12-29	173.55	176.36	173.55	176.33	80687008
2011-12-28	176.34	176.39	173.43	173.53	77458216
2011-12-27	177.52	178.12	176.34	176.34	84391056
2011-12-23	176.3	177.57	175.92	177.55	73231976
2011-12-22	172.71	176.59	172.71	176.24	137012656
2011-12-21	171.7	172.93	170.15	172.7	133002064
2011-12-20	165.5	172.31	165.5	171.7	150216592
2011-12-19	169.32	169.68	164.83	165.37	126980280
2011-12-16	168.51	171.56	168.51	169.32	241572336
2011-12-15	168.6	171.06	168.3	168.45	124350192
2011-12-14	168.9	170.39	167.31	168.45	142562512
2011-12-13	171.52	173.61	167.09	168.96	147356752
2011-12-12	175.24	175.24	169.54	171.49	118739328
2011-12-09	172.11	176.64	172.11	176.04	127077776
2011-12-08	178.65	178.65	171.48	172.1	152497344
2011-12-07	176.61	179.46	174.13	178.73	126954608
2011-12-06	176.78	177.84	174.79	176.64	118266728
2011-12-05	173.18	178.76	173.18	176.79	143499952
2011-12-02	170.94	176.42	170.94	173.14	147233504
2011-12-01	172.46	172.46	168.98	170.82	116698520
2011-11-30	162.13	172.64	162.13	172.46	251071648
2011-11-29	162.8	163.74	161.43	161.82	133869632
2011-11-28	158.39	164.05	158.39	162.79	199197584
2011-11-25	157.43	160.54	157.4	158.13	65202864
2011-11-23	162.07	162.07	157.44	157.44	147438784
2011-11-22	163.62	164.33	161.85	162.12	146645648
2011-11-21	167.72	167.72	162.47	163.63	158665888
2011-11-18	167.06	168.64	166.7	167.87	155091232
2011-11-17	170.54	171.16	166.13	166.97	169133648
2011-11-16	174.77	174.77	170.33	170.54	158025360
2011-11-15	174.14	176.27	172.38	174.89	129564512
2011-11-14	177.77	177.77	173.04	174.16	126430872
2011-11-11	174.04	178.54	174.04	177.77	123171920
2011-11-10	173	175.67	172.47	173.91	141082832
2011-11-09	182.62	182.62	172.5	172.95	188001248
2011-11-08	179.5	183.4	179	182.9	140494944
2011-11-07	178.65	179.52	176.31	179.44	113717672
2011-11-04	181.08	181.08	176.55	178.65	141056048
2011-11-03	177.98	181.66	174.91	181.19	168247328
2011-11-02	173.18	178.5	173.18	177.88	157350368
2011-11-01	181.56	181.56	172.82	173.02	231621856
2011-10-31	188.81	188.81	181.52	181.58	186586944
2011-10-28	189.25	189.62	186.51	188.86	164280592
2011-10-27	178.5	190.61	178.5	189.27	260114160
2011-10-26	174.87	179.3	174.69	178.28	199075792
2011-10-25	180.42	180.42	174.39	174.87	164701952
2011-10-24	176.57	180.82	176.57	180.42	156076160
2011-10-21	172.49	176.78	172.49	176.57	261172224
2011-10-20	169.44	172.86	167.51	172.49	170884624
2011-10-19	172.37	174.94	169.02	169.43	185856000
2011-10-18	164.28	173.93	164.28	172.38	214116992
2011-10-17	169.9	169.9	163.9	164.22	158592672
2011-10-14	167.62	170.67	166.82	169.9	143103552
2011-10-13	171.54	171.54	165.26	167.53	161435216
2011-10-12	167.23	174.35	167.23	171.61	195007520
2011-10-11	167.17	168.59	164.67	167.15	148000288
2011-10-10	159.12	167.32	159.12	167.26	153196960
2011-10-07	165.2	165.58	159	159.08	197016752
2011-10-06	159.97	165.39	157.3	165.14	193991968
2011-10-05	158.07	160.85	154.46	159.98	188580080
2011-10-04	151.79	158.29	147.48	158.08	269164544
2011-10-03	159.06	160.66	151.78	151.85	221812640
2011-09-30	164.72	164.72	159.03	159.05	192556416
2011-09-29	160.41	165.8	160.41	164.85	180692688
2011-09-28	165.1	166.24	160.17	160.3	161809392
2011-09-27	164.53	169.69	163.93	165.1	188980496
2011-09-26	157.56	164.75	157.56	164.43	210718160
2011-09-23	155.67	158.02	154.66	157.48	186386848
2011-09-22	160.26	160.26	152.98	155.68	290871712
2011-09-21	168.82	169.35	160.4	160.47	207523840
2011-09-20	169.26	171.5	168.81	168.81	126428288
2011-09-19	173.84	173.84	167.91	169.23	141744656
2011-09-16	173.67	175.74	171.25	174	297356640
2011-09-15	169.38	173.66	169.38	173.66	157963392
2011-09-14	167.31	171.22	165.18	169.32	167498048
2011-09-13	166.26	169	165.37	167.27	161827120
2011-09-12	164.08	166.23	161.66	166.22	184929088
2011-09-09	169.52	169.52	163.7	164.21	200981728
2011-09-08	173.41	173.41	169.22	169.56	146177136
2011-09-07	165.6	173.58	165.6	173.51	161138704
2011-09-06	168.29	168.29	162.45	165.55	189225088
2011-09-02	175.39	175.39	168.19	168.53	165267472
2011-09-01	179.84	180.21	175.49	175.56	159444592
2011-08-31	177.67	181.08	177.67	179.83	194347728
2011-08-30	178.93	179.03	175.16	177.67	160699408
2011-08-29	171.95	179	171.95	178.99	171187152
2011-08-26	170.1	173.15	165.76	171.82	214424624
2011-08-25	170.9	179.12	168.01	170.11	271178240
2011-08-24	166.16	171.12	165.7	170.89	214089664
2011-08-23	161	166.2	158.91	166.19	235659344
2011-08-22	163.17	166.53	160.65	160.97	203649760
2011-08-19	166.12	168.72	162.64	163.04	268203168
2011-08-18	174.74	174.74	164.75	166.18	265661184
2011-08-17	173.95	177.23	173.56	174.95	142452608
2011-08-16	177.21	177.21	172.47	173.9	183567072
2011-08-15	171.75	177.35	171.75	177.31	180006256
2011-08-12	173.85	178.78	170.73	171.75	205205264
2011-08-11	163.67	176.32	163.67	173.83	311015328
2011-08-10	175.94	175.94	163.31	163.58	366611552
2011-08-09	162.8	176.13	161.96	176.1	380569856
2011-08-08	180.7	180.7	161.81	162.74	446710752
2011-08-05	184.06	186.97	177.34	180.79	359587840
2011-08-04	194.02	194.02	183.86	183.98	252583216
2011-08-03	193.02	194.28	190.27	194.03	174096624
2011-08-02	198.43	198.43	193.02	193.02	182432384
2011-08-01	199.23	202.06	196.99	198.52	161280560
2011-07-29	199.69	201.1	197.03	199.18	171118320
2011-07-28	199.64	202.04	199.3	199.69	118204704
2011-07-27	204.32	204.32	199.36	199.6	157967712
2011-07-26	204.71	205.59	203.45	204.36	111246768
2011-07-25	206.4	206.4	203.19	204.71	108907112
2011-07-22	207.01	207.16	205.46	206.45	99980952
2011-07-21	202	207.44	202	207	177024432
2011-07-20	199.87	202.87	199.87	202	137728320
2011-07-19	197.17	200.15	197.17	199.85	151403040
2011-07-18	199.89	199.89	194.97	197.17	153911232
2011-07-15	200.43	201.88	198.39	199.93	183318336
2011-07-14	202	203.62	200.25	200.42	143626944
2011-07-13	201.71	204.74	201.71	201.98	130102600
2011-07-12	202.22	204.49	201.6	201.65	126898400
2011-07-11	207.95	207.95	201.63	202.22	120821344
2011-07-08	210.76	210.76	206.82	208.06	106366896
2011-07-07	207.6	211.38	207.6	210.81	103477456
2011-07-06	208.66	208.66	205.91	207.54	115558904
2011-07-05	210.41	210.41	207.69	208.69	191582864
2011-07-01	206.87	210.81	206.6	210.45	127169512
2011-06-30	206.08	207.51	205.09	206.87	145398992
2011-06-29	201.89	206.31	201.89	206.08	152163072
2011-06-28	201.04	201.85	200.53	201.85	106730176
2011-06-27	198.78	201.57	198.78	201.02	139321280
2011-06-24	200.15	200.66	197.98	198.77	211607552
2011-06-23	202.1	202.1	197.86	200.14	175941632
2011-06-22	203.4	204.68	202.07	202.1	113233152
2011-06-21	200.72	203.71	200.72	203.44	120145760
2011-06-20	200.75	201.78	199.21	200.67	101410744
2011-06-17	198.99	201.49	198.99	200.82	213074624
2011-06-16	197.87	200.12	196.79	198.99	165916352
2011-06-15	202.23	202.23	196.59	197.86	173439920
2011-06-14	201.31	204.1	201.31	202.29	136067744
2011-06-13	199.2	201.84	198.93	201.27	138027504
2011-06-10	200.61	200.95	196.5	199.2	173133536
2011-06-09	198.28	201.45	198.28	200.62	136527088
2011-06-08	200.1	200.87	197.99	198.26	148550032
2011-06-07	200.59	202.71	200.07	200.14	146518208
2011-06-06	204.59	204.59	200.13	200.53	161484576
2011-06-03	205.99	206.8	203.61	204.6	125614480
2011-06-02	205.69	207.29	204.46	205.99	161633776
2011-06-01	213.01	213.01	205.54	205.67	175209424
2011-05-31	211.12	213.5	211.12	213.09	175835904
2011-05-27	209.39	211.6	209.39	211.05	95801840
2011-05-26	208.34	210.11	207.41	209.35	117949536
2011-05-25	208.21	209.43	207.21	208.34	174952112
2011-05-24	208.55	209.26	207.01	208.24	114443152
2011-05-23	211.25	211.25	208.44	208.55	113802096
2011-05-20	214.5	214.6	211.17	211.36	126110288
2011-05-19	214.39	215.1	213.58	214.51	104686128
2011-05-18	213.34	214.44	212.53	214.39	117447896
2011-05-17	211.8	213.46	210.96	213.34	122617576
2011-05-16	212.05	214.22	210.87	211.82	136105200
2011-05-13	215.25	215.44	211.87	212.08	125125480
2011-05-12	215.41	215.45	212.82	215.25	124882344
2011-05-11	218.33	218.33	215.07	215.44	133755168
2011-05-10	216.31	218.59	216.31	218.34	101145256
2011-05-09	216.69	216.69	215.1	216.3	95882200
2011-05-06	216.07	218.8	216.06	216.69	175050560
2011-05-05	218.44	218.44	215.06	215.97	155297088
2011-05-04	220.51	220.57	218.07	218.45	149314064
2011-05-03	219.65	220.91	219.02	220.52	172191360
2011-05-02	220.52	221.43	219.34	219.67	149221488
2011-04-29	220.94	220.94	219.63	220.49	166280480
2011-04-28	219.18	221.14	218.84	220.94	177252928
2011-04-27	217.79	219.6	217.36	219.18	156094192
2011-04-26	216.6	218.14	216.58	217.79	172805744
2011-04-25	216.86	217.25	216.28	216.56	136582624
2011-04-21	215.67	217.11	215.28	216.86	157284160
2011-04-20	215.2	216.42	214.8	215.65	187493952
2011-04-19	214.31	215.44	213.55	215.1	198006016
2011-04-18	217.22	217.22	213.13	214.31	257913392
2011-04-15	217.18	218.63	216.8	217.27	206134016
2011-04-14	218.97	218.97	216.16	217.13	163245056
2011-04-13	220.77	222.29	218.4	219	151907424
2011-04-12	221.55	222.02	219.41	220.72	142003712
2011-04-11	221.7	223.2	221.15	221.58	111836824
2011-04-08	223.66	225.02	221.16	221.7	132515776
2011-04-07	224.62	225.46	222.98	223.63	185550928
2011-04-06	222.1	224.87	222.1	224.62	198654080
2011-04-05	222.32	222.6	221.38	222.09	122660384
2011-04-04	222.49	223.4	221.47	222.32	125090592
2011-04-01	220.8	223.67	220.8	222.48	137926064
2011-03-31	221.67	221.67	220.06	220.71	171144656
2011-03-30	220.1	222.39	220.1	221.69	148809440
2011-03-29	219.41	220.07	217.88	220.07	113979776
2011-03-28	220.05	221.02	219.39	219.39	114761024
2011-03-25	219.6	221.05	219.27	220.06	132939208
2011-03-24	218.63	219.74	217.22	219.59	150821488
2011-03-23	219.16	219.18	216.01	218.52	182130416
2011-03-22	220.33	220.48	219.12	219.17	133114632
2011-03-21	219.02	221.69	219.02	220.34	219815104
2011-03-18	216.49	220.93	216.49	218.96	352101056
2011-03-17	213.71	216.89	213.71	216.49	184811680
2011-03-16	217.68	218.04	212.43	213.56	269462272
2011-03-15	220.26	220.26	214.04	217.68	241622048
2011-03-14	222.52	222.52	218.56	220.37	157310768
2011-03-11	220.73	222.92	220.01	222.56	163250832
2011-03-10	225.38	225.38	220.51	220.75	188086432
2011-03-09	225.57	226.47	223.82	225.38	142325632
2011-03-08	220.67	225.92	220.67	225.57	206282688
2011-03-07	222.17	223.74	219.87	220.65	182548192
2011-03-04	225.09	225.09	220.65	222.13	224762528
2011-03-03	220.44	225.37	220.44	225.1	228349616
2011-03-02	221.83	222.45	219.79	220.37	187554608
2011-03-01	226.78	226.94	221.82	221.83	225774368
2011-02-28	225.75	227.78	225.71	226.78	227433792
2011-02-25	222.6	226.01	222.6	225.73	171331760
2011-02-24	223.1	223.35	219.89	222.58	220805904
2011-02-23	224.01	225.56	220.45	223.09	252684224
2011-02-22	231.16	231.16	223.48	224.01	290672384
2011-02-18	230.67	231.17	230.19	231.16	208123888
2011-02-17	230.88	231.09	229.63	230.68	133916888
2011-02-16	229.66	231.18	229.61	230.92	148305216
2011-02-15	230.01	230.69	228.98	229.61	171510400
2011-02-14	229.9	230.3	228.96	230.06	151199744
2011-02-11	226.73	230.44	225.53	229.9	192038656
2011-02-10	226.7	226.99	225.34	226.76	177797312
2011-02-09	228.42	228.42	225.26	226.76	170426256
2011-02-08	226.93	228.67	226.24	228.44	161385296
2011-02-07	223.55	227.23	223.55	226.93	167332432
2011-02-04	223.61	223.71	221.89	223.52	162291056
2011-02-03	223.43	224.01	221.56	223.61	172466832
2011-02-02	225.48	225.48	223.38	223.5	161161088
2011-02-01	220.71	225.73	220.71	225.51	191229120
2011-01-31	218.6	221.18	218.6	220.7	197780800
2011-01-28	222.68	224.27	218.5	218.56	253514464
2011-01-27	220.75	222.67	220.6	222.66	151713232
2011-01-26	221.02	222.15	220.54	220.73	184108528
2011-01-25	221.46	221.55	218.3	220.98	198193696
2011-01-24	221.65	222.15	220.73	221.49	186528512
2011-01-21	219.87	222.68	219.87	221.68	298528640
2011-01-20	218.74	220.65	218.01	219.84	282213280
2011-01-19	223.55	223.55	218.3	218.76	247728912
2011-01-18	225.42	225.42	222.76	223.68	365226080
2011-01-14	221.57	225.66	221.44	225.42	284007136
2011-01-13	222.48	222.91	220.88	221.6	183896048
2011-01-12	218.85	222.49	218.85	222.49	204519728
2011-01-11	217.76	220.09	217.75	218.83	160855424
2011-01-10	218.35	218.5	215.94	217.73	180218320
2011-01-07	220.41	221.31	215.78	218.38	251213120
2011-01-06	221.8	222.36	220.23	220.41	254660048
2011-01-05	219.14	222.13	218.4	221.8	217218560
2011-01-04	219.7	220.26	217.49	219.19	206482624
2011-01-03	214.86	219.99	214.86	219.71	262732672
2010-12-31	214.32	215.1	213.82	214.77	96909568
2010-12-30	215.07	215.07	213.89	214.32	82844992
2010-12-29	215.72	216.05	215	215.08	83183584
2010-12-28	215.66	216.28	215.21	215.71	103410080
2010-12-27	213.62	215.67	212.77	215.65	96399120
2010-12-23	215.22	215.22	213.04	213.62	142466576
2010-12-22	212.95	215.8	212.95	215.27	215436272
2010-12-21	209.55	213.06	209.55	212.92	154036144
2010-12-20	208.77	210.14	208.71	209.5	156537552
2010-12-17	208.14	209.33	207.4	208.72	425324064
2010-12-16	207.75	209.49	207.11	208.14	234106880
2010-12-15	209.45	210.24	207.51	207.65	252614320
2010-12-14	211.42	212.17	208.78	209.43	219553760
2010-12-13	211.69	212.95	210.92	211.41	221208944
2010-12-10	209.84	211.75	209.16	211.67	235000784
2010-12-09	207.15	210.11	207.15	209.82	268455168
2010-12-08	203.46	207.15	203.46	207.14	311272480
2010-12-07	203.53	206	203.34	203.46	696243328
2010-12-06	203.97	204.2	202.61	203.53	135583600
2010-12-03	203.31	204.26	200.95	203.97	174419728
2010-12-02	198.2	203.4	198.2	203.37	245452512
2010-12-01	194.14	198.2	194.14	198.19	238287104
2010-11-30	195.51	195.62	193.52	194.14	289442240
2010-11-29	194.37	195.99	193.02	195.52	173966944
2010-11-26	196.54	196.54	194.3	194.41	71676664
2010-11-24	193.55	196.65	193.55	196.63	140224608
2010-11-23	196.58	196.58	193.39	193.47	216822448
2010-11-22	199.43	199.43	195.44	196.65	168550768
2010-11-19	199.75	199.75	197.81	199.46	204851616
2010-11-18	197	201.01	197	199.78	208145584
2010-11-17	198.11	198.77	196.59	196.96	191458704
2010-11-16	201.75	201.75	196.75	198.1	285088480
2010-11-15	201	204.21	201	201.79	169507072
2010-11-12	204.04	204.04	200.28	200.97	211230864
2010-11-11	206	206	203.16	204.09	168526832
2010-11-10	203.3	206.15	202.2	206.02	242913440
2010-11-09	207.8	208.11	202.69	203.27	230501552
2010-11-08	209.41	209.41	206.04	207.79	184525952
2010-11-05	205.01	210.74	204.83	209.41	380492992
2010-11-04	198.34	205.23	198.34	205.06	341186208
2010-11-03	196.32	198.31	195.26	198.28	186152272
2010-11-02	195.81	197.12	195.81	196.31	138721376
2010-11-01	195.83	197.63	194.13	195.8	152864192
2010-10-29	196.12	196.22	194.93	195.83	174222608
2010-10-28	196.27	197.68	195.01	196.15	157848560
2010-10-27	196.05	196.65	194.92	196.24	198670608
2010-10-26	195.82	196.4	194.62	196.06	172920176
2010-10-25	196.64	198.27	195.54	195.81	245918528
2010-10-22	196.47	197.6	195.92	196.61	153416832
2010-10-21	196.85	198.81	195.32	196.47	205022480
2010-10-20	194.66	197.64	193.24	196.84	272659392
2010-10-19	197.35	198.69	194.03	194.66	290902144
2010-10-18	192.96	197.43	192.92	197.43	271416512
2010-10-15	196.33	197.32	191.87	192.92	377074848
2010-10-14	199.9	199.9	194.56	196.27	312064576
2010-10-13	199.91	201.8	199.5	199.9	362250304
2010-10-12	197.41	200.08	196.19	199.91	172866960
2010-10-11	197.63	198.13	196.79	197.42	182588688
2010-10-08	197.42	198.19	196.72	197.62	161554880
2010-10-07	198.29	199.56	196.35	197.42	164917216
2010-10-06	198.35	199.09	197.51	198.27	180420000
2010-10-05	193.8	198.93	193.8	198.34	286884640
2010-10-04	195.18	196.24	192.98	193.76	177309296
2010-10-01	193.25	195.82	193.01	195.21	229443792
2010-09-30	193.42	196.78	193.05	193.18	227647920
2010-09-29	195	195.13	192.52	193.39	177513168
2010-09-28	194.42	195.39	192.81	195	159591056
2010-09-27	196.72	196.72	194.24	194.39	156461168
2010-09-24	191.54	196.73	191.54	196.72	201374544
2010-09-23	195.2	195.2	191.19	191.43	174843760
2010-09-22	198.45	199.05	195.06	195.26	188348592
2010-09-21	200.53	201.5	198.09	198.45	192995808
2010-09-20	196.55	200.99	196.55	200.52	169356064
2010-09-17	197.58	198.79	196.43	196.53	445016544
2010-09-16	198.28	198.28	196.6	197.56	166782224
2010-09-15	197.52	198.58	195.59	198.27	151746288
2010-09-14	199.49	199.49	196.65	197.54	161777920
2010-09-13	195.1	199.88	195.1	199.52	192071168
2010-09-10	194.96	195.9	194.52	195.1	121024200
2010-09-09	192.84	196.55	192.84	194.95	173164480
2010-09-08	190.56	193.88	190.56	192.73	142534512
2010-09-07	195.13	195.13	190.52	190.56	150037168
2010-09-03	191.11	195.24	191.11	195.19	195883168
2010-09-02	189.29	191.15	188.96	191.08	184339376
2010-09-01	182.4	189.42	182.4	189.29	253582720
2010-08-31	180.56	182.91	179.23	182.27	347345408
2010-08-30	184.66	184.66	180.59	180.61	175047104
2010-08-27	180.54	184.71	179.67	184.71	222826992
2010-08-26	182.08	184.22	180.19	180.48	182045328
2010-08-25	181.53	182.79	178.83	182.08	216943168
2010-08-24	184.66	184.66	181.19	181.56	213127616
2010-08-23	185.86	187.05	184.68	184.72	142078992
2010-08-20	186.25	186.31	184.2	185.83	240998656
2010-08-19	190.82	190.82	186.07	186.26	207334784
2010-08-18	190.08	192.18	189.43	190.85	178303536
2010-08-17	188.69	191.87	188.69	190.08	160243376
2010-08-16	189.07	189.4	187.77	188.69	122494784
2010-08-13	189.7	191.31	189.09	189.09	141468880
2010-08-12	190.88	190.88	189.18	189.7	163640368
2010-08-11	197.9	197.9	190.88	190.88	233510400
2010-08-10	200.04	200.04	196.73	197.99	164118192
2010-08-09	198.92	200.3	197.88	200.06	128170912
2010-08-06	200.52	200.52	196.16	198.87	154442208
2010-08-05	201.24	201.24	199.33	200.52	129250048
2010-08-04	200.73	201.97	200.22	201.28	145784992
2010-08-03	202.97	202.97	200.36	200.73	159747120
2010-08-02	197.98	203.06	197.98	203	172682576
2010-07-30	197.94	199.11	195.94	197.92	185268544
2010-07-29	197.42	199.91	195.74	197.97	197021376
2010-07-28	199.2	199.58	196.77	197.32	161236496
2010-07-27	199.04	202.01	198.91	199.19	206448880
2010-07-26	195.94	198.98	195.25	198.98	197219168
2010-07-23	194.56	196.38	192.39	195.94	185610704
2010-07-22	188.88	195.2	188.88	194.56	225314112
2010-07-21	192.21	195.02	188.42	188.71	237024736
2010-07-20	189.82	192.27	186.48	192.15	222009488
2010-07-19	189.93	191.17	186.95	189.97	216267584
2010-07-16	198.6	198.6	189.63	189.92	378782528
2010-07-15	198.78	199.49	194.18	198.6	237722288
2010-07-14	200.56	200.56	196.86	198.79	191067936
2010-07-13	195.58	201.31	195.58	200.62	242720992
2010-07-12	195.5	195.91	193.2	195.55	150624752
2010-07-09	192.47	195.54	191.73	195.51	174263520
2010-07-08	191.24	193.6	189.6	192.47	206264000
2010-07-07	183.12	191.5	183.12	191.24	241914272
2010-07-06	182.2	186.81	181	183.12	220741744
2010-07-02	184.07	185.71	180.54	182.08	184782624
2010-07-01	185.62	186.87	179.77	184.07	295789056
2010-06-30	187.67	189.96	185.18	185.64	247926448
2010-06-29	195.13	195.13	186.7	187.69	330893600
2010-06-28	197.03	197.52	194.79	195.27	185826448
2010-06-25	191.77	197.52	191.77	197.03	467421632
2010-06-24	195.69	195.69	191.16	191.65	249379520
2010-06-23	196.32	197.44	194.27	195.7	200110720
2010-06-22	199.32	200.39	196.13	196.29	193542992
2010-06-21	199.91	202.57	198.48	199.3	188502768
2010-06-18	198.8	200.07	198.4	199.84	363820416
2010-06-17	199.06	199.81	196.6	198.78	226415120
2010-06-16	198.94	199.97	197.33	199.06	174466896
2010-06-15	194.11	199.13	194.11	199.01	216283184
2010-06-14	195.4	197.48	194	194.04	194068864
2010-06-11	194.63	195.67	192.41	195.34	179723200
2010-06-10	188.47	194.88	188.47	194.63	264124064
2010-06-09	190.22	193.1	187.67	188.35	472607296
2010-06-08	186.46	190.45	184.24	190.19	332461056
2010-06-07	190.3	191.95	186.22	186.43	299008384
2010-06-04	197.96	197.96	189.41	190.3	358591808
2010-06-03	199.19	200.4	196.23	198.15	212692400
2010-06-02	193.34	199.34	193.34	199.19	226496496
2010-06-01	197.39	198.03	193.1	193.31	246164128
2010-05-28	201.74	201.74	196.82	197.42	288742432
2010-05-27	193.14	201.92	193.14	201.74	276926880
2010-05-26	194.39	197.97	192.28	193.14	409038048
2010-05-25	192.61	194.57	186.32	194.39	368026848
2010-05-24	198.47	198.63	192.56	192.78	297472512
2010-05-21	191.55	198.89	189.42	198.5	529088960
2010-05-20	201.04	201.04	191.55	191.56	450540672
2010-05-19	200.69	202.91	197.02	201.04	355245696
2010-05-18	206.46	208.75	199.33	200.69	348870368
2010-05-17	206.5	208.25	201.72	206.46	304640704
2010-05-14	212.22	212.22	204.48	206.47	353175232
2010-05-13	215.84	215.84	212.17	212.25	216512768
2010-05-12	213.52	216.04	213.26	215.84	262858848
2010-05-11	214.44	217	211.14	213.47	295312000
2010-05-10	203.31	215.44	203.31	214.5	438321696
2010-05-07	205.68	209.01	200.24	203.16	485199232
2010-05-06	214.53	215.71	196.76	205.69	631991168
2010-05-05	215.52	217.94	211.45	214.51	317352288
2010-05-04	221.46	221.46	214.46	215.53	318322016
2010-05-03	217.57	222.16	217.57	221.54	192241488
2010-04-30	223.06	223.06	217.19	217.54	354091296
2010-04-29	217.64	224.11	217.64	223.06	331731296
2010-04-28	214.9	219.43	214.9	217.64	355291616
2010-04-27	222.31	222.31	214.48	214.87	424518624
2010-04-26	226.22	226.22	222.03	222.31	326063680
2010-04-23	225.33	226.76	224.5	226.22	271932736
2010-04-22	224.03	225.83	220.88	225.33	292061216
2010-04-21	225.27	227.42	221.58	224.05	338039072
2010-04-20	222.35	225.33	222.35	225.26	295393984
2010-04-19	219.92	222.7	218.01	222.35	368609856
2010-04-16	228.64	228.64	216.61	219.93	545432320
2010-04-15	229.76	230.45	227.94	228.64	331171360
2010-04-14	223.84	229.77	223.84	229.75	302317920
2010-04-13	223.83	224.29	222.37	223.83	196290384
2010-04-12	222.83	224.47	222.83	223.83	169678864
2010-04-09	221.83	223.23	221.43	222.82	182739840
2010-04-08	219.99	222.47	218.47	221.83	210502528
2010-04-07	221.19	222.27	218.95	220	257634752
2010-04-06	218.9	221.44	218.24	221.19	191617024
2010-04-05	216.76	218.91	216.76	218.9	153678448
2010-04-01	214.78	217.16	214.78	216.74	145141104
2010-03-31	214.38	215.56	212.97	214.75	236181984
2010-03-30	215.96	216.41	213.89	214.39	184692832
2010-03-29	215.55	217.24	214.49	215.96	226645088
2010-03-26	215.32	218.21	214.45	215.55	216823600
2010-03-25	214.44	219.74	214.44	215.32	292079840
2010-03-24	214.03	215.37	213.32	214.4	204559440
2010-03-23	212.42	214.22	211.91	214.04	188603584
2010-03-22	211.15	212.57	209.25	212.41	198144928
2010-03-19	212.8	213.52	210.58	211.19	429915776
2010-03-18	213.74	213.74	211.52	212.76	175880160
2010-03-17	211.44	214.55	211.44	213.74	212314048
2010-03-16	208.79	211.52	208.79	211.43	203424928
2010-03-15	208.92	209.2	206.6	208.78	199449376
2010-03-12	209.81	211.07	208.03	208.94	297073536
2010-03-11	207.92	209.8	207.14	209.8	273434496
2010-03-10	205.6	209.15	205.6	207.91	348363776
2010-03-09	205.03	206.93	203.32	205.6	298870816
2010-03-08	204.73	205.76	204.73	205.04	175000304
2010-03-05	200.71	204.99	200.71	204.73	209603168
2010-03-04	198.83	200.9	198.83	200.65	170022672
2010-03-03	198.73	200.23	198.31	198.83	149834064
2010-03-02	198.18	200.46	198.18	198.73	172565040
2010-03-01	197.44	198.46	196.84	198.16	155031888
2010-02-26	196.03	198.16	195.18	197.43	286122304
2010-02-25	196.68	196.68	192.93	196.03	238915440
2010-02-24	193.31	196.95	193.31	196.68	195892912
2010-02-23	196.82	197.49	192.73	193.31	205597376
2010-02-22	194.6	198.06	194.6	196.82	194227088
2010-02-19	193.43	195.13	192.62	194.6	245375424
2010-02-18	192.35	193.97	191.43	193.44	203874896
2010-02-17	191.65	193	191.25	192.36	247674240
2010-02-16	187.02	191.78	187.02	191.63	220305136
2010-02-12	187.54	187.54	184.25	187.02	238463856
2010-02-11	187.14	188.42	185.41	187.56	166464352
2010-02-10	185.62	189.08	184.86	187.15	183678032
2010-02-09	183.6	186.96	183.09	185.62	251635136
2010-02-08	187.74	187.94	183.54	183.6	229679024
2010-02-05	185.49	187.97	181.82	187.74	319243552
2010-02-04	193.45	193.45	185.43	185.48	341279712
2010-02-03	196.15	196.22	193.25	193.51	233874864
2010-02-02	193.97	196.47	193.59	196.15	243791296
2010-02-01	190.92	194.5	190.92	193.98	178694848
2010-01-29	192.33	195.02	190.45	190.92	424565248
2010-01-28	193.09	194.7	189.92	192.29	247432592
2010-01-27	188.7	193.49	188.39	193.07	304610464
2010-01-26	191.89	193.86	188.46	188.7	291940544
2010-01-25	190.97	194.25	190.13	191.94	269791200
2010-01-22	197.35	197.63	190.01	190.93	398714688
2010-01-21	203.37	204.32	196.7	197.35	483523008
2010-01-20	203.64	204.54	201.12	203.37	242859904
2010-01-19	201.35	203.76	199.33	203.64	269798016
2010-01-15	205.54	205.54	200.92	201.35	335944000
2010-01-14	204.23	205.98	203.29	205.54	164685648
2010-01-13	201.89	205.01	200.6	204.24	199580976
2010-01-12	205.13	205.13	200.85	201.88	233528480
2010-01-11	205.09	206.53	203.98	205.15	176215632
2010-01-08	206.21	206.21	203.35	205.09	222705184
2010-01-07	202.01	207.28	201.56	206.21	310475360
2010-01-06	201.13	202.63	199.95	202	229678320
2010-01-05	197.77	201.39	197.73	201.15	277771264
2010-01-04	193.78	198.2	193.78	197.79	207686784
2009-12-31	194.5	195.53	193.78	193.78	133977672
2009-12-30	194.35	194.5	193.17	194.5	109404376
2009-12-29	195.18	195.72	194.28	194.35	99996680
2009-12-28	195.77	196.54	194.35	195.17	165041328
2009-12-24	194.11	195.77	194.11	195.77	62758864
2009-12-23	194.86	195.33	193.71	194.1	153481888
2009-12-22	194.22	194.97	193.89	194.79	201741232
2009-12-21	191.37	194.26	191.37	194.2	267156800
2009-12-18	188.77	191.6	188.77	191.37	1260797696
2009-12-17	192.23	192.23	188.75	188.75	879275264
2009-12-16	190.95	193.5	190.95	192.23	326114208
2009-12-15	194.25	194.25	190.45	190.95	327126784
2009-12-14	193.14	194.41	191.83	194.27	229088464
2009-12-11	191.81	193.25	191.45	193.14	170443328
2009-12-10	192.2	193.46	191.03	191.81	191436528
2009-12-09	191.45	193.15	190.51	192.2	211058496
2009-12-08	193.15	193.15	191.03	191.45	250577808
2009-12-07	196.32	196.82	192.67	193.17	203552224
2009-12-04	192.93	197.23	192.93	196.33	484185216
2009-12-03	197.01	200.56	192.5	192.92	314271712
2009-12-02	197.21	197.83	195.93	196.98	188980944
2009-12-01	196.99	198.56	196.04	197.21	203095472
2009-11-30	191.77	197.34	191.77	197.02	281812256
2009-11-27	196.99	196.99	191.48	191.76	150178080
2009-11-25	197.59	198.28	196.7	197.17	139878432
2009-11-24	199.07	199.07	196.47	197.58	159621520
2009-11-23	196.2	200.35	196.2	199.08	174922944
2009-11-20	197.32	197.32	195.43	196.2	200407744
2009-11-19	201.39	201.39	196.65	197.33	230481328
2009-11-18	199.62	201.49	199.19	201.4	239402912
2009-11-17	199.48	199.96	198.11	199.62	172300496
2009-11-16	197.09	201.73	197.09	199.48	236527152
2009-11-13	197.61	198.47	195.53	197.05	179784528
2009-11-12	201.31	202	197.06	197.6	179430976
2009-11-11	198.58	203.34	198.58	201.31	195141456
2009-11-10	199.42	199.83	196.79	198.54	200610752
2009-11-09	192.48	199.47	192.48	199.43	237165328
2009-11-06	193.32	193.32	190.1	192.45	208553104
2009-11-05	188.54	193.47	188.54	193.32	243687472
2009-11-04	191.47	194.5	188.26	188.54	273350368
2009-11-03	190.57	191.92	187.53	191.43	263555008
2009-11-02	189.04	193.82	185.61	190.61	353666592
2009-10-30	198.43	198.43	188.06	189.03	388736224
2009-10-29	190.26	198.54	190.26	198.47	302331104
2009-10-28	196.58	196.58	190.03	190.23	377947968
2009-10-27	197.95	198.83	195.34	196.58	284081920
2009-10-26	203.02	203.6	197	197.95	354856352
2009-10-23	206.26	207.18	202	203.05	253345792
2009-10-22	200.41	206.55	200.41	206.26	296954336
2009-10-21	204.2	206.96	200.26	200.41	292256480
2009-10-20	205.66	206.59	203.82	204.3	257359184
2009-10-19	204.75	206.81	203.94	205.69	210961712
2009-10-16	210.23	210.23	204.43	204.75	310891264
2009-10-15	211.59	211.59	208.09	210.29	303476608
2009-10-14	204.68	212.07	204.68	211.69	294040672
2009-10-13	206.95	206.95	203	204.67	231308464
2009-10-12	205.1	206.96	205.01	206.96	188365312
2009-10-09	203.45	205.27	202.54	205.1	170278400
2009-10-08	203.04	205.72	202.87	203.45	229311744
2009-10-07	201.02	203.06	199.61	203.03	237336688
2009-10-06	198.62	203.09	198.17	201.02	267566528
2009-10-05	192.27	198.77	192.27	198.57	230890240
2009-10-02	192.38	194.53	188.31	192.23	329726848
2009-10-01	201.18	201.18	192.26	192.38	361108160
2009-09-30	202.2	203.84	199.07	201.18	509513472
2009-09-29	203.28	205.34	201.84	202.2	239109520
2009-09-28	196.52	203.35	196.52	203.28	207569040
2009-09-25	198.73	198.96	195.04	196.53	261929472
2009-09-24	202.32	204.1	197.29	198.73	330608224
2009-09-23	206.61	207.83	202.27	202.32	306749856
2009-09-22	202.08	206.85	202.08	206.62	335784864
2009-09-21	203.94	203.94	201.34	202.08	302663776
2009-09-18	204.07	205.4	202.76	203.94	691878720
2009-09-17	204.81	207.13	202.84	204.07	373843040
2009-09-16	198.11	204.87	198.11	204.83	450028576
2009-09-15	197.93	199.96	195.77	198.11	440645152
2009-09-14	195.1	198.1	192.62	197.93	317036256
2009-09-11	196.72	197.06	194.88	195.1	253744160
2009-09-10	194.92	196.73	191.85	196.71	473705216
2009-09-09	192.16	195.4	191.93	194.92	280125184
2009-09-08	190.97	193.35	190.77	192.16	296562816
2009-09-04	189.41	191.07	188.4	190.97	229939792
2009-09-03	185.19	189.52	185.19	189.4	252545504
2009-09-02	186.98	188	184.83	185.16	359613536
2009-09-01	197.35	198.08	186.56	186.98	493420352
2009-08-31	198.13	198.13	194.37	197.37	363992576
2009-08-28	197.83	200.12	196.05	198.13	369354624
2009-08-27	195.93	198.3	193.66	197.83	329938752
2009-08-26	196.17	197.11	193.72	195.93	239109904
2009-08-25	194	198.22	194	196.17	284890944
2009-08-24	195.8	199.63	193.63	194	346604832
2009-08-21	191.75	196.44	191.75	195.8	409659840
2009-08-20	186.85	191.81	186.85	191.7	299049856
2009-08-19	186.93	188.01	184.13	186.85	217541392
2009-08-18	183.42	187.78	183.42	186.95	236028592
2009-08-17	191.58	191.58	183.12	183.42	336257056
2009-08-14	192.51	192.51	188.3	191.58	331845792
2009-08-13	188.85	192.57	188.56	192.53	222054464
2009-08-12	185.08	190.26	184.73	188.83	354054048
2009-08-11	191.88	191.88	184.84	185.1	347268704
2009-08-10	193.14	194.15	189.89	191.88	294488352
2009-08-07	188.06	196.26	188.06	193.14	512026400
2009-08-06	189.37	192.8	186.44	188.06	444459520
2009-08-05	183.26	190.22	183.14	189.37	961228096
2009-08-04	179.55	183.86	177.85	183.26	343587456
2009-08-03	174.89	179.55	174.89	179.55	289535680
2009-07-31	173.36	175.1	172.28	174.88	582004160
2009-07-30	168.88	175.08	168.88	173.36	402615712
2009-07-29	169.27	169.82	167.74	168.88	395249824
2009-07-28	169.94	169.94	167.82	169.31	331090720
2009-07-27	167.45	170.04	167.01	169.94	267917872
2009-07-24	167.99	167.99	165.02	167.45	240584448
2009-07-23	163.18	168.81	162.66	168.02	341114368
2009-07-22	163.42	164.6	160.21	163.18	268650048
2009-07-21	164.72	165.03	161.58	163.42	314477792
2009-07-20	163.4	165.59	163.4	164.73	301554048
2009-07-17	164.62	165.39	162.2	163.39	365509248
2009-07-16	165.07	165.84	161.82	164.67	327784832
2009-07-15	158.62	166.64	158.62	165.07	383130176
2009-07-14	159.06	159.36	156.4	158.56	234638176
2009-07-13	149.36	159.06	149.36	159.06	344398432
2009-07-10	151.26	151.26	148.64	149.33	204265824
2009-07-09	149.24	152.9	149.24	151.26	229130528
2009-07-08	151.8	152.58	145.74	149.24	438556288
2009-07-07	154.77	154.86	151.66	151.8	246111104
2009-07-06	153.55	154.77	151.56	154.77	276572192
2009-07-02	159.96	159.96	153.55	153.55	161237856
2009-07-01	160.79	161.85	159.78	159.96	177823328
2009-06-30	162.58	162.92	159.66	160.76	289397696
2009-06-29	160.35	162.85	159.25	162.58	254176912
2009-06-26	159.38	161.09	158	160.35	352459232
2009-06-25	156.7	159.43	154.98	159.38	234861536
2009-06-24	155.02	158.88	155.02	156.73	217784928
2009-06-23	152.42	155.97	152.26	155.01	296557536
2009-06-22	162.42	162.42	152.4	152.4	364592480
2009-06-19	159.71	163.11	159.21	162.42	659265472
2009-06-18	155.85	160.05	155.85	159.71	288169440
2009-06-17	159.93	159.93	154.29	155.84	356775776
2009-06-16	162.62	163.58	159.75	159.95	256565056
2009-06-15	167.54	167.54	162.48	162.61	262406432
2009-06-12	166.38	167.56	165.95	167.54	206209488
2009-06-11	164.91	168.84	164.91	166.39	279406336
2009-06-10	167.54	168.41	163.24	164.92	276148640
2009-06-09	166.65	168.01	165.78	167.52	213458464
2009-06-08	164.83	168.02	163.63	166.63	238603552
2009-06-05	167.27	169.7	164.13	164.84	295972736
2009-06-04	160.88	167.26	160.88	167.26	363105440
2009-06-03	163.32	163.51	159.42	160.88	272210528
2009-06-02	165.29	165.29	162.27	163.32	345114528
2009-06-01	164.44	168.86	164.35	165.31	351410752
2009-05-29	161.66	164.44	159.51	164.44	390991904
2009-05-28	156.1	161.75	155.33	161.67	310381248
2009-05-27	162.35	163.54	156.1	156.1	346615296
2009-05-26	155.9	162.35	155.02	162.35	346163456
2009-05-22	157.81	158.98	155.9	155.9	260665520
2009-05-21	157.41	159.35	154.81	157.81	431014720
2009-05-20	161.4	166.09	156.46	157.46	541588288
2009-05-19	165.72	167.66	161.32	161.39	344786624
2009-05-18	154.6	166.04	154.6	165.72	393720736
2009-05-15	158.56	159.81	153.56	154.6	339971584
2009-05-14	152.5	159.4	151.6	158.57	405311104
2009-05-13	160.86	160.86	151.83	152.5	465959936
2009-05-12	163.87	166.21	156.2	160.86	510989248
2009-05-11	175.83	175.83	163.85	163.85	500301536
2009-05-08	162.39	175.84	162.39	175.84	706695680
2009-05-07	168.14	175.25	160.43	162.34	664381824
2009-05-06	155.53	168.71	155.53	168.14	639396864
2009-05-05	157.42	157.98	153.9	155.52	411646336
2009-05-04	142.96	157.91	142.96	157.44	497414688
2009-05-01	145.38	146.34	141.89	142.96	279641152
2009-04-30	146.62	149.85	144.59	145.4	384468960
2009-04-29	139.92	147.5	139.92	146.58	359471264
2009-04-28	142.48	143.04	138.8	139.92	302441792
2009-04-27	147.21	147.21	141.89	142.53	329280928
2009-04-24	143.69	149.99	142.24	147.21	512239488
2009-04-23	137.55	144.69	137.55	143.69	417198144
2009-04-22	142.99	146.05	137.26	137.51	542860992
2009-04-21	132.15	143	126.76	142.97	598772096
2009-04-20	149.18	149.18	132.15	132.15	606354112
2009-04-17	147.25	152.39	144.49	149.18	632874112
2009-04-16	146.39	149.93	142.59	147.28	455208992
2009-04-15	138.65	147.05	135.42	146.36	464510496
2009-04-14	150.18	150.18	138.27	138.65	687531200
2009-04-13	143.29	151.44	139.47	150.18	567531968
2009-04-09	124.05	143.73	124.05	143.29	656444608
2009-04-08	122.99	126.14	121.29	124.05	347473440
2009-04-07	127.04	127.04	122.85	122.99	326623456
2009-04-06	130.95	130.95	125.15	127.11	282255776
2009-04-03	125.64	130.95	123.54	130.95	396527200
2009-04-02	122.1	128.5	122.1	125.65	532621056
2009-04-01	118.99	122.67	115.16	122.09	380684608
2009-03-31	111.52	120.53	111.52	119.01	448064576
2009-03-30	123.12	123.12	111.37	111.52	478887424
2009-03-27	127.57	127.59	122.79	123.12	432099744
2009-03-26	126.27	128.5	123.01	127.57	497772000
2009-03-25	120.75	128.55	117.2	126.27	551037120
2009-03-24	129.09	130.17	120.74	120.75	520530752
2009-03-23	109.91	129.89	109.91	129.21	649344192
2009-03-20	115.91	115.92	109.16	109.74	667437696
2009-03-19	126.05	129.02	115.2	115.88	706281664
2009-03-18	114.45	126.1	111.78	126.01	792241856
2009-03-17	107.39	114.45	105.03	114.45	442813216
2009-03-16	109.47	115.7	106.77	107.39	697146944
2009-03-13	109.08	111.86	104.62	109.41	534205792
2009-03-12	99.14	109.64	96.79	109.07	566094272
2009-03-11	96.82	102.13	96.2	99.14	572517376
2009-03-10	83.81	96.82	83.81	96.82	685098624
2009-03-09	81.71	85.98	79.85	83.77	360037920
2009-03-06	82.91	86.33	78.45	81.74	442891840
2009-03-05	92.03	92.03	81.27	82.91	526894016
2009-03-04	92.84	96	89.54	92.06	445571360
2009-03-03	94.32	97.53	91.33	92.76	450374720
2009-03-02	101.08	101.08	93.96	94.24	594372352
2009-02-27	109.19	109.19	101.01	101.15	701519360
2009-02-26	107.07	114.39	107.07	109.22	409541280
2009-02-25	107.5	111.69	100.6	107.07	452609856
2009-02-24	96.17	107.57	96.05	107.57	518331616
2009-02-23	99.21	103.78	96.14	96.18	422309056
2009-02-20	100.67	101.63	91.53	99.19	651737792
2009-02-19	106.19	108.77	100.29	100.67	368793824
2009-02-18	106.39	108.93	103.25	106.19	312086816
2009-02-17	117.93	117.93	106.39	106.39	383180704
2009-02-13	123.06	123.06	117.97	117.98	273642240
2009-02-12	124.81	124.81	115.75	123.17	354882496
2009-02-11	118.64	124.94	118.64	124.81	312383904
2009-02-10	133.13	133.13	117.87	118.64	484596992
2009-02-09	131.46	134.91	130.17	133.13	299272928
2009-02-06	121.51	132.23	121.51	131.39	453103072
2009-02-05	119.88	124.75	114.3	121.51	434740928
2009-02-04	121.09	125.14	119.25	119.88	343594080
2009-02-03	124.26	125.57	119.06	121.08	322100096
2009-02-02	123.98	125.01	119.64	124.21	290352384
2009-01-30	127.15	130.33	121.82	123.98	335168800
2009-01-29	138.72	138.72	126.87	127.12	396215424
2009-01-28	122.89	138.98	122.89	138.77	436534016
2009-01-27	118.44	123.15	118.44	122.84	233812672
2009-01-26	120.91	126.09	116.75	118.41	273059744
2009-01-23	116.9	121.85	111.23	120.91	337655616
2009-01-22	124.1	124.1	113.6	116.9	390858880
2009-01-21	108.33	124.5	108.33	124.16	479533888
2009-01-20	130.1	130.1	108.33	108.33	517173696
2009-01-16	133.28	138.38	124.12	130.1	421892640
2009-01-15	140.4	140.71	128.73	133.28	425868992
2009-01-14	148.88	148.88	139.43	140.4	323916768
2009-01-13	146.89	150.81	143.71	148.88	270829408
2009-01-12	155.79	155.79	145.21	146.9	272270720
2009-01-09	161.28	162.68	155.17	155.79	186438080
2009-01-08	161.64	162.82	158.88	161.31	181704096
2009-01-07	170.39	170.39	160.96	161.64	200227536
2009-01-06	167.16	172.29	167.16	170.39	207838768
2009-01-05	171.36	171.36	166.72	167.15	194006000
2009-01-02	168.76	172.46	164.58	171.36	175220448
2008-12-31	164.05	170.37	162.82	168.79	318077056
2008-12-30	157.63	164.18	157.63	164.09	151503120
2008-12-29	159.16	159.24	154.78	157.59	131715328
2008-12-26	159.04	160.49	157.29	159.16	85259344
2008-12-24	156.17	159.14	155.44	159.04	73096592
2008-12-23	159.24	161.19	156.03	156.12	168023472
2008-12-22	165.93	166.31	157.16	159.24	209005536
2008-12-19	165.22	169.41	163.08	165.93	429611104
2008-12-18	170.37	173.64	164.1	165.22	239772048
2008-12-17	172.53	175.46	167.32	170.37	236959632
2008-12-16	155.12	172.64	155.12	172.53	324900544
2008-12-15	161.53	161.81	152.64	155.09	199848224
2008-12-12	158.29	162.04	151.83	161.53	269752544
2008-12-11	172.96	172.96	157.69	158.29	281907520
2008-12-10	174.01	176.69	168.11	172.95	217683440
2008-12-09	183.03	183.76	173.26	174.13	270458304
2008-12-08	171.36	184.09	171.36	183.09	328634976
2008-12-05	157.73	172.01	154.61	171.36	308537024
2008-12-04	160.75	167.29	154.76	157.75	261179232
2008-12-03	152.12	161.82	145.87	160.75	293117568
2008-12-02	141.05	153.14	139.45	152.24	315101824
2008-12-01	169.93	169.93	140.47	141.05	323496672
2008-11-28	165.24	170.51	163.45	169.95	159944144
2008-11-26	157.44	165.41	152.48	165.23	264704960
2008-11-25	153.64	160.3	150.12	157.46	376658784
2008-11-24	129.39	154.48	129.39	153.64	477907840
2008-11-21	125.13	130.12	115.8	129.36	528747968
2008-11-20	139.83	141.21	123.23	125.13	477136736
2008-11-19	158.13	158.13	139.4	139.84	346786368
2008-11-18	159.34	161.76	150.57	158.13	307164320
2008-11-17	169.53	169.53	158.76	159.39	245769440
2008-11-14	178.83	179.96	167.95	169.55	255182160
2008-11-13	166.99	180.01	156.54	178.83	387140384
2008-11-12	179.32	179.32	166.63	166.99	282237440
2008-11-11	183.76	183.99	175.27	179.38	243265968
2008-11-10	192.22	196.63	180.9	183.76	220702896
2008-11-07	188.26	192.64	185.8	192.22	275416672
2008-11-06	201.77	202.58	186.87	188.18	294510624
2008-11-05	221.18	221.18	200.32	201.77	232038528
2008-11-04	209.77	221.73	209.77	221.18	241195328
2008-11-03	209.12	211.25	207.15	209.74	176843040
2008-10-31	198.26	209.19	196.59	209.13	327371872
2008-10-30	195.87	202.59	194.56	198.27	241309600
2008-10-29	201.62	207.9	194.08	195.83	276850880
2008-10-28	179.36	201.67	174.61	201.62	337935264
2008-10-27	186.85	190.76	178.73	179.22	245919168
2008-10-24	194.3	194.3	181.5	186.85	315877984
2008-10-23	196.07	199.16	182.9	194.33	274440256
2008-10-22	210.71	210.71	190.36	196.02	280656224
2008-10-21	214.66	217.73	210.19	210.71	191896656
2008-10-20	208.79	214.73	205	214.66	203055264
2008-10-17	213.63	219.62	206.86	208.79	279759904
2008-10-16	210.23	215.43	195.99	213.72	315486304
2008-10-15	231.33	231.33	207.97	210.23	291596512
2008-10-14	217.39	239.47	217.39	231.33	396700800
2008-10-13	197.22	219.39	197.22	217.39	345349984
2008-10-10	184.38	198.5	172.26	197.22	546818432
2008-10-09	208.92	216.48	184.09	184.38	455939232
2008-10-08	215.38	223.77	205.69	208.91	342683040
2008-10-07	243.47	244.82	215.39	215.39	288842336
2008-10-06	254.07	254.07	231.96	243.47	285664224
2008-10-03	264.6	277.51	253.67	254.07	276282400
2008-10-02	276.51	277.17	263.71	264.57	232367120
2008-10-01	270.68	277.78	264.6	276.51	372269952
2008-09-30	239.36	272.52	239.36	270.68	344987104
2008-09-29	285.36	285.36	239.36	239.36	476010560
2008-09-26	276.37	286.63	267.88	284.98	285217664
2008-09-25	269.67	282.44	269.67	276.6	237201520
2008-09-24	273.65	276.26	269.19	269.54	209559840
2008-09-23	277.88	282.27	270.22	273.61	200135456
2008-09-22	303.57	303.57	277.42	277.83	284020448
2008-09-19	274.13	307.73	274.13	303.57	751000064
2008-09-18	244.51	273.22	229.5	273.22	714785856
2008-09-17	268.53	268.53	241.98	244.54	549369792
2008-09-16	252.77	269.51	243.44	268.53	605558400
2008-09-15	282.63	282.63	252.82	252.82	672998976
2008-09-12	285.67	287.31	277.91	282.63	319937728
2008-09-11	281.28	286.17	269.55	285.67	360056736
2008-09-10	283.41	288.2	275.95	281.39	477913632
2008-09-09	303.35	303.38	283.4	283.41	451871904
2008-09-08	290.12	307.99	290.12	303.43	569351552
2008-09-05	280.93	290.46	276.04	289.96	209231680
2008-09-04	294.71	294.71	280.49	280.89	222631920
2008-09-03	290.78	294.82	286.24	294.71	195051408
2008-09-02	285.71	296.15	285.71	290.76	208970624
2008-08-29	287.21	288.42	282.94	285.59	201953136
2008-08-28	274.94	287.27	274.94	287.27	213199520
2008-08-27	270.38	275.46	268.45	274.9	147128080
2008-08-26	268.46	272.4	265.68	270.38	167423408
2008-08-25	277.09	277.09	268.2	268.46	186578432
2008-08-22	268.76	277.12	268.76	277.09	208362560
2008-08-21	271.58	271.58	265.21	268.74	174879472
2008-08-20	267.19	272.07	262.96	271.64	217355344
2008-08-19	275.53	275.53	264.54	267.17	208686880
2008-08-18	285.75	285.75	275.01	275.56	196232512
2008-08-15	282.63	289.95	282.63	285.78	197043904
2008-08-14	275.59	284.85	274	282.62	170962144
2008-08-13	284.02	284.02	271.4	275.59	245827440
2008-08-12	299.57	299.57	281.58	284.01	216351616
2008-08-11	294.08	305.23	291.48	299.57	199548832
2008-08-08	284.03	296.8	282.53	294.08	228574176
2008-08-07	299.02	299.02	281.85	284.03	266401824
2008-08-06	302.01	302.01	294.15	299.04	194055856
2008-08-05	287.52	302.09	287.52	302.05	255710912
2008-08-04	291.15	292.1	282.66	287.52	194471136
2008-08-01	289.42	292.91	282.8	291.18	226041568
2008-07-31	293.13	295.27	286.97	289.39	277166976
2008-07-30	287.39	296.99	283.35	293.13	297791648
2008-07-29	267.38	287.38	265.44	287.37	370484256
2008-07-28	280.08	284.49	266.33	267.34	268118896
2008-07-25	281.81	287.93	275.49	280.09	284296384
2008-07-24	302.21	303.21	280.98	281.79	374197600
2008-07-23	296.6	310.29	294.31	302.17	431703904
2008-07-22	278.26	297.36	267.75	296.6	381544192
2008-07-21	280.63	288.5	277.29	278.26	293913344
2008-07-18	277.59	283.38	271.79	280.64	413891616
2008-07-17	260.74	280.38	260.74	277.59	550673088
2008-07-16	232.15	260.7	232.15	260.7	446824320
2008-07-15	239.22	244.65	225.63	232.15	528543744
2008-07-14	249	256.58	236.25	239.22	409550848
2008-07-11	258.47	259.08	246.03	251.84	457876000
2008-07-10	260.88	263.69	254.76	258.47	347380064
2008-07-09	275.27	277.02	260.4	260.9	331618240
2008-07-08	260.4	275.74	258.24	275.29	365035648
2008-07-07	268.88	273.39	256.89	260.4	326946752
2008-07-03	269.78	273.45	266.28	268.89	169978528
2008-07-02	273.7	278.8	269.47	269.78	272147968
2008-07-01	270.95	274.25	263.49	273.69	337444480
2008-06-30	276.84	277.5	270.53	270.95	346810592
2008-06-27	280.66	283.37	274.09	276.85	340024640
2008-06-26	293.7	293.7	280.39	280.66	339292224
2008-06-25	292.57	302.5	292.16	293.7	278265216
2008-06-24	288.27	295.95	285.08	292.57	262715360
2008-06-23	296.36	297.3	287.65	288.27	208285408
2008-06-20	304.01	304.01	294.81	296.36	430064032
2008-06-19	301.42	304.15	295.14	304.08	308892576
2008-06-18	305.11	305.11	297.62	301.43	314245600
2008-06-17	314.35	318.37	304.93	305.13	226432080
2008-06-16	311.06	317.26	307.8	314.33	226475840
2008-06-13	304.82	311.18	303.13	311.06	271101632
2008-06-12	298.78	309.49	298.78	304.82	279952096
2008-06-11	308.87	309.69	298.54	298.78	298195008
2008-06-10	305.57	312.39	302.74	308.9	309386112
2008-06-09	312.8	315.2	302.46	305.57	322105632
2008-06-06	329.12	329.12	312.3	312.79	302995936
2008-06-05	322.58	329.18	322.58	329.12	214983936
2008-06-04	325.19	328.84	320.92	322.58	247430288
2008-06-03	327.2	330	320.87	325.2	240744464
2008-06-02	333.13	333.13	323.68	327.2	192990608
2008-05-30	335.57	337.62	332.75	333.13	210250608
2008-05-29	330.23	337.43	329.78	335.56	194412800
2008-05-28	332.38	334.1	325.62	330.23	216918960
2008-05-27	329.64	333.64	328.86	332.38	189157344
2008-05-23	335.84	335.84	329.47	329.64	175851136
2008-05-22	332.86	338.74	331.9	335.87	197038976
2008-05-21	341.67	343.45	332.15	332.86	238836944
2008-05-20	349.35	349.35	340.5	341.67	199160720
2008-05-19	351.23	355.96	347.98	349.35	164103536
2008-05-16	356.04	356.08	349.09	351.22	195111120
2008-05-15	351.69	356.04	348.93	356.04	181491296
2008-05-14	348.43	353.53	348.43	351.69	178746976
2008-05-13	353.42	354.09	347.42	348.43	231544224
2008-05-12	347.49	353.79	347.49	353.42	178625376
2008-05-09	350.86	354.28	346.5	347.49	199493920
[truncated: 4,706 more rows]

## Sheet: HLTH
Date	Open	High	Low	Close	Volume
2016-04-18	809.63	817.68	807.56	816.98	55213764
2016-04-15	810.17	810.8	804.35	809.71	69236376
2016-04-14	809.3	812.55	807.36	810.05	47119196
2016-04-13	802.1	809.89	801.59	809.1	51207000
2016-04-12	795.59	803.93	795.59	802.1	50566544
2016-04-11	801.34	803.79	794.29	795.51	75755096
2016-04-08	806.01	808.99	797.36	800.89	57571608
2016-04-07	811.23	812.35	800.2	804.35	65871360
2016-04-06	792.13	813.23	792.13	813	83972080
2016-04-05	800.42	800.72	790.04	792.05	103621832
2016-04-04	794.31	804.64	793.99	801.89	57343736
2016-04-01	783.81	795.18	778.66	793.79	62151000
2016-03-31	785.59	789.21	783.29	783.85	66514164
2016-03-30	787.51	791.77	784.51	785.57	41491468
2016-03-29	776.8	786.45	773.18	786.14	47573172
2016-03-28	779.95	781.95	776.08	777.07	39797080
2016-03-24	779	781.95	773.83	779.28	59796420
2016-03-23	783.72	785.87	778.98	779.97	50823408
2016-03-22	777.51	787.39	775.78	784.87	63133672
2016-03-21	774.46	779.04	773.59	777.93	52095632
2016-03-18	764.7	775.56	764.21	774.47	153169872
2016-03-17	772.05	772.05	756.85	764.33	74843824
2016-03-16	773.91	777.38	767.06	772.43	76160520
2016-03-15	787.21	787.21	772.61	774.61	67690304
2016-03-14	790.49	790.49	784.95	787.32	58887264
2016-03-11	775.66	790.58	775.66	790.58	76244728
2016-03-10	775.61	784.09	769.89	775.55	63704308
2016-03-09	774.19	777.77	770.15	775.12	77303608
2016-03-08	783.85	783.85	773.08	773.81	57173080
2016-03-07	777.06	786.29	772.66	783.9	53729976
2016-03-04	779.1	782.21	774.08	777.67	63545384
2016-03-03	780.6	780.6	772.32	778.83	53408300
2016-03-02	779.59	781.57	776.84	781.56	54845580
2016-03-01	764.07	780.42	763.31	780.42	62185612
2016-02-29	776.24	776.24	763.86	764.03	82887776
2016-02-26	778.71	783.93	775.55	776.28	55848036
2016-02-25	768.83	777.97	767.89	777.9	50803336
2016-02-24	763.16	768.93	753.24	768.01	49538384
2016-02-23	771.22	773.26	764.95	765.34	50545880
2016-02-22	762.08	771.29	762.08	771.26	54064976
2016-02-19	761.76	762.54	755.97	760.93	82152816
2016-02-18	767.22	770.52	760.21	761.76	59416744
2016-02-17	757.29	767.45	757.29	767.04	70415312
2016-02-16	744.39	757.13	744.39	757.04	69108656
2016-02-12	733.47	743.42	731.37	743.42	64401912
2016-02-11	744.91	744.91	727.86	732.99	76877752
2016-02-10	738.89	756.67	738.89	745.69	65757712
2016-02-09	733.17	745.92	726.93	738.89	70346352
2016-02-08	742.97	742.97	725.1	733.61	79702336
2016-02-05	758.84	758.84	740.06	744.01	71288688
2016-02-04	762.38	767.01	752.05	758.87	72528368
2016-02-03	758.68	763.3	746.2	762.38	75395216
2016-02-02	768.29	768.29	756.19	758.65	69059536
2016-02-01	769.55	773.1	759.22	769.83	70010464
2016-01-29	754.73	769.48	754.13	769.48	112183448
2016-01-28	774.6	775.59	752.06	756.28	91012472
2016-01-27	782.65	789.58	768.93	774.11	72255912
2016-01-26	776.85	784.3	771.79	782.73	54657960
2016-01-25	783.93	786.96	776.03	776.63	54614452
2016-01-22	774.36	786.14	774.36	784.03	58314696
2016-01-21	774.3	779.82	765.27	772.05	66483120
2016-01-20	771.03	781.44	750.08	774.11	81426880
2016-01-19	774.27	784.03	764.66	772.49	76976504
2016-01-15	781.19	781.19	762.2	773.21	104361288
2016-01-14	763.65	788.66	761.1	784.07	82724784
2016-01-13	786.72	791.72	762.78	763.65	79947904
2016-01-12	777.48	791.41	774.4	786.72	63883960
2016-01-11	787.37	790.04	766.5	777.48	76314840
2016-01-08	798.55	805	785.24	786.82	63716736
2016-01-07	811.97	811.97	796.67	798.32	68190416
2016-01-06	820.79	820.79	809.59	815.03	68511304
2016-01-05	817.46	825.18	817.46	821.87	51323052
2016-01-04	833.15	833.15	809.78	817.31	74342184
2015-12-31	840.21	841.11	833.13	833.23	43053816
2015-12-30	844.63	845.15	840	840.78	28391316
2015-12-29	834.61	846.21	834.61	844.63	31668600
2015-12-28	838.04	838.04	832.13	834.46	28766078
2015-12-24	837.54	840.82	836.37	838.3	18619954
2015-12-23	829.3	839.09	829.3	837.44	42165712
2015-12-22	823.95	829.43	821.21	828.54	43084112
2015-12-21	815.94	822.74	815.94	822.68	45734740
2015-12-18	827.29	827.29	815.63	815.67	149990128
2015-12-17	837.02	837.59	827.29	827.29	56659432
2015-12-16	826.38	837.89	823.13	836.58	52301120
2015-12-15	816.03	829.83	816.03	825.84	59250320
2015-12-14	810.88	815.3	802.94	815.12	64811432
2015-12-11	822.98	822.98	809.24	810.22	57054032
2015-12-10	816.75	828.33	816.21	823.03	50839308
2015-12-09	823.54	829.02	813.9	816.68	61165168
2015-12-08	822.41	827.31	817.27	824.76	52170360
2015-12-07	828.34	829.64	819.25	823.22	46817076
2015-12-04	808.57	828.91	808.57	827.98	65637952
2015-12-03	826.62	827.65	805.29	808.34	67261696
2015-12-02	834.35	837.05	825.69	826.6	53756416
2015-12-01	820.1	834.62	820.1	834.21	62359256
2015-11-30	831.25	832.42	820.04	820.04	78789440
2015-11-27	829.95	832.79	829.55	831.16	20214056
2015-11-25	825.42	831.08	825.42	829.72	48263152
2015-11-24	823.41	826.32	817.62	825.24	60494148
2015-11-23	825.03	827.94	820.87	823.41	61777060
2015-11-20	819.59	829.11	819.59	825.02	67620016
2015-11-19	832.59	832.59	818.16	818.98	57970024
2015-11-18	816.28	833.39	816.28	832.59	52161304
2015-11-17	813.25	821.9	811.09	816.26	45979084
2015-11-16	802.92	813.01	802.92	812.96	47884728
2015-11-13	805.2	811.1	802.3	802.9	59041056
2015-11-12	819.62	819.62	805.15	805.15	47863184
2015-11-11	827.37	830.26	819.57	819.72	41146656
2015-11-10	822.4	829.12	821.06	827.3	46179120
2015-11-09	828.26	828.26	817.85	822.32	55552624
2015-11-06	831.85	831.85	819.28	829.02	56057808
2015-11-05	834.9	834.9	824.42	831.88	52776520
2015-11-04	839.25	840.67	829.9	834.96	56148792
2015-11-03	841.36	841.36	833.33	838.74	48958472
2015-11-02	824.99	842.37	824.99	841.48	55603616
2015-10-30	829.85	833.97	824.98	824.99	83505520
2015-10-29	826.41	836.87	826.33	829.6	59910100
2015-10-28	818.49	826.41	810.97	826.41	64687964
2015-10-27	804.58	818.64	804.58	818.49	69461016
2015-10-26	800.91	809.61	796.81	804.55	58531176
2015-10-23	784.93	805.09	784.93	800.52	78159888
2015-10-22	789.19	791.03	775.02	784.93	95699704
2015-10-21	796.27	802.79	776.34	789.17	69403928
2015-10-20	808.02	808.2	793.09	796.02	45419284
2015-10-19	806.06	810.68	799.19	808.29	47201068
2015-10-16	798.49	806.7	798.32	806.08	61733460
2015-10-15	780.46	798.43	776.55	798.12	59443920
2015-10-14	783.04	793.01	779.33	781.08	49971144
2015-10-13	791.5	799.1	782.04	783.04	58478728
2015-10-12	791.82	795.43	786.69	792.84	48070860
2015-10-09	787.6	793.99	785.66	790.98	58648476
2015-10-08	784.3	789.54	773.14	787.48	51951752
2015-10-07	773.73	788.7	769.2	784.49	69518568
2015-10-06	790.2	790.2	761.95	773.13	66280212
2015-10-05	789.8	797.35	783.77	791.58	73804560
2015-10-02	769.82	789	760.3	789	74911264
2015-10-01	766.03	773.42	760.24	772.86	65733176
2015-09-30	750.02	767.27	750.02	766.06	84156304
2015-09-29	743.31	762.11	740.78	750.02	78575208
2015-09-28	773	773	736.86	743.33	91360608
2015-09-25	795.08	800.87	767.09	773	67907592
2015-09-24	801.77	801.77	786.11	794.47	60215832
2015-09-23	804.04	810.5	799.23	802.94	41630960
2015-09-22	809.03	809.03	795.13	804	60317520
2015-09-21	821.33	827.28	803.86	809.03	54006896
2015-09-18	832.41	832.41	818.94	820.31	159672208
2015-09-17	825.31	843.83	825.31	832.47	57263056
2015-09-16	822.27	826.39	817.17	825.31	47466356
2015-09-15	811.38	824.62	811.38	822.46	42893356
2015-09-14	814.29	814.94	807.51	811.38	46549368
2015-09-11	808.44	814.29	803	814.29	48998528
2015-09-10	801.36	814.91	800.64	808.71	60955608
2015-09-09	814.88	822.9	799.59	801.36	49495232
2015-09-08	796.42	815.11	796.42	814.78	62715092
2015-09-04	802.5	802.5	786.48	792.09	60838568
2015-09-03	807.74	816.63	800.46	802.61	50946096
2015-09-02	792.46	807.78	792.46	807.74	73321728
2015-09-01	813.44	813.44	788.44	792.09	77701264
2015-08-31	828.83	831.44	811.3	813.51	67805808
2015-08-28	832.29	832.89	821.72	828.83	62585720
2015-08-27	817.71	833.95	815.73	832.29	78528344
2015-08-26	783.11	817.32	783.11	816.63	92572608
2015-08-25	797.27	818.27	782.96	783.11	91881376
2015-08-24	827.16	827.16	770.69	794.35	111498392
2015-08-21	852.53	852.53	827.16	827.16	94978064
2015-08-20	874.08	874.08	854.14	854.14	56211068
2015-08-19	877.95	880.21	868.48	874.18	43121160
2015-08-18	879.25	882.74	876.84	877.95	39924200
2015-08-17	869.88	879.41	864.84	879.19	38991504
2015-08-14	867.92	870.93	864.01	870.23	43916716
2015-08-13	870.04	873.92	866.24	868.01	37399652
2015-08-12	869.39	870.92	853.98	870.05	45184300
2015-08-11	876.86	876.86	865.47	869.81	40770176
2015-08-10	869.84	880.86	869.84	876.86	41103880
2015-08-07	871.9	871.9	861.23	869.83	52571640
2015-08-06	890.53	892.25	870.85	871.9	50054696
2015-08-05	884.21	892.39	884.21	890.53	52092340
[truncated: 6,528 more rows]

## Sheet: INDU
Date	Open	High	Low	Close	Volume
[truncated: 6,718 more rows]

[truncated: 4 more sheets: INFT, MATR, TELS, UTIL]
