# Supplementary material for: The role of global economic policy uncertainty in long-run volatilities and correlations of U.S. industry-level stock returns and crude oil
Source: PLoS One. 2018 Feb 8;13(2):e0192305. doi: 10.1371/journal.pone.0192305 (PMC5805266; doi:10.1371/journal.pone.0192305)
Supplement: S1 File — This is the package of supporting files. In this package, the readers can find the primary dataset in the XLSX/XLS files. The description of the data is also provided. (ZIP) [file pone.0192305.s001.zip › Minimal Underlying Data/The long-run correlations between 10 industries and oil futures price.xlsx]

## Sheet: Sheet1
COND	CONS	ENRS	FINL	HLTH	INDU	INFT	MATR	TELS	UTIL
-0.0337076	-0.0357047	0.535822	-0.0434002	-0.0615437	0.0139557	0.0212069	0.13531	-0.0110668	0.158738
-0.0196024	-0.02415	0.510394	-0.0311256	-0.0484003	0.0365539	0.0379212	0.160956	0.000807133	0.134942
-0.010781	-0.0165319	0.477494	-0.022812	-0.0378924	0.0469204	0.0465979	0.168791	0.00721513	0.105132
-0.00210367	-0.00916495	0.484211	-0.0116476	-0.0283604	0.0579589	0.0555848	0.177717	0.0137927	0.111128
0.000279062	-0.00683607	0.454887	-0.0071225	-0.0240671	0.0576002	0.0565356	0.171979	0.014739	0.0852407
0.00554077	-0.00234448	0.475428	0.00035044	-0.0183537	0.063349	0.0616454	0.174572	0.0185544	0.103289
0.0132173	0.00468763	0.473121	0.0106302	-0.00691715	0.0685743	0.0673617	0.174725	0.0230777	0.101245
0.0321849	0.0212068	0.526093	0.0377282	0.0167869	0.0909651	0.0857543	0.196645	0.0366921	0.149544
0.0579582	0.0433688	0.566752	0.0732806	0.047432	0.124533	0.11217	0.233033	0.0560443	0.188689
0.0798329	0.0619673	0.5745	0.103788	0.0721318	0.154922	0.135529	0.266898	0.0730684	0.196381
0.0819715	0.0637989	0.51509	0.110247	0.0746609	0.157637	0.137732	0.268664	0.0746932	0.139291
0.0785345	0.0606092	0.50093	0.105575	0.0690526	0.154447	0.134984	0.264182	0.07258	0.126255
0.0827883	0.0640957	0.519801	0.105755	0.0727682	0.160454	0.139769	0.268688	0.0760718	0.143661
0.0754957	0.0583472	0.460276	0.0985959	0.0670663	0.145612	0.129824	0.246761	0.0691453	0.0899453
0.056287	0.0426106	0.407904	0.0822634	0.0488192	0.113145	0.106598	0.2049	0.0526339	0.0452899
0.038424	0.0282676	0.403632	0.0679909	0.033735	0.0812537	0.0840133	0.16473	0.0367171	0.0417368
0.023278	0.0159298	0.425403	0.0583418	0.0200413	0.0564636	0.0658184	0.136769	0.0237814	0.0599547
0.00912581	0.00439608	0.432548	0.0484748	0.00749355	0.0344322	0.0491696	0.114769	0.0118827	0.0660168
-0.00916966	-0.011229	0.434208	0.0323019	-0.0130407	0.0119699	0.0306282	0.0966	-0.00174056	0.0674315
-0.0367386	-0.0351467	0.400731	-0.00137238	-0.0466208	-0.0201574	0.00378227	0.0687552	-0.0215658	0.0393398
-0.0568244	-0.0531093	0.423276	-0.0347543	-0.0743588	-0.0390855	-0.0135878	0.0568421	-0.0347272	0.0581584
-0.0718483	-0.0663126	0.411705	-0.0629778	-0.0936126	-0.0550794	-0.0275366	0.0446986	-0.0451335	0.0484524
-0.0830135	-0.0762671	0.416888	-0.0822234	-0.108649	-0.0655996	-0.037264	0.0383423	-0.052502	0.0527866
-0.0985747	-0.0901748	0.392872	-0.107342	-0.130103	-0.0813756	-0.0511433	0.0247915	-0.0629191	0.0328654
-0.104168	-0.0952437	0.406609	-0.123444	-0.138317	-0.0866259	-0.0559046	0.0206061	-0.0665276	0.0442054
-0.108475	-0.0987529	0.391996	-0.131122	-0.142219	-0.0939096	-0.0612054	0.0115772	-0.0702613	0.032145
-0.11273	-0.102197	0.391849	-0.13407	-0.145812	-0.100982	-0.0664412	0.00348572	-0.0739599	0.0320231
-0.0991156	-0.0910049	0.480322	-0.120023	-0.132806	-0.0780358	-0.0498885	0.034321	-0.0623012	0.107639
-0.0841153	-0.0786963	0.490039	-0.106493	-0.118667	-0.0530706	-0.0317455	0.0661511	-0.0495008	0.116368
-0.0876363	-0.0817531	0.407847	-0.111847	-0.123115	-0.057978	-0.035431	0.0590106	-0.0521562	0.0452467
-0.0972465	-0.0895578	0.365853	-0.122003	-0.131725	-0.074898	-0.047459	0.035849	-0.0605845	0.010945
-0.102242	-0.0937825	0.394002	-0.126075	-0.137207	-0.08233	-0.0530319	0.0263539	-0.0645694	0.0337869
-0.10065	-0.0924306	0.419819	-0.125281	-0.135483	-0.0802029	-0.0513379	0.0285639	-0.0633407	0.0552464
-0.0676947	-0.0650483	0.554646	-0.0928487	-0.102469	-0.028804	-0.0131401	0.0916376	-0.0361725	0.176817
-0.0410276	-0.0425406	0.529123	-0.0647612	-0.0735645	0.00911878	0.0159841	0.133853	-0.0152077	0.152407
-0.0185579	-0.0235344	0.52129	-0.0381426	-0.0489844	0.0401169	0.0401151	0.166218	0.00224917	0.145054
0.00245007	-0.00548293	0.517312	-0.0120686	-0.0242656	0.0665904	0.0614327	0.191483	0.0178655	0.141346
0.0293862	0.0176045	0.550171	0.0231174	0.00732564	0.101708	0.0892057	0.227059	0.0381595	0.172491
0.0471525	0.0323015	0.545846	0.0465007	0.0247142	0.128365	0.109444	0.254322	0.0527334	0.168326
0.0482707	0.0331417	0.477853	0.0449627	0.024675	0.128393	0.110356	0.247774	0.0535152	0.105457
0.0454919	0.0316278	0.431505	0.0423199	0.0260214	0.11508	0.103139	0.221795	0.0489358	0.0651364
0.0626813	0.0471736	0.512115	0.0697609	0.0507062	0.129788	0.117176	0.23022	0.0597939	0.136517
0.0645774	0.0498611	0.469908	0.0868246	0.0592751	0.122988	0.114587	0.216003	0.0585664	0.0984083
0.129595	0.104959	0.712013	0.165013	0.131058	0.215853	0.185158	0.324101	0.11002	0.348419
0.144892	0.117471	0.599702	0.188318	0.144899	0.240755	0.203483	0.352604	0.12327	0.221961
0.150763	0.122467	0.55472	0.191902	0.151164	0.248096	0.209543	0.357859	0.127807	0.176913
0.157017	0.127902	0.554522	0.199017	0.158511	0.255015	0.215547	0.36199	0.132376	0.176714
0.148917	0.121392	0.496677	0.19352	0.151803	0.239925	0.205082	0.340508	0.124912	0.122387
0.129957	0.105413	0.458464	0.175779	0.131621	0.211419	0.183863	0.305052	0.109428	0.0883597
0.116998	0.094456	0.475638	0.159581	0.117274	0.191651	0.169332	0.279847	0.0988835	0.103476
0.104975	0.0850211	0.453523	0.147504	0.108356	0.1676	0.152941	0.247527	0.0873897	0.0840542
0.107981	0.0885914	0.510805	0.159799	0.117982	0.164157	0.152186	0.241522	0.0873657	0.13531
0.107238	0.0882389	0.529894	0.170331	0.119203	0.162262	0.150656	0.243093	0.0863006	0.153127
0.112192	0.0930752	0.551595	0.183698	0.129501	0.167519	0.154491	0.25465	0.0891985	0.173871
0.108471	0.0875419	0.599377	0.178041	0.111518	0.183297	0.160694	0.288551	0.0922741	0.2216
0.115866	0.0928215	0.582278	0.161293	0.113576	0.202033	0.17282	0.314431	0.100574	0.204181
0.130471	0.104651	0.589845	0.166539	0.126055	0.22655	0.190719	0.342138	0.113439	0.21184
0.140913	0.113056	0.571088	0.171453	0.134282	0.243254	0.203358	0.357939	0.122611	0.19299
0.176906	0.143594	0.644603	0.203961	0.17255	0.291713	0.241706	0.405869	0.151147	0.269792
0.2377	0.195777	0.721292	0.269307	0.239299	0.370472	0.30509	0.483817	0.199097	0.360034
0.266332	0.221107	0.638378	0.308077	0.273772	0.40058	0.331841	0.505473	0.220131	0.262989
0.268737	0.224589	0.542053	0.323277	0.284159	0.391106	0.328197	0.483174	0.218306	0.1647
0.252383	0.211645	0.486713	0.321657	0.272921	0.359036	0.305841	0.43902	0.202015	0.113383
0.22757	0.191391	0.459622	0.307469	0.252225	0.316506	0.274963	0.38561	0.179316	0.0893691
0.19156	0.161507	0.419598	0.28062	0.218822	0.259899	0.232784	0.319237	0.148266	0.0550682
0.161755	0.136248	0.465278	0.25457	0.187565	0.218224	0.200454	0.275859	0.124323	0.0943173
0.129406	0.109028	0.443913	0.2213	0.154361	0.172272	0.164967	0.228811	0.0982628	0.0757463
0.0951846	0.0800799	0.435239	0.186463	0.117976	0.125862	0.128444	0.184376	0.071447	0.0683126
0.0630112	0.0529433	0.436191	0.153101	0.0843579	0.0833858	0.0944043	0.147337	0.0464845	0.0691235
0.0237896	0.0188097	0.431396	0.109221	0.0366443	0.0401769	0.0572461	0.115501	0.018728	0.0650388
-0.0203665	-0.0208612	0.42275	0.0420083	-0.0256153	-0.000332662	0.0198379	0.0893905	-0.00977408	0.0577188
-0.0417152	-0.0406072	0.451262	-0.0133275	-0.0592814	-0.0151223	0.00408942	0.0857563	-0.0221782	0.0820865
-0.0534349	-0.0513129	0.436724	-0.0464738	-0.0769883	-0.0245951	-0.00519737	0.0808178	-0.0293536	0.0695813
-0.0454013	-0.0450866	0.494549	-0.0488972	-0.0715776	-0.00803674	0.00603336	0.10409	-0.0216218	0.120441
-0.0476823	-0.0471302	0.4388	-0.0556371	-0.0748852	-0.0106043	0.003941	0.100896	-0.0231723	0.0713622
-0.051724	-0.0502444	0.417446	-0.0598753	-0.0774666	-0.0188944	-0.00171921	0.0894036	-0.0270741	0.0532582
-0.052157	-0.050844	0.448309	-0.0593444	-0.0793563	-0.017609	-0.00123329	0.0919881	-0.0268534	0.0795302
-0.0410751	-0.0416617	0.489715	-0.0507241	-0.0683525	-0.000300816	0.0116097	0.112764	-0.0177136	0.116073
-0.0339534	-0.0356384	0.472	-0.0434054	-0.0605836	0.00950611	0.0192603	0.122962	-0.012181	0.100254
-0.0420932	-0.0422643	0.405076	-0.0502179	-0.0681246	-0.00483695	0.0091478	0.103255	-0.0192713	0.0429423
-0.0545734	-0.0524677	0.381795	-0.0612982	-0.0798267	-0.0259565	-0.00604175	0.0759734	-0.0299718	0.0238168
-0.0704988	-0.0654902	0.36238	-0.0749609	-0.0945683	-0.0522909	-0.025263	0.0435577	-0.0435488	0.00816008
-0.0872428	-0.0795466	0.366793	-0.0902829	-0.112144	-0.0766335	-0.0439076	0.0164473	-0.0569236	0.0116935
-0.0916553	-0.0832794	0.41851	-0.0954889	-0.11667	-0.0817463	-0.0483847	0.0142754	-0.0602291	0.0541425
-0.0980633	-0.0893096	0.425916	-0.104809	-0.127206	-0.0851449	-0.0526776	0.0162101	-0.063709	0.0603905
-0.100791	-0.0917378	0.418211	-0.11391	-0.130819	-0.0874301	-0.0549926	0.0163811	-0.0654855	0.0538992
-0.108218	-0.0978907	0.389812	-0.12167	-0.137882	-0.09828	-0.0634351	0.00545765	-0.0715441	0.0303578
-0.116326	-0.104972	0.396966	-0.129782	-0.147686	-0.106946	-0.0710886	-0.000623282	-0.0772536	0.0362284
-0.104052	-0.0955831	0.496752	-0.123392	-0.140139	-0.0801098	-0.0531247	0.0386549	-0.0649767	0.122435
-0.111019	-0.102005	0.398169	-0.139968	-0.151067	-0.0863027	-0.0587636	0.032172	-0.0692841	0.0372327
-0.10951	-0.10074	0.407751	-0.144734	-0.149737	-0.0847956	-0.0572814	0.0316268	-0.0681699	0.0451547
-0.111614	-0.102246	0.38304	-0.146477	-0.150598	-0.0909708	-0.0610115	0.0204537	-0.0706309	0.0248293
-0.106446	-0.0975052	0.413513	-0.138017	-0.142868	-0.0870014	-0.0569823	0.022248	-0.0674988	0.0499574
-0.108866	-0.0990826	0.385679	-0.134584	-0.142615	-0.0943645	-0.0616001	0.0111449	-0.0705534	0.0269801
-0.105969	-0.0967316	0.429535	-0.128056	-0.139972	-0.0890679	-0.0579018	0.0189358	-0.0679748	0.0634518
-0.110051	-0.10025	0.399243	-0.132964	-0.1448	-0.0943607	-0.0621188	0.0132584	-0.0710432	0.0381105
-0.105352	-0.0964001	0.435108	-0.129817	-0.14047	-0.0864897	-0.0564041	0.0236888	-0.067013	0.0681954
-0.104451	-0.0954147	0.410838	-0.128165	-0.138095	-0.0868555	-0.0562836	0.0226224	-0.0668152	0.0477303
-0.113031	-0.102393	0.372715	-0.133063	-0.145485	-0.100903	-0.0667035	0.00582117	-0.0741902	0.0164648
-0.125699	-0.113835	0.381804	-0.148113	-0.163595	-0.113229	-0.0777074	-0.00501076	-0.0824957	0.0238199
-0.129969	-0.117347	0.379671	-0.160192	-0.167657	-0.120265	-0.0828693	-0.0138869	-0.0861447	0.022089
-0.136628	-0.122964	0.37043	-0.166807	-0.17476	-0.13007	-0.0903391	-0.025513	-0.0914979	0.0146199
-0.142144	-0.127421	0.367348	-0.172156	-0.179355	-0.139513	-0.0972621	-0.0368691	-0.0963746	0.0121401
-0.142663	-0.128025	0.401116	-0.172033	-0.180815	-0.138499	-0.0970361	-0.0332037	-0.0963334	0.0396499
-0.149595	-0.133719	0.361696	-0.179355	-0.187064	-0.149402	-0.105293	-0.0455266	-0.102213	0.0076157
-0.153001	-0.136932	0.391681	-0.183161	-0.192551	-0.151041	-0.107536	-0.04392	-0.104051	0.0318814
-0.156464	-0.139928	0.379467	-0.189593	-0.19648	-0.154896	-0.110924	-0.0465574	-0.106571	0.0219242
-0.163431	-0.146233	0.37117	-0.199087	-0.20627	-0.161395	-0.116921	-0.0515524	-0.11113	0.0152157
-0.166615	-0.149183	0.374959	-0.207767	-0.211221	-0.163955	-0.119429	-0.0533192	-0.113074	0.0182721
-0.171457	-0.153179	0.351871	-0.214833	-0.215767	-0.171886	-0.125287	-0.0635744	-0.117227	-0.00020971
-0.158252	-0.14221	0.440868	-0.201856	-0.202927	-0.150704	-0.10958	-0.0360686	-0.106068	0.073117
-0.143931	-0.13025	0.447404	-0.1881	-0.188611	-0.128643	-0.0929757	-0.0090397	-0.0942217	0.0787514
-0.125714	-0.114911	0.464455	-0.169435	-0.169535	-0.10189	-0.0725276	0.0221608	-0.0795581	0.0935976
-0.101799	-0.0947423	0.492714	-0.143355	-0.144059	-0.0672056	-0.0459643	0.0617582	-0.0604918	0.118782
-0.0499387	-0.0515992	0.612703	-0.0900735	-0.0918566	0.0123834	0.0136025	0.154936	-0.0180242	0.235461
-0.0198838	-0.0259978	0.528832	-0.057249	-0.0580175	0.0518562	0.0450096	0.192576	0.0048364	0.152141
0.0139717	0.00262557	0.557356	-0.0171543	-0.021185	0.0976557	0.0810676	0.23685	0.0310449	0.17947
0.0302548	0.016955	0.490161	0.00521071	-0.000469672	0.11325	0.0955369	0.242839	0.0420459	0.116489
0.0341038	0.0211534	0.439893	0.0180624	0.00886872	0.108165	0.0949818	0.224337	0.0423788	0.0722976
0.0463419	0.0323749	0.484212	0.0411032	0.0271259	0.116155	0.103971	0.223316	0.0495476	0.111124
0.0580008	0.0434501	0.487857	0.0666631	0.0471253	0.12161	0.111266	0.220668	0.0556047	0.114403
0.0603203	0.0459955	0.485599	0.0830604	0.0531199	0.119505	0.111184	0.214316	0.0559187	0.112374
0.119704	0.0960762	0.69684	0.149346	0.117074	0.205469	0.176332	0.314058	0.103301	0.3299
0.193114	0.158253	0.752296	0.230779	0.195634	0.309351	0.256258	0.428841	0.162332	0.400383
0.218502	0.180311	0.632694	0.26586	0.225381	0.34057	0.281817	0.457537	0.181764	0.256818
0.23572	0.194259	0.639234	0.28501	0.238839	0.368103	0.302803	0.484446	0.197328	0.263909
0.261084	0.216222	0.6426	0.304985	0.26665	0.398409	0.328403	0.508829	0.217118	0.267598
0.285466	0.237241	0.649807	0.331005	0.292	0.427474	0.353263	0.531067	0.236502	0.275562
0.301336	0.251928	0.603915	0.34996	0.313653	0.437906	0.365244	0.529568	0.246608	0.226308
0.299367	0.252009	0.526312	0.361638	0.321266	0.419596	0.355367	0.495694	0.240176	0.149769
0.289354	0.244893	0.515547	0.369849	0.319158	0.393072	0.33812	0.456401	0.227888	0.139708
0.27248	0.231999	0.498236	0.370306	0.310848	0.357432	0.313448	0.410136	0.20997	0.1238
0.250057	0.214482	0.492602	0.368898	0.298149	0.315619	0.283198	0.362638	0.187835	0.118686
0.207878	0.177708	0.495267	0.340269	0.250344	0.265693	0.241518	0.319437	0.15596	0.121099
0.153907	0.130048	0.453056	0.27177	0.182617	0.205732	0.190765	0.267178	0.117273	0.0836514
0.126548	0.10634	0.491774	0.223271	0.150566	0.173815	0.163996	0.241936	0.0971463	0.117931
0.100748	0.0836885	0.493978	0.188709	0.118418	0.146596	0.140166	0.223443	0.0790808	0.11993
0.0883924	0.0720262	0.539917	0.16344	0.0983101	0.141665	0.132549	0.231483	0.0726522	0.162637
0.0766512	0.0606432	0.532396	0.134924	0.0769957	0.138386	0.126231	0.238962	0.0671297	0.155495
0.0677456	0.0521272	0.510827	0.107827	0.0612252	0.134091	0.120702	0.239598	0.0625374	0.135341
0.0670533	0.0513039	0.508575	0.0963436	0.0589468	0.134994	0.120914	0.241308	0.0625623	0.133262
0.102888	0.0810066	0.639593	0.128678	0.0943569	0.190614	0.162205	0.306235	0.0923259	0.264283
0.124753	0.0994351	0.591235	0.149891	0.117399	0.22111	0.185915	0.337179	0.109731	0.213265
0.151658	0.122274	0.611092	0.178649	0.146429	0.257233	0.214465	0.372622	0.130887	0.233785
0.166402	0.135071	0.571453	0.196728	0.16356	0.273659	0.228662	0.383816	0.141703	0.193356
0.190857	0.15658	0.602118	0.22724	0.193838	0.300517	0.251708	0.405611	0.159362	0.224434
0.200173	0.165128	0.564947	0.246603	0.207188	0.307125	0.258829	0.405814	0.165139	0.18692
0.211293	0.175258	0.57896	0.265623	0.222768	0.316434	0.267905	0.410183	0.172375	0.200841
0.217956	0.181219	0.580567	0.279002	0.231285	0.322458	0.273656	0.412902	0.176926	0.202457
0.212319	0.17696	0.531176	0.277476	0.228245	0.309318	0.265041	0.393406	0.170856	0.154348
0.195381	0.163455	0.479114	0.267693	0.215577	0.27802	0.242887	0.353618	0.154865	0.106579
0.200103	0.168153	0.576224	0.282042	0.225097	0.280715	0.245722	0.357532	0.157243	0.19809
0.165473	0.138266	0.461431	0.252819	0.185629	0.236193	0.210188	0.311804	0.130597	0.0909641
0.156503	0.130395	0.54196	0.236085	0.174736	0.226954	0.201919	0.306812	0.124251	0.164586
0.18138	0.150567	0.667105	0.254948	0.195995	0.270915	0.233122	0.364666	0.146696	0.29504
0.245557	0.204544	0.770181	0.311705	0.260096	0.366485	0.305683	0.474551	0.200623	0.424903
0.28749	0.239932	0.728251	0.350821	0.300577	0.426659	0.352791	0.537706	0.236386	0.368889
0.31451	0.263393	0.67832	0.375604	0.329349	0.45969	0.380597	0.56617	0.258181	0.30801
0.364232	0.306579	0.755351	0.425108	0.380371	0.521896	0.432848	0.624093	0.299639	0.4045
0.398786	0.337189	0.720182	0.459855	0.416856	0.560037	0.467136	0.653561	0.327787	0.358656
0.424619	0.361082	0.686466	0.489332	0.448289	0.581563	0.48922	0.663448	0.346819	0.317565
0.43568	0.372709	0.629775	0.512874	0.468797	0.580776	0.493292	0.649393	0.351454	0.253654
0.434126	0.372401	0.612623	0.526192	0.472332	0.56916	0.48675	0.62709	0.346908	0.235397
0.429698	0.370788	0.578908	0.536381	0.480187	0.546906	0.473009	0.591826	0.337043	0.200796
0.435834	0.377769	0.664613	0.563535	0.494947	0.545283	0.474105	0.587424	0.338724	0.292203
0.448725	0.389365	0.734713	0.587658	0.509081	0.562965	0.488078	0.612287	0.350082	0.377183
0.434693	0.375779	0.677327	0.575311	0.489582	0.553713	0.477641	0.609469	0.340767	0.306855
0.406162	0.350127	0.590458	0.541251	0.458908	0.520612	0.449	0.576744	0.317178	0.21248
0.396567	0.341648	0.645205	0.528936	0.449536	0.50999	0.43942	0.569037	0.309305	0.270459
0.390164	0.334711	0.681845	0.518776	0.436105	0.511773	0.43788	0.578385	0.307246	0.312114
0.398553	0.34114	0.709482	0.513143	0.439321	0.529182	0.450422	0.60077	0.3168	0.345322
0.403503	0.345073	0.681309	0.509185	0.441674	0.537563	0.457002	0.60911	0.32196	0.311497
0.415157	0.355629	0.685879	0.516913	0.454659	0.549509	0.46801	0.618383	0.331153	0.316864
0.409332	0.351163	0.617496	0.515891	0.452221	0.53657	0.458958	0.599616	0.32426	0.240544
0.399999	0.344038	0.599268	0.515965	0.448968	0.517169	0.444929	0.574548	0.313526	0.221497
0.364741	0.313428	0.52292	0.493664	0.415183	0.469578	0.40633	0.522562	0.282855	0.146588
0.328785	0.281275	0.544448	0.457443	0.373512	0.42825	0.371205	0.482096	0.254812	0.166979
0.299737	0.255917	0.535981	0.419599	0.341996	0.390884	0.340921	0.443445	0.23126	0.158895
0.28417	0.24313	0.559355	0.403784	0.329757	0.366382	0.322149	0.418575	0.217114	0.181423
0.269473	0.230356	0.586905	0.394896	0.31429	0.349713	0.307613	0.408183	0.205773	0.208851
0.2664	0.226844	0.64176	0.388672	0.306757	0.355086	0.308666	0.426198	0.205852	0.266667
0.221003	0.187057	0.476216	0.336479	0.253874	0.301076	0.263879	0.374571	0.171433	0.104016
0.199889	0.168026	0.551208	0.301044	0.225772	0.281542	0.245757	0.362328	0.157179	0.173489
0.176504	0.146891	0.530414	0.262961	0.193494	0.259357	0.22568	0.345417	0.141511	0.153624
0.155181	0.128327	0.496409	0.226927	0.167809	0.233267	0.204521	0.319061	0.125594	0.122141
0.14876	0.122372	0.541232	0.211682	0.157709	0.228204	0.199582	0.316196	0.121678	0.163894
0.136246	0.112195	0.486717	0.195671	0.146774	0.207137	0.184287	0.291039	0.110664	0.113386
0.127962	0.105272	0.512248	0.190092	0.138518	0.195189	0.175072	0.27923	0.103917	0.136647
0.106843	0.0877138	0.455049	0.170501	0.117811	0.163542	0.15113	0.244765	0.0865152	0.0853862
0.0902172	0.0735505	0.482019	0.154573	0.0995845	0.142338	0.133983	0.225953	0.0738388	0.109162
0.0801396	0.0644076	0.516192	0.140417	0.0853359	0.134941	0.126161	0.225707	0.0676616	0.1403
0.0844042	0.0664045	0.580261	0.131684	0.0801993	0.154601	0.137492	0.257797	0.0749774	0.20214
0.091728	0.0729186	0.533212	0.12786	0.0901883	0.162842	0.144277	0.266323	0.0800653	0.156273
0.0950009	0.075234	0.542599	0.133288	0.0910645	0.171239	0.149704	0.277849	0.0837647	0.165207
0.122799	0.0982603	0.624224	0.156197	0.118172	0.214378	0.181802	0.327569	0.106989	0.247675
0.129214	0.103932	0.539594	0.162733	0.126434	0.220789	0.187582	0.330741	0.111419	0.162348
0.121416	0.0972649	0.494412	0.156183	0.117282	0.208962	0.178987	0.313856	0.105174	0.120331
0.123974	0.0998346	0.517488	0.15795	0.122231	0.208286	0.179804	0.308182	0.106076	0.141506
0.127516	0.102985	0.530889	0.16471	0.126651	0.210884	0.182651	0.307564	0.108341	0.154068
0.140747	0.11489	0.556237	0.18211	0.144998	0.223424	0.19399	0.317188	0.117103	0.178379
0.162889	0.134072	0.606513	0.213766	0.171353	0.251501	0.216376	0.347176	0.133828	0.228995
0.185467	0.153398	0.626454	0.24358	0.196623	0.282354	0.240344	0.381426	0.151653	0.250071
0.237375	0.196899	0.736866	0.296033	0.247442	0.359758	0.299291	0.468519	0.195458	0.379972
0.250088	0.208163	0.608337	0.308783	0.262953	0.37307	0.311115	0.477319	0.204724	0.230928
0.235515	0.196278	0.505064	0.300548	0.250842	0.347717	0.292845	0.443389	0.191285	0.130051
0.225837	0.187528	0.548925	0.290916	0.237291	0.336502	0.283824	0.428813	0.184341	0.171286
0.255437	0.213001	0.662797	0.314179	0.269095	0.374409	0.314609	0.466085	0.207844	0.290135
0.295461	0.24811	0.69525	0.359012	0.315018	0.421898	0.354383	0.511418	0.238822	0.328014
