# Supplementary material for: The role of global economic policy uncertainty in long-run volatilities and correlations of U.S. industry-level stock returns and crude oil
Source: PLoS One. 2018 Feb 8;13(2):e0192305. doi: 10.1371/journal.pone.0192305 (PMC5805266; doi:10.1371/journal.pone.0192305)
Supplement: S1 File — This is the package of supporting files. In this package, the readers can find the primary dataset in the XLSX/XLS files. The description of the data is also provided. (ZIP) [file pone.0192305.s001.zip › Minimal Underlying Data/The long-run correlations between 10 industries and oil spot price.xlsx]

## Sheet: Sheet1
COND	CONS	ENRS	FINL	HLTH	INDU	INFT	MATR	TELS	UTIL
-0.0306352	-0.045027	0.521649	-0.0509319	-0.0657274	0.00725141	0.0111662	0.138325	-0.00088838	0.162928
-0.0148239	-0.0290802	0.493666	-0.0344678	-0.0493284	0.0310139	0.0276551	0.164345	0.0152518	0.137465
-0.00595518	-0.0211534	0.457426	-0.0225927	-0.0387273	0.0412	0.0367097	0.17103	0.0198378	0.105545
0.00305589	-0.0128441	0.464844	-0.0114481	-0.0284002	0.0521905	0.0459537	0.17892	0.0251545	0.111966
0.0046804	-0.0123616	0.4325	-0.00719798	-0.0252988	0.0508855	0.0474442	0.171292	0.0209833	0.0842365
0.00999219	-0.00776009	0.455169	-0.000413892	-0.0190087	0.0562475	0.0528458	0.172749	0.0222734	0.10357
0.0166524	-0.00296429	0.452617	0.011516	-0.00942338	0.0605035	0.0594195	0.171639	0.0219765	0.101381
0.0355179	0.0139846	0.510962	0.0376753	0.0135283	0.0830363	0.0786061	0.193989	0.0359223	0.153092
0.0619861	0.0388004	0.555594	0.0720446	0.0444765	0.117647	0.105647	0.23185	0.0595775	0.19495
0.0850363	0.0610509	0.56407	0.100252	0.0705529	0.14935	0.129254	0.267038	0.0819213	0.203168
0.0872525	0.0631219	0.49882	0.10306	0.0731127	0.152053	0.131512	0.268159	0.0828911	0.14212
0.0842233	0.0606338	0.483253	0.0975071	0.0687911	0.148774	0.128508	0.262668	0.0796739	0.128166
0.0889182	0.0651741	0.504032	0.102362	0.0737533	0.15479	0.133329	0.266415	0.0823867	0.146796
0.0799974	0.0551652	0.438432	0.094739	0.0654529	0.138256	0.123959	0.242098	0.0674058	0.0892772
0.0581892	0.0324509	0.380645	0.0723152	0.0430651	0.103237	0.101315	0.197267	0.0396799	0.0414295
0.0372975	0.0103428	0.375948	0.0526456	0.0224858	0.0688829	0.0794912	0.155094	0.0137233	0.0376217
0.0201227	-0.00717826	0.399987	0.0352723	0.00488403	0.0427362	0.0616235	0.126968	-0.00379402	0.0571426
0.00423048	-0.0230161	0.407867	0.0190968	-0.0115674	0.0199645	0.0451146	0.105925	-0.0171664	0.0636385
-0.0145208	-0.0400338	0.409697	-0.00474838	-0.0334322	-0.00224025	0.0259182	0.0896171	-0.0278303	0.0651545
-0.0420018	-0.0644529	0.372735	-0.0423226	-0.0666421	-0.0339925	-0.00214974	0.0631838	-0.0444918	0.0350535
-0.0607018	-0.0797009	0.39764	-0.0718588	-0.0912408	-0.0517068	-0.0210274	0.053251	-0.0511835	0.0552179
-0.075253	-0.0921513	0.384856	-0.0929307	-0.109405	-0.0671247	-0.0358507	0.042277	-0.0582427	0.0448177
-0.0856947	-0.100653	0.390583	-0.109107	-0.123001	-0.076905	-0.046419	0.0370535	-0.0617746	0.0494619
-0.100342	-0.112947	0.364064	-0.131845	-0.141933	-0.0921982	-0.0613049	0.0238136	-0.0699103	0.028116
-0.10546	-0.117114	0.379241	-0.140299	-0.148784	-0.0972126	-0.0664836	0.0198486	-0.0723857	0.0402665
-0.110369	-0.122158	0.3631	-0.145195	-0.153723	-0.104941	-0.0716544	0.0105064	-0.0779621	0.027344
-0.115235	-0.127112	0.362943	-0.149904	-0.158581	-0.112349	-0.0767798	0.00238137	-0.0828842	0.0272132
-0.0998887	-0.111336	0.460587	-0.133974	-0.142887	-0.0877643	-0.0606269	0.0354951	-0.0635011	0.108228
-0.0829878	-0.0940584	0.471266	-0.116489	-0.125572	-0.0611796	-0.0428705	0.0690409	-0.0435725	0.117578
-0.0865886	-0.0975069	0.380571	-0.121316	-0.12978	-0.0664221	-0.046598	0.060872	-0.0482251	0.0413837
-0.0976393	-0.109053	0.334235	-0.132199	-0.140802	-0.0846606	-0.0582512	0.0358091	-0.0628972	0.00463057
-0.102977	-0.114284	0.36533	-0.138532	-0.146666	-0.0925034	-0.0638165	0.025656	-0.0688614	0.0291028
-0.101311	-0.112725	0.393826	-0.13651	-0.144792	-0.0903444	-0.0620903	0.0279197	-0.0675058	0.0520974
-0.065109	-0.07664	0.54235	-0.0967033	-0.106419	-0.0361581	-0.0242497	0.0942574	-0.0280035	0.18226
-0.0367763	-0.0493748	0.514266	-0.0629209	-0.0749437	0.00315964	0.00510896	0.137549	-0.00158152	0.156156
-0.0130756	-0.0268149	0.50566	-0.0342511	-0.0483172	0.0350305	0.0295737	0.170033	0.0186809	0.148288
0.00837726	-0.00707541	0.501286	-0.00626718	-0.0231407	0.0618023	0.0515454	0.194761	0.0344556	0.144319
0.0361372	0.0188971	0.537406	0.0294375	0.00912493	0.0977459	0.079979	0.230382	0.0571556	0.177636
0.0556789	0.0382372	0.532645	0.0507007	0.0299675	0.125426	0.100164	0.257198	0.0746436	0.173183
0.0568455	0.0388523	0.457808	0.0514853	0.0312177	0.124534	0.101309	0.247848	0.0695542	0.105894
0.051532	0.0309507	0.406696	0.0511391	0.0286407	0.108492	0.0953778	0.217897	0.0516169	0.0626958
0.0671368	0.0433067	0.495597	0.0770331	0.0499412	0.122019	0.110897	0.225209	0.0566425	0.139149
0.0664019	0.0398724	0.449061	0.0838157	0.0531234	0.1133	0.109639	0.209459	0.0470505	0.098343
0.135646	0.107725	0.713359	0.166289	0.130354	0.211013	0.180524	0.323933	0.119681	0.364817
0.153059	0.125791	0.591586	0.183571	0.148085	0.237527	0.19846	0.353335	0.139313	0.230477
0.159201	0.131547	0.542368	0.190901	0.155049	0.244833	0.204677	0.357558	0.142596	0.182365
0.165474	0.137156	0.542169	0.199138	0.162557	0.251532	0.210972	0.360527	0.145068	0.182152
0.155849	0.126581	0.478552	0.190452	0.153288	0.234855	0.200987	0.336484	0.12959	0.124025
0.135262	0.105817	0.436443	0.167065	0.130923	0.204383	0.179921	0.298104	0.104883	0.0875782
0.121227	0.091604	0.455399	0.150763	0.115586	0.183133	0.165528	0.270958	0.087638	0.10377
0.106446	0.0751032	0.430998	0.138544	0.101962	0.156656	0.150049	0.236545	0.065936	0.0829653
0.107188	0.0736367	0.494148	0.146522	0.106399	0.152093	0.150383	0.231058	0.0621746	0.137858
0.105867	0.072144	0.515129	0.14681	0.105748	0.150438	0.148965	0.234634	0.0637714	0.156926
0.109995	0.075788	0.538965	0.155963	0.112154	0.156536	0.153054	0.249086	0.072117	0.179112
0.11209	0.0839215	0.591294	0.141793	0.105704	0.176794	0.156306	0.287511	0.0957336	0.230089
0.122436	0.0964375	0.572576	0.147149	0.113639	0.197751	0.167322	0.314969	0.113449	0.211498
0.139303	0.114096	0.580863	0.163272	0.130495	0.223866	0.184756	0.343207	0.132322	0.219675
0.15136	0.126478	0.560324	0.174421	0.142493	0.241229	0.197175	0.358134	0.142851	0.199546
0.189587	0.163543	0.640559	0.21899	0.18504	0.291205	0.235966	0.406357	0.176346	0.281432
0.253408	0.225325	0.723254	0.294768	0.256821	0.372439	0.300274	0.485669	0.233727	0.377088
0.281749	0.250886	0.63374	0.332144	0.290923	0.40195	0.328351	0.505231	0.249463	0.274196
0.28065	0.245797	0.528443	0.340257	0.294897	0.389445	0.326567	0.478664	0.23097	0.169307
0.260346	0.222465	0.467577	0.32469	0.276743	0.35379	0.305612	0.429955	0.19682	0.114382
0.231335	0.191059	0.437723	0.298474	0.248545	0.307576	0.275886	0.372573	0.157601	0.0886594
0.190828	0.149088	0.393557	0.257834	0.206939	0.247142	0.234506	0.302826	0.11129	0.0519073
0.158875	0.117738	0.443987	0.221516	0.171852	0.203766	0.202021	0.259221	0.0825477	0.0939595
0.123975	0.083541	0.420397	0.182311	0.133763	0.156095	0.166395	0.212506	0.0522021	0.0740639
0.0876916	0.0488579	0.410831	0.139708	0.093195	0.10863	0.129355	0.169539	0.0244074	0.0660987
0.0537169	0.016929	0.411885	0.0997147	0.055031	0.0658775	0.0946175	0.135158	0.00198215	0.0669674
0.0149988	-0.0168214	0.406592	0.0462595	0.00756784	0.0239989	0.0553889	0.106921	-0.0166884	0.0625908
-0.0257113	-0.0497273	0.397048	-0.0195319	-0.0468659	-0.0138925	0.0145194	0.084194	-0.0317358	0.0547471
-0.0439816	-0.0629087	0.428523	-0.0536658	-0.0736075	-0.0264012	-0.00356916	0.0832001	-0.0331653	0.0808564
-0.054372	-0.0708745	0.412468	-0.0718447	-0.0881479	-0.0349473	-0.0139537	0.0792504	-0.0358914	0.0674582
-0.0444113	-0.0598363	0.47625	-0.0638878	-0.0791323	-0.0168004	-0.00336466	0.104302	-0.0210499	0.121938
-0.0465783	-0.0617414	0.414743	-0.0672961	-0.0819265	-0.0194393	-0.00556911	0.100717	-0.0231262	0.069367
-0.0516081	-0.0672933	0.391189	-0.0712037	-0.0864477	-0.0284881	-0.0109148	0.0883131	-0.0304655	0.0499675
-0.0514955	-0.0666532	0.425266	-0.0727145	-0.0871577	-0.0268619	-0.0106954	0.091122	-0.028806	0.0781175
-0.0392876	-0.0544668	0.470921	-0.0593483	-0.0742106	-0.00862164	0.00203051	0.112842	-0.0157207	0.117261
-0.0317775	-0.0473309	0.451376	-0.0502706	-0.0657772	0.00144134	0.00978879	0.123047	-0.00940571	0.10032
-0.041111	-0.0571164	0.377518	-0.0596676	-0.0751916	-0.0140983	-1.05567e-05	0.101649	-0.0220809	0.0389142
-0.0552569	-0.0716923	0.351837	-0.0742009	-0.0896507	-0.0367059	-0.0148392	0.0726811	-0.0393455	0.0184207
-0.0732335	-0.0900153	0.330411	-0.0926641	-0.108076	-0.0646254	-0.033683	0.0388972	-0.0595577	0.00164687
-0.0912088	-0.107436	0.33529	-0.113482	-0.127717	-0.0898376	-0.0523874	0.0114524	-0.0761484	0.00543185
-0.0957535	-0.111444	0.39239	-0.118979	-0.132913	-0.0946249	-0.0570644	0.0106706	-0.0770778	0.0509143
-0.100979	-0.114852	0.400549	-0.12953	-0.140963	-0.0970209	-0.0622012	0.0142474	-0.0754287	0.0576098
-0.103513	-0.116825	0.392039	-0.13343	-0.144271	-0.0989474	-0.0647593	0.0153858	-0.0750499	0.0506543
-0.111619	-0.12467	0.360685	-0.142208	-0.152881	-0.11002	-0.0732211	0.00475028	-0.0815951	0.0254292
-0.119552	-0.131458	0.368595	-0.153224	-0.162574	-0.11828	-0.0813396	-0.000532262	-0.0850421	0.0317191
-0.103944	-0.113798	0.478691	-0.141698	-0.149029	-0.0887014	-0.0645983	0.0418029	-0.0602835	0.124073
-0.110112	-0.118703	0.369881	-0.152677	-0.157641	-0.0947188	-0.0708071	0.0345831	-0.0644212	0.0327966
-0.108565	-0.117417	0.380499	-0.15089	-0.155878	-0.0934695	-0.0692215	0.0331492	-0.0650046	0.0412838
-0.111579	-0.121233	0.353211	-0.152508	-0.158109	-0.100615	-0.0725198	0.0204981	-0.0722267	0.0195056
-0.107043	-0.117832	0.386867	-0.144531	-0.151738	-0.0971189	-0.0679779	0.0218739	-0.0712691	0.04643
-0.11077	-0.12251	0.356123	-0.145671	-0.154181	-0.10538	-0.0720679	0.0100121	-0.0782386	0.02181
-0.107411	-0.118943	0.404555	-0.142393	-0.150869	-0.0996059	-0.0685126	0.0186144	-0.073279	0.0608896
-0.111586	-0.122814	0.371094	-0.14781	-0.15571	-0.105005	-0.0728309	0.0128613	-0.0767473	0.0337362
-0.106278	-0.117379	0.410703	-0.14239	-0.150305	-0.0966051	-0.0672451	0.0240692	-0.0701916	0.0659726
-0.105849	-0.11742	0.383894	-0.140328	-0.149061	-0.0971923	-0.0668894	0.0229591	-0.0708557	0.0440442
-0.115579	-0.127267	0.34181	-0.149945	-0.158888	-0.111941	-0.0771218	0.00551665	-0.0812358	0.010544
-0.127285	-0.136935	0.351859	-0.168829	-0.174321	-0.123852	-0.0890076	-0.00522519	-0.087759	0.0184236
-0.132086	-0.141822	0.349501	-0.173779	-0.179224	-0.131309	-0.0940631	-0.0144889	-0.093248	0.0165693
-0.139226	-0.148787	0.339299	-0.182062	-0.186979	-0.141533	-0.101527	-0.0264598	-0.100384	0.00856713
-0.145593	-0.155351	0.3359	-0.18808	-0.193234	-0.151494	-0.10826	-0.037997	-0.107308	0.0059104
-0.1457	-0.154954	0.373185	-0.189363	-0.193977	-0.150033	-0.108283	-0.0333815	-0.104825	0.035385
-0.15345	-0.162685	0.329649	-0.19726	-0.201903	-0.161358	-0.116436	-0.0457775	-0.112294	0.00106395
-0.156207	-0.164425	0.362768	-0.202781	-0.20614	-0.162391	-0.11915	-0.043196	-0.111041	0.027061
-0.159666	-0.167433	0.349272	-0.207286	-0.21022	-0.166067	-0.122712	-0.045398	-0.112506	0.0163929
-0.166076	-0.17264	0.340116	-0.217529	-0.218643	-0.172207	-0.129227	-0.0501172	-0.115433	0.00920545
-0.168858	-0.174769	0.344302	-0.222491	-0.222543	-0.174555	-0.132028	-0.0517709	-0.116462	0.0124798
-0.174288	-0.180292	0.318814	-0.228061	-0.228062	-0.182956	-0.137762	-0.0625861	-0.122814	-0.00731875
-0.159641	-0.16551	0.417077	-0.212548	-0.212937	-0.160533	-0.122327	-0.0334094	-0.105727	0.0712453
-0.143971	-0.149962	0.424259	-0.195399	-0.196425	-0.13739	-0.105875	-0.00524022	-0.0890485	0.0772834
-0.1244	-0.13091	0.44307	-0.172946	-0.175241	-0.109559	-0.0854222	0.0268664	-0.0698571	0.0931889
-0.0988349	-0.106147	0.474219	-0.14312	-0.147286	-0.073536	-0.0587724	0.0673972	-0.0454406	0.120163
-0.0420814	-0.0499126	0.60586	-0.0802525	-0.0867932	0.00997384	0.000432758	0.163754	0.0131147	0.244871
-0.0108642	-0.0207622	0.513923	-0.0412272	-0.0510455	0.050031	0.0325609	0.200152	0.0364728	0.155872
0.0247935	0.0130104	0.545288	0.00189559	-0.0108597	0.0967667	0.06924	0.243343	0.0644667	0.185097
0.0403613	0.0258868	0.471371	0.0247862	0.00897914	0.111051	0.0848946	0.245923	0.0672982	0.117709
0.0417958	0.0242024	0.41595	0.0333405	0.0143724	0.103317	0.0858387	0.223113	0.0540742	0.0703691
0.0523747	0.0317333	0.464858	0.0523431	0.0296749	0.109633	0.0962348	0.219677	0.0526647	0.111961
0.0616322	0.0375364	0.46886	0.0720799	0.0445768	0.113319	0.10516	0.215323	0.0504207	0.115474
0.0625785	0.0368992	0.46637	0.0773594	0.0478354	0.110151	0.105848	0.208184	0.0461042	0.113301
0.126267	0.0995454	0.697058	0.15179	0.118204	0.200589	0.171149	0.313599	0.112863	0.345227
0.20498	0.177377	0.756287	0.242599	0.204876	0.309646	0.251277	0.433367	0.194054	0.419594
0.231047	0.202088	0.627543	0.275366	0.235081	0.341525	0.277458	0.461309	0.214759	0.267628
0.251079	0.223167	0.634705	0.293213	0.254641	0.370431	0.297925	0.48736	0.234587	0.275173
0.277341	0.248073	0.638361	0.324596	0.284483	0.40089	0.324173	0.509928	0.252566	0.279099
0.302841	0.272395	0.646185	0.353727	0.312909	0.42994	0.349609	0.530153	0.26918	0.28757
0.316959	0.283113	0.596215	0.376018	0.332125	0.438361	0.36319	0.525065	0.266656	0.235113
0.310259	0.271369	0.511154	0.380132	0.331308	0.416022	0.355634	0.486084	0.238619	0.153334
0.295677	0.252626	0.499341	0.37386	0.320967	0.385698	0.340305	0.44276	0.207876	0.142566
0.273646	0.226704	0.480285	0.359994	0.302727	0.346213	0.317466	0.39359	0.173569	0.125537
0.24577	0.195751	0.474084	0.340108	0.278033	0.301176	0.288743	0.345206	0.140209	0.120061
0.202788	0.155916	0.477022	0.286836	0.228048	0.250962	0.245698	0.303784	0.111574	0.122644
0.149621	0.108319	0.430475	0.213834	0.162959	0.191149	0.192487	0.252915	0.0775827	0.0825339
0.121984	0.0833073	0.473187	0.177963	0.130135	0.159546	0.164617	0.23001	0.06195	0.119252
0.0967895	0.0614969	0.475602	0.142606	0.0988428	0.133316	0.139317	0.214218	0.05091	0.121393
0.0869285	0.055576	0.526151	0.122372	0.0831336	0.130868	0.129859	0.22602	0.0572231	0.167098
0.078187	0.0509301	0.517869	0.101743	0.067943	0.129928	0.121599	0.236049	0.0628437	0.159459
0.0711722	0.0464907	0.494144	0.0864476	0.0565204	0.126809	0.114849	0.237466	0.063519	0.137892
0.0710182	0.0468776	0.491672	0.0845921	0.0554947	0.128012	0.114794	0.239118	0.0646158	0.135666
0.110664	0.0869193	0.635135	0.127456	0.097535	0.186924	0.155663	0.307139	0.108113	0.27557
0.134066	0.1097	0.582362	0.154552	0.123404	0.218493	0.179559	0.33815	0.128928	0.221196
0.162534	0.137141	0.604072	0.188231	0.1553	0.255673	0.208494	0.373502	0.15318	0.243085
0.177353	0.150449	0.560716	0.207535	0.172977	0.271697	0.22336	0.382965	0.160396	0.199937
0.201537	0.172165	0.594282	0.240512	0.202442	0.298319	0.247531	0.403711	0.175347	0.233113
0.209809	0.178428	0.553587	0.254273	0.213934	0.303857	0.255587	0.401981	0.17484	0.193061
0.219985	0.186666	0.568956	0.270371	0.227558	0.312398	0.265569	0.405112	0.17751	0.207931
0.226304	0.191945	0.570711	0.279491	0.235618	0.317957	0.271799	0.406938	0.179133	0.209657
0.218805	0.182878	0.516513	0.274667	0.229465	0.303069	0.263934	0.385369	0.164682	0.158232
0.198376	0.160361	0.459205	0.25756	0.210332	0.26891	0.242821	0.342897	0.136297	0.107095
0.201949	0.162793	0.565988	0.266131	0.216447	0.271526	0.246215	0.348109	0.139361	0.204992
0.166065	0.128613	0.439684	0.221887	0.175265	0.2256	0.209979	0.301214	0.108148	0.0903695
0.157267	0.120993	0.528407	0.209871	0.164446	0.216828	0.201189	0.297759	0.105303	0.169182
0.186352	0.152306	0.66496	0.236911	0.192998	0.264765	0.231232	0.360653	0.14601	0.308265
0.256942	0.2244	0.775229	0.312248	0.267701	0.366333	0.303008	0.476691	0.226786	0.445328
0.303136	0.271702	0.730652	0.359992	0.316016	0.429651	0.349654	0.541414	0.276078	0.386434
0.331467	0.299296	0.677021	0.392243	0.347374	0.463282	0.377877	0.56862	0.298613	0.322032
0.384312	0.352063	0.759533	0.449498	0.404317	0.527365	0.430408	0.62657	0.347841	0.42392
0.419974	0.386559	0.722029	0.489415	0.443695	0.56552	0.465446	0.654118	0.373534	0.375635
0.444523	0.408064	0.685815	0.521507	0.473501	0.585547	0.48908	0.660949	0.381329	0.332163
0.451769	0.410449	0.624397	0.539514	0.487204	0.581817	0.495389	0.642706	0.366592	0.264257
0.447261	0.402348	0.605728	0.541178	0.486306	0.567475	0.49041	0.616566	0.345059	0.244805
0.436999	0.386055	0.568882	0.54405	0.483151	0.541189	0.47933	0.577183	0.313131	0.207884
0.440124	0.386139	0.662253	0.555829	0.491116	0.53833	0.481851	0.573175	0.30955	0.305253
0.453916	0.400927	0.737586	0.570152	0.505445	0.557814	0.495494	0.601874	0.332094	0.395177
0.441605	0.391126	0.675946	0.551654	0.489098	0.549666	0.483842	0.600533	0.330288	0.320808
0.41211	0.361935	0.581496	0.519387	0.456983	0.515441	0.454884	0.566499	0.302269	0.220359
0.40213	0.352366	0.641206	0.508892	0.446186	0.504907	0.44508	0.559502	0.296222	0.282141
0.39848	0.351977	0.680858	0.497365	0.437959	0.508573	0.442029	0.570834	0.304703	0.326384
0.40968	0.365631	0.710587	0.503393	0.446666	0.527921	0.453506	0.594994	0.324196	0.361546
0.415851	0.37261	0.680256	0.507315	0.451901	0.536821	0.459743	0.603243	0.331303	0.32573
0.427525	0.383608	0.685196	0.520992	0.465171	0.548693	0.471129	0.612092	0.339142	0.33142
0.419595	0.373559	0.61102	0.516823	0.459179	0.533983	0.462981	0.591023	0.322092	0.250291
0.407066	0.358258	0.591151	0.510355	0.449561	0.512426	0.450152	0.563831	0.300316	0.22998
0.368703	0.318645	0.507425	0.472228	0.409986	0.462127	0.411962	0.508853	0.257675	0.14993
0.332274	0.283829	0.531119	0.428247	0.368275	0.419673	0.37598	0.46724	0.226431	0.171742
0.30172	0.253652	0.521809	0.393715	0.334662	0.380702	0.345476	0.427575	0.197619	0.163097
0.283708	0.234654	0.547478	0.377942	0.317163	0.354854	0.327184	0.403158	0.179888	0.187185
0.268593	0.220697	0.577655	0.360304	0.299988	0.338566	0.312135	0.395205	0.17332	0.216484
0.26777	0.222878	0.637466	0.353613	0.295685	0.346518	0.311794	0.417597	0.187609	0.278108
0.22163	0.179669	0.455961	0.295766	0.241894	0.291492	0.265676	0.365137	0.151046	0.104352
0.201777	0.163009	0.538558	0.266238	0.216234	0.272986	0.246082	0.354462	0.14315	0.178703
0.179892	0.144526	0.515687	0.232706	0.187646	0.251533	0.224432	0.338168	0.131833	0.157458
0.158258	0.124366	0.478267	0.204519	0.162079	0.22482	0.202634	0.311048	0.113836	0.123761
0.152625	0.119978	0.527596	0.194481	0.154058	0.220147	0.197112	0.308721	0.11209	0.168443
0.138207	0.104844	0.467582	0.180621	0.139613	0.197569	0.182229	0.282409	0.0950215	0.114386
0.129186	0.0959529	0.495725	0.170695	0.129881	0.185196	0.173002	0.270915	0.087345	0.13929
0.105971	0.0727928	0.432669	0.145598	0.105114	0.152043	0.149172	0.235715	0.0647008	0.0843928
0.0886797	0.0566711	0.462435	0.124416	0.0852931	0.130676	0.131578	0.217813	0.0528841	0.109861
0.0796965	0.0499573	0.500067	0.109335	0.072789	0.12451	0.122719	0.219699	0.0533815	0.1432
0.0882435	0.0621647	0.570397	0.108187	0.0764795	0.147371	0.132201	0.255138	0.0751231	0.209317
0.0953189	0.0684692	0.518751	0.118788	0.085446	0.155754	0.139329	0.263959	0.0807639	0.160293
0.0999334	0.0740509	0.529084	0.12109	0.0889447	0.165129	0.144254	0.276126	0.088517	0.169847
0.130781	0.105322	0.618404	0.154024	0.121497	0.210822	0.175993	0.328005	0.122248	0.257888
0.136968	0.11061	0.525748	0.162981	0.129304	0.216879	0.182175	0.329888	0.123988	0.166791
0.128646	0.10217	0.476062	0.15284	0.120015	0.203976	0.173655	0.310729	0.111947	0.121822
0.130262	0.102484	0.501489	0.157594	0.123395	0.20231	0.175088	0.303476	0.10766	0.14449
0.133523	0.104942	0.516221	0.162525	0.127726	0.204367	0.178299	0.301936	0.106949	0.157932
0.145871	0.115263	0.544059	0.181804	0.143988	0.216438	0.190567	0.311363	0.113282	0.183931
0.16855	0.13667	0.599086	0.210952	0.17051	0.245455	0.213491	0.342819	0.133959	0.237977
0.192381	0.159969	0.620811	0.239453	0.19727	0.27779	0.237657	0.378771	0.158071	0.26044
0.2497	0.218516	0.739893	0.299829	0.257602	0.359815	0.295959	0.470058	0.222099	0.398115
0.262239	0.229761	0.601005	0.316578	0.272785	0.372798	0.30839	0.477295	0.228138	0.240041
0.245138	0.211048	0.487768	0.301203	0.256239	0.344997	0.290867	0.439551	0.201783	0.13223
0.235757	0.20229	0.536042	0.287462	0.244511	0.3331	0.28153	0.422939	0.190568	0.176347
0.266856	0.232422	0.660296	0.323651	0.279256	0.372134	0.312765	0.46103	0.218022	0.303057
0.307795	0.271363	0.695299	0.373844	0.326344	0.420674	0.353536	0.507364	0.252618	0.343232
