# Supplementary material for: The role of global economic policy uncertainty in long-run volatilities and correlations of U.S. industry-level stock returns and crude oil
Source: PLoS One. 2018 Feb 8;13(2):e0192305. doi: 10.1371/journal.pone.0192305 (PMC5805266; doi:10.1371/journal.pone.0192305)
Supplement: S1 File — This is the package of supporting files. In this package, the readers can find the primary dataset in the XLSX/XLS files. The description of the data is also provided. (ZIP) [file pone.0192305.s001.zip › Minimal Underlying Data/The long-run volatilities of 10 industries.xlsx]

## Sheet: Sheet1
COND	CONS	ENRS	FINL	HLTH	INDU	INFT	MATR	TELS	UTIL
0.933432	0.541597	1.93807	1.49484	0.993255	0.83666	2.75265	1.36161	1.00467	0.104333
0.928788	0.541687	2.31639	1.43835	1.01222	0.810595	2.95663	1.53119	1.20143	0.12373
0.913297	0.533506	2.29871	1.44443	1.00995	0.813737	2.94049	1.52349	1.19223	0.122827
0.904018	0.531791	2.28606	1.44529	1.00855	0.814955	2.9246	1.51796	1.18565	0.12218
0.889402	0.526766	2.27051	1.43634	1.00898	0.812493	2.91923	1.51116	1.17756	0.121385
0.890207	0.529128	2.2548	1.43277	1.00881	0.811618	2.90996	1.50427	1.16939	0.120582
0.891515	0.529511	2.23687	1.4301	1.00875	0.810831	2.9011	1.49638	1.16006	0.119665
0.919709	0.541476	2.19704	1.44798	1.00541	0.817198	2.87109	1.47879	1.13935	0.117627
0.955922	0.552825	2.12346	1.48078	0.999554	0.828982	2.82807	1.446	1.10107	0.113857
1.03067	0.578803	2.01038	1.55021	0.987644	0.853912	2.75482	1.39484	1.04227	0.108053
1.00062	0.556455	1.95024	1.56543	0.983629	0.860677	2.72506	1.36723	1.01099	0.10496
0.94905	0.539474	1.93566	1.54572	0.98496	0.855289	2.72666	1.36049	1.00341	0.104209
0.92663	0.536943	1.94305	1.52491	0.986922	0.848937	2.73096	1.36391	1.00725	0.104589
0.920066	0.53705	1.95034	1.50817	0.98877	0.843428	2.73117	1.36728	1.01105	0.104965
0.882453	0.521652	1.97081	1.46782	0.995116	0.828995	2.75529	1.37671	1.02169	0.106018
0.853925	0.514332	2.00137	1.42518	1.00307	0.812851	2.78955	1.39072	1.03758	0.107589
0.848062	0.515658	2.02122	1.39651	1.0098	0.801016	2.82378	1.39979	1.0479	0.10861
0.854603	0.519257	2.03895	1.38243	1.01464	0.794199	2.85406	1.40786	1.05712	0.10952
0.859201	0.520256	2.05636	1.37521	1.01844	0.79	2.88948	1.41576	1.06618	0.110415
0.852082	0.51644	2.10291	1.36516	1.02256	0.785116	2.93588	1.43677	1.09039	0.112803
0.848199	0.515774	2.17311	1.35791	1.02577	0.781578	2.98881	1.46817	1.1269	0.116402
0.848595	0.516501	2.2897	1.35458	1.02766	0.779763	3.02277	1.51955	1.18755	0.122366
0.848082	0.516191	2.36884	1.35221	1.02895	0.778512	3.04503	1.55392	1.22872	0.126407
0.84041	0.512843	2.42433	1.34533	1.03081	0.775775	3.06895	1.57779	1.25759	0.129237
0.839815	0.513694	2.47427	1.34178	1.03189	0.774287	3.08705	1.59911	1.28357	0.131782
0.832968	0.51069	2.53144	1.33432	1.03357	0.771384	3.10009	1.62334	1.31333	0.134692
0.831901	0.5112	2.55422	1.32969	1.03481	0.769437	3.1079	1.63293	1.32518	0.135851
0.838847	0.514445	2.55374	1.3317	1.03486	0.769896	3.11068	1.63273	1.32493	0.135827
0.879271	0.531363	2.51834	1.36086	1.02966	0.780351	3.08488	1.6178	1.30651	0.134025
0.893972	0.531819	2.49081	1.38429	1.02498	0.789163	3.0596	1.60614	1.29218	0.132624
0.85459	0.512707	2.50802	1.37037	1.02672	0.784787	3.06683	1.61344	1.30114	0.1335
0.828689	0.506876	2.52981	1.34974	1.03006	0.77765	3.08362	1.62265	1.31248	0.134609
0.834496	0.51315	2.53561	1.34414	1.03103	0.775596	3.08846	1.6251	1.31549	0.134904
0.865681	0.526053	2.51381	1.36074	1.02796	0.781518	3.06971	1.61588	1.30415	0.133795
0.926288	0.547827	2.44474	1.4089	1.01891	0.799009	3.01355	1.58652	1.26821	0.130278
0.934569	0.542633	2.38188	1.43785	1.01276	0.810123	2.97049	1.55955	1.2355	0.127073
0.932753	0.540976	2.32547	1.457	1.00806	0.817972	2.93202	1.53514	1.20615	0.124193
0.943697	0.546005	2.25455	1.47934	1.00277	0.827018	2.88971	1.50416	1.16926	0.120569
0.953098	0.548466	2.18261	1.49958	0.997768	0.835415	2.8499	1.47239	1.13184	0.116888
0.924969	0.535354	2.14425	1.49099	0.997409	0.833688	2.84088	1.4553	1.11189	0.114923
0.886534	0.522801	2.16117	1.46123	1.00092	0.823991	2.85063	1.46285	1.12069	0.11579
0.901624	0.534631	2.15443	1.45831	1.00072	0.823062	2.83215	1.45985	1.11718	0.115445
0.897657	0.530585	2.11992	1.44865	1.00217	0.819415	2.82207	1.44441	1.09923	0.113675
1.03785	0.59053	1.97435	1.54179	0.987213	0.851891	2.73031	1.37833	1.02353	0.1062
1.11518	0.601055	1.83588	1.63465	0.972078	0.884943	2.64126	1.31391	0.951534	0.0990666
1.0389	0.561444	1.7836	1.63698	0.969477	0.887907	2.62144	1.28916	0.924357	0.0963674
0.986986	0.550536	1.77995	1.6172	0.970198	0.883006	2.61494	1.28743	0.922459	0.0961788
0.957034	0.544876	1.77651	1.58984	0.972601	0.874803	2.61671	1.28579	0.920669	0.0960008
0.914295	0.530663	1.79292	1.5419	0.978953	0.85858	2.6416	1.29359	0.929198	0.0968485
0.895914	0.528419	1.82052	1.50158	0.98533	0.843928	2.66899	1.30667	0.943548	0.0982738
0.887125	0.526987	1.85387	1.46911	0.991522	0.831208	2.69231	1.32238	0.960889	0.0999948
0.898457	0.533015	1.85663	1.45618	0.995418	0.824928	2.70348	1.32367	0.962324	0.100137
0.923534	0.542114	1.826	1.46352	0.996385	0.825865	2.70965	1.30925	0.946396	0.0985565
0.945739	0.547992	1.80532	1.48101	0.995523	0.830845	2.71086	1.29948	0.935648	0.0974892
0.980863	0.559693	1.76379	1.51607	0.99123	0.842728	2.71941	1.27972	0.914058	0.0953436
0.991515	0.559336	1.81012	1.54338	0.986928	0.852776	2.72473	1.30175	0.938141	0.097737
0.996625	0.560152	1.8682	1.56564	0.982434	0.861593	2.70738	1.3291	0.968339	0.100734
0.987109	0.555654	1.87587	1.57374	0.979652	0.865712	2.69069	1.33268	0.972325	0.101129
1.01694	0.569227	1.84631	1.60265	0.973627	0.876953	2.65129	1.31882	0.956955	0.0996045
1.05971	0.582424	1.78921	1.64693	0.965222	0.893537	2.59066	1.29183	0.927274	0.0966572
1.12443	0.602307	1.68677	1.71563	0.953396	0.918538	2.50944	1.24265	0.874023	0.0913583
1.06168	0.569581	1.62982	1.70696	0.951988	0.917668	2.47788	1.21488	0.84443	0.0884071
0.97571	0.543196	1.60797	1.64884	0.958269	0.899139	2.4885	1.20413	0.833075	0.0872734
0.919526	0.530738	1.61199	1.58131	0.967664	0.875795	2.52235	1.20611	0.835162	0.0874819
0.885498	0.523396	1.63903	1.51799	0.978316	0.852439	2.57057	1.21939	0.849213	0.0888845
0.869782	0.52097	1.67852	1.46792	0.988499	0.832692	2.627	1.23865	0.869735	0.090931
0.875619	0.525547	1.7282	1.44043	0.995989	0.820471	2.6753	1.26266	0.895559	0.0935032
0.869606	0.52194	1.78449	1.41597	1.00342	0.809298	2.72876	1.28959	0.924821	0.0964135
0.865092	0.520803	1.84544	1.39825	1.00991	0.800694	2.78196	1.31841	0.956506	0.09956
0.862412	0.520258	1.90307	1.38642	1.01526	0.794579	2.84086	1.34537	0.986463	0.102531
0.857432	0.518424	1.98807	1.3765	1.01977	0.789657	2.90447	1.38463	1.03066	0.106906
0.867181	0.523432	2.08969	1.37881	1.02128	0.789655	2.95817	1.43082	1.08351	0.112125
0.866351	0.521625	2.23176	1.37842	1.02228	0.789158	2.99058	1.49413	1.15741	0.119404
0.891424	0.532759	2.29891	1.39696	1.01928	0.795724	2.98588	1.52357	1.19234	0.122837
0.874737	0.521881	2.3406	1.39313	1.01977	0.794571	2.9921	1.5417	1.21402	0.124966
0.867452	0.521148	2.35958	1.38897	1.02032	0.793232	2.99489	1.54992	1.2239	0.125935
0.855812	0.517051	2.37268	1.37875	1.02207	0.789617	3.00376	1.55558	1.23072	0.126603
0.868983	0.524506	2.36529	1.38332	1.02131	0.791191	3.00115	1.55239	1.22687	0.126226
0.892604	0.532867	2.34985	1.40059	1.01815	0.797415	2.98242	1.54571	1.21884	0.125438
0.884013	0.525744	2.342	1.40193	1.01758	0.798121	2.97633	1.54231	1.21476	0.125038
0.851282	0.512737	2.35928	1.38099	1.02109	0.790738	2.99289	1.54979	1.22375	0.12592
0.82938	0.507656	2.38621	1.35667	1.02578	0.781726	3.01755	1.56142	1.23776	0.127294
0.8179	0.505551	2.41448	1.33507	1.03055	0.773313	3.04802	1.57357	1.25247	0.128736
0.827428	0.511421	2.44038	1.32888	1.0328	0.770298	3.06632	1.58466	1.26594	0.130056
0.845043	0.517819	2.44915	1.3352	1.03265	0.771924	3.07676	1.5884	1.2705	0.130502
0.850377	0.517587	2.48161	1.34033	1.0324	0.773348	3.08067	1.60223	1.28739	0.132156
0.842289	0.513286	2.50048	1.3378	1.03341	0.772163	3.09151	1.61024	1.29722	0.133117
0.836256	0.511822	2.52118	1.33388	1.03463	0.770543	3.10293	1.619	1.30799	0.13417
0.867725	0.526718	2.49963	1.35535	1.03095	0.778252	3.09086	1.60988	1.29677	0.133073
0.862367	0.519679	2.51131	1.36038	1.02976	0.780401	3.09388	1.61483	1.30285	0.133668
0.84773	0.51408	2.55315	1.3548	1.03026	0.778788	3.09998	1.63249	1.32462	0.135797
0.834471	0.510318	2.58744	1.34395	1.03183	0.775088	3.1047	1.64689	1.34247	0.13754
0.840613	0.514955	2.58136	1.34306	1.03184	0.774753	3.09861	1.64434	1.3393	0.137231
0.826278	0.507559	2.58156	1.33011	1.03432	0.769929	3.10696	1.64442	1.33941	0.137241
0.827593	0.510244	2.57089	1.32489	1.03572	0.767706	3.11441	1.63994	1.33385	0.136699
0.84573	0.518145	2.55582	1.33396	1.03446	0.770688	3.11062	1.63361	1.32601	0.135932
0.842989	0.514217	2.56437	1.3348	1.03456	0.770849	3.1136	1.63721	1.33046	0.136367
0.854144	0.519648	2.55917	1.34455	1.03289	0.774318	3.10444	1.63502	1.32775	0.136103
0.842203	0.512731	2.56046	1.34077	1.0336	0.773039	3.10879	1.63556	1.32843	0.136168
0.827067	0.507737	2.57116	1.32975	1.03572	0.769094	3.12866	1.64006	1.33399	0.136712
0.824845	0.508927	2.61217	1.32328	1.03704	0.766674	3.13994	1.65723	1.35534	0.138797
0.822122	0.507957	2.63923	1.31676	1.03846	0.764139	3.14894	1.66851	1.36942	0.140171
0.817991	0.506455	2.65711	1.30949	1.04017	0.76123	3.15865	1.67594	1.37873	0.141079
0.824381	0.509939	2.65813	1.30984	1.04054	0.761036	3.16352	1.67637	1.37926	0.141131
0.822077	0.507927	2.67472	1.30713	1.04148	0.759764	3.16852	1.68325	1.38789	0.141973
0.825335	0.509754	2.66933	1.30836	1.0417	0.759959	3.17236	1.68101	1.38509	0.141699
0.825155	0.509191	2.67259	1.30867	1.04201	0.75992	3.18089	1.68236	1.38678	0.141865
0.820511	0.507132	2.69927	1.30578	1.0428	0.758791	3.19027	1.6934	1.40067	0.143219
0.819932	0.507562	2.71581	1.30438	1.04323	0.75823	3.19981	1.70022	1.40928	0.144058
0.810589	0.5034	2.75572	1.29662	1.04484	0.755341	3.2118	1.71663	1.43005	0.146081
0.846473	0.521006	2.73415	1.31896	1.0406	0.763419	3.18714	1.70777	1.41882	0.144988
0.895851	0.537384	2.66275	1.36238	1.032	0.779462	3.13534	1.67828	1.38166	0.141366
0.880645	0.523647	2.62829	1.37362	1.02878	0.784373	3.11054	1.66395	1.36373	0.139616
0.884461	0.527701	2.5821	1.3884	1.02482	0.790599	3.07931	1.64465	1.33969	0.137269
0.910829	0.538635	2.5095	1.41692	1.01831	0.801801	3.03317	1.61406	1.30191	0.133576
0.977413	0.563148	2.39625	1.47862	1.0059	0.824948	2.94963	1.56574	1.24298	0.127806
0.957831	0.545661	2.31873	1.49592	1.00046	0.832904	2.90133	1.53221	1.20265	0.123849
0.948674	0.544751	2.24871	1.50602	0.99632	0.838158	2.85766	1.50159	1.16622	0.120271
0.909069	0.529312	2.20909	1.48478	0.997638	0.832029	2.8418	1.48413	1.14562	0.118244
0.888801	0.525984	2.17227	1.4616	1.00023	0.824395	2.83458	1.46779	1.12646	0.116358
0.89763	0.532519	2.12429	1.45457	1.00103	0.821829	2.81957	1.44637	1.10151	0.1139
0.90148	0.532783	2.07036	1.44951	1.00206	0.819687	2.81694	1.42209	1.07346	0.111133
0.976328	0.564153	1.99622	1.49885	0.994206	0.83679	2.77397	1.38836	1.0349	0.107325
1.11855	0.611291	1.87946	1.61718	0.975306	0.878321	2.66402	1.33436	0.974194	0.101314
1.13483	0.598225	1.76749	1.68997	0.962682	0.90516	2.58476	1.28149	0.915984	0.095535
1.08075	0.575851	1.69864	1.70486	0.957687	0.91302	2.54657	1.2484	0.880195	0.0919733
1.06632	0.57724	1.64641	1.71622	0.953169	0.919541	2.51671	1.223	0.853047	0.089267
1.0675	0.579481	1.6244	1.72587	0.948902	0.92516	2.47766	1.21222	0.841613	0.088126
1.03702	0.567077	1.59562	1.70695	0.948836	0.920575	2.45636	1.19803	0.826655	0.0866322
0.975026	0.545854	1.59386	1.65049	0.954951	0.902065	2.45979	1.19717	0.825742	0.0865409
0.944098	0.541001	1.5776	1.59872	0.962254	0.883575	2.47217	1.18911	0.817293	0.0856965
0.932306	0.539984	1.55892	1.55873	0.969501	0.868035	2.49286	1.17982	0.807582	0.0847256
0.918684	0.535621	1.55508	1.52257	0.977437	0.853219	2.52547	1.17791	0.805591	0.0845264
0.911277	0.53424	1.55458	1.49535	0.98484	0.841362	2.57661	1.17766	0.805331	0.0845005
0.908328	0.533937	1.5971	1.47678	0.990969	0.832776	2.64268	1.19876	0.827423	0.086709
0.888167	0.525612	1.71292	1.45053	0.997983	0.821786	2.70966	1.2553	0.887617	0.0927126
0.901149	0.534057	1.80362	1.44709	1.00095	0.819111	2.74975	1.29867	0.934765	0.0974016
0.911717	0.536676	1.86283	1.45039	1.00223	0.819295	2.78255	1.32658	0.965546	0.100457
0.936406	0.545736	1.91162	1.46943	1.00017	0.825559	2.79647	1.34935	0.99091	0.102971
0.935379	0.541865	1.97123	1.47804	0.99899	0.828666	2.80578	1.3769	1.02191	0.10604
0.926997	0.53856	2.0174	1.47906	0.998606	0.829318	2.80806	1.39804	1.04592	0.108413
0.963663	0.555282	2.00033	1.50828	0.993437	0.839979	2.78143	1.39025	1.03704	0.107536
1.00685	0.568018	1.95531	1.55231	0.985505	0.856157	2.73649	1.36957	1.01363	0.10522
1.01241	0.564453	1.91547	1.57961	0.979709	0.866916	2.69728	1.35114	0.992915	0.10317
1.00315	0.560136	1.87618	1.59183	0.976031	0.872562	2.66603	1.33283	0.972488	0.101145
1.00114	0.56065	1.83476	1.60064	0.972959	0.876877	2.63595	1.31338	0.95095	0.0990085
0.992517	0.557378	1.79836	1.60002	0.971517	0.877692	2.61058	1.29617	0.932029	0.0971297
0.986757	0.556149	1.75235	1.59617	0.970978	0.87704	2.59401	1.27425	0.90811	0.094752
0.988885	0.557769	1.71782	1.5953	0.970382	0.8771	2.57903	1.25766	0.890163	0.092966
0.96568	0.54786	1.70222	1.57629	0.972841	0.870609	2.58354	1.25014	0.882057	0.0921588
0.923615	0.533347	1.72072	1.53576	0.979241	0.856085	2.60844	1.25906	0.891669	0.0931159
0.962203	0.555367	1.70064	1.54469	0.978804	0.858317	2.60193	1.24937	0.881232	0.0920765
0.961964	0.54966	1.68554	1.5421	0.980125	0.856737	2.61297	1.24206	0.873385	0.0912947
0.909392	0.527632	1.72717	1.50199	0.987389	0.842037	2.66047	1.26217	0.895022	0.0934497
0.941641	0.548635	1.75471	1.50951	0.987442	0.843792	2.6718	1.27538	0.909341	0.0948744
1.05813	0.592277	1.71497	1.59051	0.975626	0.871593	2.61923	1.25629	0.888685	0.0928188
1.19722	0.630335	1.62314	1.72144	0.956067	0.917188	2.52195	1.2116	0.840958	0.0880606
1.18742	0.608713	1.56279	1.78786	0.944497	0.942204	2.45636	1.18175	0.809596	0.084927
1.15076	0.596733	1.51435	1.81508	0.937523	0.954637	2.40834	1.15751	0.784426	0.0824081
1.20125	0.620634	1.43913	1.87819	0.926101	0.978784	2.33524	1.11934	0.745348	0.0784897
1.17428	0.604083	1.38693	1.89096	0.920651	0.986413	2.28289	1.09244	0.718233	0.0757653
1.11875	0.586358	1.3437	1.86179	0.920819	0.979408	2.25173	1.06991	0.695778	0.0735054
1.06147	0.570848	1.303	1.8061	0.925549	0.962121	2.25027	1.04846	0.67464	0.071375
1.02428	0.563049	1.29504	1.74783	0.932288	0.942242	2.25785	1.04424	0.670504	0.0709578
1.03642	0.572538	1.26997	1.72248	0.936404	0.932171	2.25182	1.03089	0.657487	0.0696439
1.11254	0.601032	1.19592	1.75739	0.933526	0.942216	2.22866	0.990919	0.619037	0.0657559
1.13632	0.600054	1.14909	1.78453	0.931477	0.950287	2.2266	0.965199	0.594721	0.0632913
1.06974	0.571497	1.1702	1.7527	0.936498	0.939191	2.26754	0.976836	0.605681	0.0644028
1.04762	0.571244	1.22446	1.72933	0.940453	0.930789	2.29772	1.00642	0.633854	0.0672556
1.08338	0.588222	1.24311	1.74393	0.939336	0.935249	2.30231	1.01648	0.643537	0.0682347
1.12753	0.600612	1.23975	1.77858	0.935087	0.946939	2.29752	1.01468	0.641794	0.0680585
1.12479	0.593885	1.26508	1.79266	0.932732	0.952273	2.29176	1.02827	0.654945	0.0693873
1.12224	0.593434	1.2747	1.80212	0.930685	0.956161	2.27886	1.03342	0.659944	0.0698921
1.04221	0.562583	1.29902	1.74893	0.936777	0.938815	2.2982	1.04635	0.672572	0.0711665
1.03052	0.567962	1.30155	1.71939	0.940879	0.928426	2.30947	1.04769	0.673884	0.0712989
1.00662	0.559579	1.30567	1.68146	0.946852	0.914659	2.33705	1.04987	0.676025	0.0715147
0.958998	0.543015	1.33939	1.623	0.956485	0.893281	2.39463	1.06764	0.693536	0.0732797
0.953657	0.547015	1.39925	1.58836	0.963534	0.879465	2.44198	1.09882	0.724628	0.0764084
0.952609	0.547114	1.45919	1.56419	0.969443	0.869065	2.47732	1.12958	0.755766	0.0795353
0.968794	0.553936	1.47985	1.56015	0.972568	0.865753	2.504	1.14008	0.766499	0.0806118
1.00356	0.566067	1.48653	1.58051	0.97171	0.871415	2.51997	1.14347	0.769972	0.0809599
1.00504	0.561953	1.51903	1.59059	0.971581	0.874272	2.54292	1.15986	0.786854	0.0826514
0.947374	0.538156	1.59842	1.55647	0.977462	0.862251	2.59236	1.19942	0.828108	0.0867775
0.949754	0.546909	1.66007	1.54704	0.979619	0.858622	2.6223	1.22967	0.860146	0.0899751
0.933433	0.53953	1.73347	1.52689	0.983245	0.851246	2.64769	1.2652	0.8983	0.093776
0.935386	0.542526	1.76237	1.51731	0.98538	0.847399	2.66803	1.27904	0.913321	0.0952703
0.923627	0.537196	1.8081	1.50105	0.988593	0.841135	2.68997	1.30079	0.937094	0.0976329
0.920329	0.537403	1.84121	1.48971	0.991244	0.836424	2.70382	1.31642	0.954307	0.0993418
0.898271	0.528376	1.8647	1.46615	0.996171	0.827282	2.73366	1.32746	0.966519	0.100553
0.895974	0.530439	1.89148	1.45291	0.999746	0.821629	2.75996	1.33997	0.980441	0.101934
0.914247	0.538567	1.90547	1.45767	1.00032	0.822473	2.77586	1.34649	0.987714	0.102654
0.959819	0.555305	1.90363	1.49055	0.995769	0.833657	2.76858	1.34563	0.986758	0.10256
0.982522	0.558368	1.91561	1.52179	0.990671	0.844878	2.75181	1.3512	0.992986	0.103177
0.957466	0.545047	1.94178	1.52273	0.989788	0.845918	2.74473	1.36332	1.00659	0.104524
0.961768	0.550392	1.92152	1.53236	0.987502	0.849969	2.733	1.35394	0.996057	0.103481
0.999844	0.565588	1.89138	1.56543	0.981375	0.862272	2.69609	1.33993	0.980388	0.101928
0.955803	0.542184	1.8876	1.54845	0.982658	0.857394	2.69648	1.33816	0.978422	0.101734
0.928683	0.536792	1.8968	1.52522	0.985391	0.849801	2.70224	1.34245	0.983207	0.102208
0.932165	0.54191	1.88894	1.51602	0.986516	0.846571	2.70028	1.33879	0.979121	0.101803
0.946696	0.547429	1.87232	1.5184	0.986165	0.847139	2.68798	1.33102	0.970477	0.100946
0.97751	0.558267	1.82504	1.53923	0.983099	0.85415	2.66429	1.3088	0.945897	0.098507
1.01372	0.568957	1.76713	1.57424	0.97772	0.866374	2.63293	1.28131	0.915796	0.0955163
1.09121	0.595332	1.68759	1.64774	0.966282	0.892313	2.5753	1.24305	0.87445	0.0914009
1.09355	0.585997	1.64673	1.68848	0.958823	0.907822	2.5337	1.22316	0.853215	0.0892837
0.997297	0.54787	1.66142	1.64773	0.962469	0.895816	2.54046	1.23033	0.860851	0.0900454
0.963409	0.546283	1.65973	1.61284	0.966235	0.884779	2.5518	1.22951	0.859972	0.0899577
1.02568	0.576347	1.62492	1.63952	0.961651	0.894303	2.52604	1.21247	0.841882	0.0881529
1.08308	0.590518	1.59185	1.68459	0.954289	0.910226	2.47464	1.19617	0.824695	0.0864364
1.11982	0.597355	1.52142	1.73163	0.946615	0.92701	2.41857	1.16106	0.7881	0.082776
