# Supplementary material for: The role of global economic policy uncertainty in long-run volatilities and correlations of U.S. industry-level stock returns and crude oil
Source: PLoS One. 2018 Feb 8;13(2):e0192305. doi: 10.1371/journal.pone.0192305 (PMC5805266; doi:10.1371/journal.pone.0192305)
Supplement: S1 File — This is the package of supporting files. In this package, the readers can find the primary dataset in the XLSX/XLS files. The description of the data is also provided. (ZIP) [file pone.0192305.s001.zip › Minimal Underlying Data/The total correlations between 10 industries and oil futures price.xlsx]

## Sheet: Sheet1
COND	CONS	ENRS	FINL	HLTH	INDU	INFT	MATR	TELS	UTIL
-0.0148162	0.024158	0.0849845	0.0182864	0.0111872	0.0247746	-0.00991138	0.0438812	-0.0389415	0.013885
-0.130557	-0.019101	0.238266	-0.058031	-0.130842	-0.0381596	-0.00927701	0.0368117	-0.0715957	0.000266426
-0.234103	-0.0899753	0.332509	-0.23316	-0.20806	-0.26668	0.0874401	-0.000448685	-0.145301	-0.00429175
-0.0578282	-0.0485758	0.347813	-0.128541	-0.174572	-0.136618	0.0606584	0.019891	-0.008684	0.00979708
0.178325	0.0969266	0.360194	0.0352251	-0.0270425	0.104578	0.0716479	0.138955	0.180909	0.0445048
0.249792	0.153283	0.438327	0.115402	0.0199876	0.183881	0.191807	0.190368	0.198751	0.0612579
0.141527	0.0904785	0.419802	0.0749617	-0.00647613	0.10296	0.104551	0.156144	0.103507	0.0568447
0.0785725	0.0830901	0.364954	0.0147286	0.0786771	0.0450568	0.0705819	0.113998	0.108866	0.0486705
0.106984	0.0570168	0.326476	0.0401381	0.156273	0.104053	0.123574	0.0706122	0.0567164	0.0393979
0.0470892	0.0720098	0.345049	0.0348045	0.0817564	0.0728544	0.108238	0.0414742	-0.014153	0.0424423
0.0458406	0.166059	0.389717	0.010332	0.118555	0.0620398	0.0907262	0.0433603	-0.0396294	0.0654758
0.0597935	0.12809	0.415057	0.036905	0.0442412	0.0675924	0.0628489	0.0583775	-0.0425481	0.064449
0.0611289	0.0815371	0.345474	0.0712451	0.0523651	0.0906574	0.106624	0.0386137	-0.00538065	0.090901
0.0426696	-0.02215	0.413005	0.044034	-0.019164	0.0317541	0.112321	0.0753306	-0.0542656	0.050111
-0.0658528	-0.0287756	0.443182	0.00869412	-0.066585	0.0307914	0.0392225	0.0674757	-0.0571392	0.042191
-0.0401198	-0.011906	0.485251	0.0640723	-0.0311519	0.0475137	0.0445127	0.126749	0.0408888	0.0712324
-0.069901	0.0195665	0.498954	0.0475377	0.0729163	0.062218	0.0744705	0.1196	-2.54641e-05	0.0334334
0.105747	0.0402172	0.469742	0.107537	0.120447	0.125382	0.210675	0.0900018	0.0764029	-0.0212472
-0.0296576	-0.119056	0.383745	0.0622011	-0.0437075	-0.0111971	0.0808473	0.132716	-0.0140669	-0.0528037
-0.160481	-0.208622	0.314729	-0.0716055	-0.186455	-0.168261	-0.112666	0.0047129	-0.152254	-0.0666776
-0.315693	-0.289759	0.286698	-0.213827	-0.282951	-0.311001	-0.144286	-0.108142	-0.290522	-0.109763
-0.175664	-0.12341	0.303565	-0.189179	-0.092344	-0.114003	0.0121736	-0.0367908	-0.0951003	-0.124683
-0.0561049	-0.133867	0.247554	-0.177433	-0.119705	-0.0884295	0.0599987	-0.0323335	-0.0333543	-0.117751
-0.00126724	-0.110451	0.159072	-0.135196	-0.120833	-0.0424241	0.112469	-0.0640549	0.0023738	-0.129387
-0.166859	-0.278518	0.238239	-0.161097	-0.370179	-0.198285	0.0102226	-0.195142	0.00297252	-0.115012
-0.181044	-0.245201	0.207204	-0.142569	-0.337957	-0.221747	-0.0257289	-0.179613	-0.0235949	-0.0894247
-0.119336	-0.132626	0.214416	-0.0798428	-0.0915063	-0.0874144	-0.037089	-0.0823445	-0.0767826	-0.0841219
-0.0856887	-0.0441143	0.133823	0.0188182	-0.0666279	0.0452409	0.0196147	-0.0191976	-0.00610873	-0.0418159
0.00120689	-0.0341995	0.202045	-0.00972273	-0.202475	-0.0257421	0.0648432	0.0226101	0.067218	-0.0182404
-0.0552504	0.0287616	0.276234	0.0275571	-0.180757	0.0242445	0.0190417	-0.0513291	0.0126755	0.0212394
-0.196261	-0.162192	0.382923	-0.0898515	-0.310814	-0.152303	0.00577823	-0.055769	-0.17105	0.0724504
-0.352834	-0.230915	0.457176	-0.269715	-0.24945	-0.350408	-0.113181	-0.0874135	-0.277987	0.0490075
-0.242175	-0.134093	0.404314	-0.272531	-0.125416	-0.296485	-0.0699066	-0.0918365	-0.206031	0.0340254
-0.0150303	-0.0889124	0.329412	-0.131125	-0.101894	-0.0847934	0.0441848	-0.0746618	0.053791	0.0203366
-0.0196474	-0.101285	0.241195	-0.0952527	-0.0725868	-0.0512127	0.061232	-0.073347	0.0704427	-0.02096
-0.0676561	-0.0311485	0.250162	-0.00351183	-0.0760108	-0.0746195	0.0248196	-0.0734098	0.0278237	0.0231001
0.0668896	0.0252545	0.281705	0.0670367	-0.0448385	0.0725172	0.113226	0.059465	0.117248	0.07639
0.0736718	0.115059	0.364528	0.0461989	0.0517731	0.110132	0.0347333	0.150444	0.136671	0.148146
0.038488	0.0821506	0.403491	0.00883012	-0.00961615	0.084582	-0.0129429	0.173409	0.134116	0.198748
-0.140515	-0.0137329	0.46514	-0.100098	-0.159994	-0.114819	-0.0843562	0.00664113	0.0535534	0.161996
-0.0298814	-0.0674613	0.427003	-0.0764321	-0.154429	-0.096533	-0.0252067	-0.0495215	0.0142848	0.110439
-0.0771404	-0.0792232	0.370839	-0.0930088	-0.0895935	-0.0971998	-0.0428806	-0.0731028	-0.0126988	0.135627
-0.208586	-0.0706263	0.364588	-0.191915	-0.0108496	-0.208011	-0.138174	-0.159906	-0.126823	0.127833
-0.151985	-0.129818	0.447188	-0.13979	-0.00256621	-0.142988	-0.129	-0.135256	-0.127902	0.176608
-0.00995738	-0.0198159	0.526052	-0.0779831	0.120582	-0.0403494	-0.0428416	-0.0807027	-0.103467	0.219046
0.194008	0.00442711	0.524842	0.0538335	0.174846	0.124721	0.0523053	0.0702084	0.107069	0.243693
0.19105	0.0230419	0.489553	0.117828	0.160294	0.147293	0.112323	0.190829	0.0738498	0.273291
0.0443778	0.00731262	0.490628	0.109012	0.149101	0.101904	0.142699	0.164947	0.0854502	0.312842
0.00972184	-0.053708	0.553136	0.108039	0.129727	0.144672	0.193891	0.152422	0.123059	0.274864
0.197329	0.0031224	0.509653	0.174812	0.195021	0.221876	0.258358	0.159759	0.0965876	0.194468
0.0178366	-0.0514656	0.405445	0.0676298	0.108073	0.124524	0.21044	0.0763602	0.0619661	0.113541
0.0965107	-0.0894673	0.327825	0.149423	0.151795	0.171625	0.269197	0.104278	0.214181	0.118865
0.23078	0.0363701	0.354714	0.241609	0.209548	0.204735	0.280932	0.142186	0.241027	0.15696
0.135642	0.0959412	0.338045	0.239665	0.170417	0.127675	0.202924	0.125356	0.129643	0.150344
-0.0240342	-0.0214002	0.304723	0.124708	0.0276522	0.0043766	0.0724683	0.023394	0.0556028	0.0812948
-0.00944815	-0.0201386	0.293649	0.0861659	0.0485902	-0.0222511	0.0551171	-0.0091741	0.0527989	0.0961249
0.0039348	0.0540273	0.289243	0.078104	0.0865756	0.0737833	0.106139	0.0493881	0.0570002	0.0663108
-0.0705437	-0.0331437	0.238489	-0.0352397	-0.0274938	-0.033726	0.00111007	0.00833449	-0.0168179	0.00607517
-0.221305	-0.137947	0.0672762	-0.16065	-0.145846	-0.19746	-0.15519	-0.167207	-0.097431	-0.0931839
-0.217932	-0.128858	-0.00312592	-0.202739	-0.158917	-0.228416	-0.175273	-0.24005	-0.23544	-0.113529
-0.0865957	-0.0765302	0.0690181	-0.134825	-0.0448485	-0.126003	-0.0862417	-0.167836	-0.207014	-0.0449301
0.1421	0.0210524	0.155781	0.0544375	0.134058	0.131437	0.0407369	-0.000450935	0.00430545	0.0100589
0.0472852	-0.025255	0.157837	0.0282889	0.0913251	0.0664902	-0.0195126	-0.0180203	-0.0465349	-0.0102561
0.00351994	-0.0591344	0.135711	-0.0247325	0.0495808	0.0292652	-0.0576484	-0.0464205	-0.0199302	-0.0460985
-0.0901018	-0.12106	0.137567	-0.0752616	-0.058877	-0.100902	-0.162689	-0.0765694	-0.0472489	-0.105887
0.0782876	-0.0383154	0.212643	0.00685154	0.0841097	-0.0477187	-0.0369395	-0.0531796	0.0217651	-0.0755892
-0.142065	-0.167928	0.207351	-0.101098	0.12201	-0.100033	-0.117043	-0.0929372	-0.110911	-0.137592
-0.0841947	-0.138442	0.254333	-0.0414213	0.0976827	-0.0310073	0.005246	-0.0250714	-0.0397973	-0.115793
-0.0501138	-0.146247	0.290006	-0.0339161	-0.0109943	0.0309629	0.125332	0.0320032	0.134782	-0.0824383
0.0686462	-0.0996234	0.248636	0.0317302	0.0284629	0.0450567	0.152926	0.0887701	0.109949	0.00675968
-0.067877	-0.126139	0.264868	-0.0207853	-0.0622723	-0.0196036	-0.0842741	0.025105	-0.034702	0.00818889
0.00845359	-0.114478	0.32922	0.0408095	-0.00759341	0.0501475	-0.0625766	0.0724237	-0.0555069	0.0174052
-0.0369837	-0.243577	0.377185	-0.0180702	-0.0814403	-0.0558112	-0.055248	0.0139668	-0.0863492	0.0131191
-0.14793	-0.18904	0.369082	-0.0780608	-0.114179	-0.132734	-0.180667	-0.0456695	-0.111186	0.0279464
-0.170836	-0.166989	0.355655	-0.170649	-0.168567	-0.184907	-0.172218	-0.0833147	-0.108431	-0.00691748
-0.137586	-0.115959	0.370515	-0.200721	-0.112081	-0.124678	-0.0644273	-0.0322579	-0.0452477	-0.0227751
-0.19389	-0.141299	0.407108	-0.212463	-0.185627	-0.136741	-0.0932032	-0.00662488	-0.0845377	0.00446263
-0.313273	-0.222969	0.460301	-0.2589	-0.154777	-0.25261	-0.252457	-0.0464885	-0.253763	0.0217499
-0.190839	-0.225036	0.508631	-0.220102	-0.164032	-0.20273	-0.203514	0.0298581	-0.281129	0.098417
-0.104448	-0.174196	0.489313	-0.147521	-0.115453	-0.108847	-0.127114	0.021126	-0.2264	0.10289
-0.170808	-0.204637	0.43795	-0.169308	-0.124701	-0.12452	-0.0976052	0.0335794	-0.173771	-0.00376258
-0.19377	-0.286444	0.424308	-0.210871	-0.275049	-0.160542	-0.202475	0.0240341	-0.2102	-0.0246219
-0.0301426	-0.167766	0.47676	-0.184266	-0.253083	-0.040401	-0.0342966	0.0875939	-0.133766	0.0137995
-0.0417359	-0.128407	0.495868	-0.135146	-0.120734	-0.025099	-0.03572	0.0949239	-0.124766	0.0410639
-0.132761	-0.186716	0.509124	-0.136946	-0.102083	-0.112978	-0.0652105	0.0134313	-0.122049	0.0446624
-0.143624	-0.196835	0.504766	-0.1645	-0.187144	-0.212311	-0.157529	-0.0438235	-0.170788	0.00180871
-0.256099	-0.218284	0.511699	-0.204339	-0.242371	-0.271975	-0.251836	-0.0628131	-0.21562	-0.0187064
-0.230961	-0.19265	0.520962	-0.241485	-0.20795	-0.33739	-0.188617	-0.0608039	-0.196226	0.0197164
-0.166209	-0.0753639	0.520734	-0.223307	-0.0914038	-0.162125	-0.146992	-0.0410943	-0.132784	0.0870394
-0.0801466	-0.047313	0.56704	-0.181021	-0.0798625	-0.0975052	-0.0625418	-0.0233838	-0.154489	0.0599402
-0.00449502	-0.0509432	0.604925	-0.1031	-0.03885	-0.0504462	0.0688634	0.11703	-0.163049	0.106145
-0.131353	-0.124649	0.620635	-0.129091	-0.081063	-0.0925825	-0.00301891	0.143456	-0.210331	0.166627
-0.157567	-0.223616	0.625309	-0.130105	-0.169486	-0.0975404	-0.0682159	0.179526	-0.160206	0.190479
-0.104577	-0.201135	0.625507	-0.118221	-0.158305	-0.0653109	-0.081463	0.218539	-0.138093	0.162619
-0.162385	-0.144934	0.615054	-0.115976	-0.137237	-0.0491911	-0.191397	0.227668	-0.110016	0.114737
-0.0553059	-0.0729375	0.559147	-0.0319934	-0.109436	0.0291421	-0.0760919	0.259255	-0.0775855	0.11253
-0.125053	-0.119334	0.500259	-0.101919	-0.147994	-0.0568665	-0.104653	0.142688	-0.15881	0.0562536
-0.263424	-0.19788	0.481363	-0.19415	-0.197213	-0.205378	-0.208822	0.045611	-0.161171	0.0201408
-0.323077	-0.215197	0.51591	-0.246659	-0.218583	-0.183946	-0.193079	0.0685932	-0.261656	0.0819395
-0.161415	-0.0605525	0.544584	-0.175303	-0.171001	-0.0527909	-0.042793	0.147002	-0.203129	0.0429007
-0.203112	-0.126974	0.563314	-0.194678	-0.2368	-0.167959	-0.113328	0.187245	-0.149004	0.00404331
-0.198023	-0.204122	0.562997	-0.201403	-0.193191	-0.131981	-0.163532	0.195227	-0.125237	-0.00661614
-0.125716	-0.18413	0.625281	-0.0961813	-0.195388	-0.0677021	-0.105307	0.241291	-0.0176129	0.0321162
-0.0448656	-0.0981625	0.564762	-0.0430019	-0.114612	-0.0662634	-0.053729	0.199729	0.0309829	0.0474416
-0.00137242	-0.0224302	0.540314	0.0121802	-0.0309562	0.0221677	0.0113256	0.132682	0.0664075	0.0628723
-0.0163532	-0.0489378	0.487948	-0.0225218	-0.111902	0.0671074	-0.0106435	0.123606	-0.0389149	0.0505699
-0.00966241	-0.0856512	0.468869	-0.0724885	-0.128667	0.0115513	-0.0247595	0.115152	-0.0676552	0.041876
0.0239489	-0.0495678	0.460512	-0.0592604	-0.124314	0.0152912	0.0172141	0.126156	-0.0445137	0.0711937
-0.0106565	-0.130282	0.375381	-0.0907348	-0.162802	-0.0322774	-0.0582207	0.0704332	-0.0630457	0.0484277
0.0109824	-0.064187	0.391571	-0.081591	-0.0527747	0.0322763	0.0282806	0.0868479	0.0232575	0.0506481
-0.0957001	-0.0162695	0.387675	-0.10437	-0.0982818	-0.0261596	-0.0967098	0.0871761	-0.0228337	0.0501193
-0.0933379	0.0696612	0.423216	-0.0839664	-0.0535292	0.0291322	-0.0267784	0.21023	0.0146423	0.129417
-0.187117	-0.0242342	0.38799	-0.160066	-0.142113	-0.0881292	-0.0562192	0.0998278	0.0497518	0.0397671
-0.157912	-0.0998486	0.418351	-0.170212	-0.128208	-0.0459703	0.0366544	0.14109	-0.00590233	-0.0347551
-0.117328	-0.0830922	0.472925	-0.184895	-0.0866952	-0.0106727	0.0805632	0.212609	-0.0495266	-0.0179147
-0.0245778	-0.0012389	0.506429	-0.105567	-0.0237406	0.0850162	0.0998443	0.288958	-0.0408741	0.0393844
-0.0621252	-0.04866	0.525187	-0.0925027	-0.0136548	0.0544843	0.0441542	0.301789	-0.0870069	0.0798397
-0.25415	-0.234519	0.497766	-0.21665	-0.195296	-0.111752	-0.117278	0.233942	-0.164278	0.00468931
-0.425576	-0.37054	0.411447	-0.323521	-0.370748	-0.33912	-0.288043	0.0667192	-0.188292	-0.159027
-0.429363	-0.323599	0.484532	-0.317068	-0.407315	-0.289454	-0.28746	0.0930273	-0.158471	-0.0481881
-0.323557	-0.310325	0.539246	-0.263914	-0.279857	-0.224466	-0.198977	0.178145	-0.180364	0.0353609
-0.0642334	-0.154382	0.499807	-0.0286646	-0.00882599	0.0473619	0.0344515	0.247545	0.0307551	0.115293
0.190948	0.0735193	0.51973	0.0843566	0.198809	0.21831	0.200481	0.339941	0.177735	0.215413
0.331848	0.205643	0.563158	0.265461	0.315675	0.361807	0.336984	0.414809	0.28552	0.263804
0.200143	0.182339	0.522753	0.207481	0.201825	0.285682	0.264183	0.328477	0.238577	0.258245
0.197958	0.159116	0.507713	0.184936	0.168874	0.233032	0.251125	0.300035	0.307714	0.256964
0.241534	0.210182	0.520174	0.198312	0.17861	0.272052	0.227263	0.317023	0.324596	0.289501
0.3931	0.292501	0.564895	0.284662	0.260313	0.438542	0.357265	0.414174	0.363395	0.325785
0.439736	0.338566	0.613398	0.377922	0.27971	0.53012	0.413499	0.483555	0.346765	0.332279
0.392915	0.348391	0.649146	0.401673	0.299825	0.532322	0.448792	0.540722	0.313695	0.347344
0.41457	0.317424	0.664019	0.430767	0.327595	0.523264	0.465686	0.58207	0.431199	0.356489
0.401271	0.251468	0.659068	0.417443	0.265124	0.486668	0.42343	0.62541	0.334657	0.340141
0.422759	0.254724	0.6656	0.423396	0.252945	0.47342	0.437706	0.621264	0.281503	0.338504
0.337636	0.251501	0.608443	0.359669	0.206423	0.385848	0.338021	0.529884	0.188298	0.288489
0.369737	0.349184	0.648374	0.430869	0.323126	0.452441	0.406746	0.551454	0.242582	0.358315
0.250401	0.266705	0.623919	0.372246	0.220048	0.345515	0.348689	0.486306	0.154952	0.29433
0.34614	0.282866	0.648064	0.385293	0.286748	0.391094	0.384839	0.532822	0.20956	0.302027
0.493876	0.447106	0.688631	0.457279	0.40671	0.557279	0.415231	0.548376	0.325403	0.401501
0.335147	0.335922	0.684226	0.439135	0.295029	0.458188	0.37136	0.527659	0.241821	0.397272
0.415258	0.314827	0.695592	0.495504	0.251439	0.520828	0.439311	0.559252	0.279526	0.458479
0.489173	0.399978	0.694331	0.524	0.395006	0.575529	0.497738	0.594914	0.363518	0.514528
0.421243	0.340821	0.649963	0.500173	0.381091	0.547185	0.441325	0.56972	0.293104	0.50195
0.432156	0.317552	0.665477	0.509459	0.37227	0.554477	0.460878	0.581822	0.31236	0.472335
0.439956	0.32546	0.674244	0.490072	0.407556	0.571911	0.487084	0.578189	0.272729	0.435741
0.341816	0.293168	0.645343	0.407494	0.324152	0.463105	0.367936	0.529544	0.210717	0.403674
0.395547	0.372462	0.677748	0.447438	0.422092	0.511094	0.391593	0.564494	0.353005	0.387516
0.45088	0.406028	0.685635	0.48427	0.447797	0.560991	0.488509	0.603342	0.373758	0.395913
0.336728	0.322372	0.646416	0.408275	0.268279	0.445393	0.349461	0.563336	0.252359	0.30115
-0.222607	0.0294997	0.519382	0.111039	-0.108765	0.0220872	-0.0688758	0.332003	0.00334262	0.0293505
-0.328685	-0.085357	0.351034	-0.185166	-0.190491	-0.313528	-0.258163	-0.00632153	-0.145749	-0.0315216
-0.0316199	0.0193853	0.403693	-0.0614898	0.0575672	-0.0525987	-0.0157371	0.109556	0.0288722	0.0537013
0.224221	0.200813	0.534376	0.161228	0.245572	0.217827	0.211712	0.327999	0.191783	0.143334
0.308895	0.286604	0.591734	0.270286	0.34569	0.329567	0.308851	0.420088	0.253819	0.207819
0.318692	0.323602	0.596533	0.321552	0.305314	0.338162	0.312514	0.452674	0.235628	0.245126
0.481809	0.444267	0.661159	0.469437	0.462888	0.490129	0.477169	0.56509	0.385302	0.413248
0.47347	0.448514	0.680453	0.4849	0.484408	0.533678	0.503259	0.595394	0.410375	0.43811
0.479484	0.432443	0.675385	0.472582	0.48966	0.56768	0.538255	0.620091	0.368333	0.452775
0.439578	0.380771	0.624601	0.441852	0.414596	0.520492	0.506385	0.574947	0.320394	0.421938
0.419033	0.390186	0.637237	0.425291	0.413013	0.509076	0.494267	0.548618	0.358159	0.419586
0.400081	0.364914	0.64685	0.383164	0.415068	0.4892	0.447717	0.525975	0.28555	0.37422
0.392537	0.297081	0.621903	0.369725	0.333211	0.473234	0.422757	0.484922	0.300004	0.32753
0.391006	0.298775	0.643051	0.392872	0.365917	0.488702	0.398728	0.513494	0.300902	0.275987
0.500284	0.380571	0.656576	0.505479	0.480452	0.560151	0.496651	0.571218	0.32852	0.295043
0.546591	0.466142	0.69417	0.574995	0.584977	0.579979	0.544027	0.596912	0.341831	0.32296
0.560898	0.563248	0.706144	0.599831	0.628893	0.652368	0.610701	0.638852	0.37298	0.370781
0.532789	0.518302	0.689755	0.577727	0.564546	0.624931	0.605042	0.655444	0.253029	0.357197
0.479109	0.432433	0.683662	0.566265	0.448052	0.578149	0.538222	0.640439	0.190107	0.323234
0.258214	0.247576	0.672691	0.465889	0.25364	0.39777	0.384747	0.549254	0.073125	0.242444
0.341501	0.343835	0.687832	0.511255	0.362372	0.471389	0.42883	0.540005	0.257611	0.270415
0.337607	0.348701	0.656482	0.501864	0.373388	0.441669	0.452303	0.522031	0.356056	0.260595
0.310619	0.285123	0.589081	0.471463	0.364409	0.411501	0.387457	0.51676	0.326496	0.244144
0.380551	0.308772	0.594337	0.500447	0.434978	0.452838	0.38286	0.516895	0.289175	0.274353
0.391716	0.241855	0.584669	0.475678	0.379268	0.442972	0.429226	0.492279	0.244566	0.246495
0.43754	0.320184	0.655495	0.540756	0.373632	0.520862	0.518361	0.548371	0.214971	0.26785
0.42089	0.257505	0.653669	0.513978	0.34171	0.567904	0.551207	0.597818	0.201968	0.24948
0.463873	0.354488	0.611754	0.473971	0.431352	0.525908	0.517344	0.554399	0.29116	0.286421
0.403185	0.312828	0.530794	0.423174	0.366774	0.413104	0.362502	0.439503	0.223256	0.244485
0.22488	0.225275	0.46921	0.319608	0.182903	0.29892	0.173391	0.326665	0.158783	0.189722
0.114777	0.176925	0.422214	0.167423	0.104923	0.0986081	0.110531	0.208649	0.08115	0.195937
0.223962	0.227042	0.440274	0.260218	0.224438	0.191871	0.203567	0.239947	0.0625257	0.20592
0.208375	0.214392	0.483079	0.304712	0.189823	0.170221	0.256261	0.262773	0.0972605	0.239998
0.212117	0.205988	0.503284	0.264528	0.184316	0.223774	0.293997	0.264005	0.162804	0.264004
0.337339	0.276381	0.509681	0.32048	0.280474	0.346591	0.374269	0.311772	0.274374	0.302368
0.185749	0.146571	0.440548	0.220672	0.202534	0.223668	0.229734	0.237545	0.162284	0.205637
0.028449	0.0512433	0.365324	0.0706168	0.0542458	0.0742749	0.0284984	0.11867	0.0697496	0.139543
0.0689386	0.105388	0.375629	0.0982273	0.0668632	0.128595	0.0894007	0.134969	0.0728665	0.120307
0.0813316	0.106006	0.413985	0.140703	0.120463	0.165236	0.150897	0.175885	0.0478835	0.0670496
-0.0841617	0.00585005	0.348346	0.039047	0.0547062	0.066653	0.0109538	0.103314	-0.0204767	0.0689306
0.0316928	0.0864962	0.352393	0.0548453	0.0627923	0.134684	0.0851598	0.17864	0.0192589	0.106281
-0.0175257	0.0739219	0.391101	-0.0126235	0.0583185	0.0839167	-0.0112197	0.185969	0.0958295	0.1316
0.0833617	0.0716768	0.427004	0.0441186	0.100599	0.118474	0.0674273	0.202652	0.116576	0.0917326
0.03619	-0.0671236	0.498289	0.0427516	-0.00893025	0.123025	0.0256274	0.210913	0.0388059	0.0632159
-0.068374	-0.169387	0.664962	0.0424156	-0.0503493	0.209679	0.0362132	0.390658	-0.0252522	0.0143165
0.149239	-0.0269167	0.658314	0.15802	0.0776036	0.24345	0.124309	0.38732	0.0389943	0.044177
0.130351	-0.053461	0.657062	0.158122	0.081249	0.193203	0.0424069	0.381609	0.109991	0.0137667
0.0849203	0.0446465	0.62416	0.134361	0.0180135	0.142805	0.0713889	0.368375	0.124738	0.0379792
-0.0250721	0.02495	0.613207	0.105139	-0.0251134	0.0852065	0.0814873	0.328453	0.17444	0.0489817
-0.0308295	-0.00174106	0.58756	0.0142249	-0.0293461	0.0529532	0.0372738	0.234264	0.133468	0.0183657
0.14386	0.0663001	0.60919	0.141333	0.13837	0.201329	0.168791	0.295907	0.143764	0.0281149
0.193842	0.0671546	0.619829	0.167034	0.15742	0.294015	0.208291	0.366555	0.158664	-0.0282682
0.267401	0.236952	0.632798	0.295571	0.221992	0.376635	0.292935	0.456356	0.250032	0.0380029
0.304378	0.291989	0.646972	0.334665	0.197527	0.398804	0.315651	0.48639	0.280548	0.114939
0.308393	0.251491	0.64613	0.33039	0.182943	0.37026	0.282639	0.483385	0.294513	0.147239
0.275686	0.231153	0.667984	0.284802	0.18866	0.294837	0.235051	0.447247	0.200025	0.170171
0.271889	0.204618	0.689674	0.321865	0.266747	0.336189	0.281854	0.478151	0.237359	0.165415
0.363194	0.297814	0.722315	0.418548	0.292332	0.432523	0.347712	0.528409	0.404385	0.22737
0.336986	0.284583	0.693813	0.414577	0.297134	0.452032	0.350536	0.546476	0.365556	0.237551
0.277832	0.194057	0.703771	0.366102	0.216007	0.429912	0.29803	0.543684	0.233355	0.205224
