# Supplementary material for: The role of global economic policy uncertainty in long-run volatilities and correlations of U.S. industry-level stock returns and crude oil
Source: PLoS One. 2018 Feb 8;13(2):e0192305. doi: 10.1371/journal.pone.0192305 (PMC5805266; doi:10.1371/journal.pone.0192305)
Supplement: S1 File — This is the package of supporting files. In this package, the readers can find the primary dataset in the XLSX/XLS files. The description of the data is also provided. (ZIP) [file pone.0192305.s001.zip › Minimal Underlying Data/The total correlations between 10 industries and oil spot price.xlsx]

## Sheet: Sheet1
COND	CONS	ENRS	FINL	HLTH	INDU	INFT	MATR	TELS	UTIL
-0.00956642	0.0183256	0.0787391	0.0145309	0.0171078	0.025207	-0.00684816	0.0424214	-0.0271067	0.0151341
-0.111124	-0.0118139	0.22159	-0.0507633	-0.109272	-0.0199342	-0.0243645	0.0617409	-0.0577677	0.015569
-0.223529	-0.0927689	0.268627	-0.219512	-0.199793	-0.229838	0.0754689	0.0355836	-0.15174	0.00462806
-0.098681	-0.133893	0.255036	-0.165301	-0.201362	-0.111851	0.0358591	-0.025509	-0.0661329	0.0396548
0.0702476	-0.0268171	0.294736	-0.0707228	-0.103507	0.019999	0.0586491	0.0547893	0.0570289	0.0371804
0.171774	0.0610131	0.371316	0.019983	-0.014233	0.119143	0.167427	0.111717	0.122622	0.0572865
0.145815	0.0689019	0.378024	0.0630121	0.0253238	0.11274	0.116595	0.120157	0.13119	0.0720622
0.107443	0.0777206	0.337813	0.0336783	0.101731	0.0675547	0.0982019	0.113249	0.127531	0.0564547
0.106819	0.0425398	0.295781	0.0503761	0.143078	0.105142	0.135549	0.0697693	0.053407	0.0330673
0.0364794	0.0616107	0.31759	0.0197034	0.0779339	0.0447882	0.0961741	0.0200269	-0.0349665	0.0278084
0.0021517	0.100356	0.309351	-0.055801	0.0379228	-0.018793	-0.00122853	-0.0416639	-0.135702	-0.00258281
0.0472772	0.0877705	0.357693	-0.00376245	0.0182288	0.051869	0.0283756	0.0107643	-0.0688074	0.0164528
0.0790082	0.0726391	0.328886	0.0614808	0.0505964	0.112127	0.101416	0.0167033	-0.0196593	0.0617258
0.082606	0.00813954	0.404757	0.0668095	0.00927282	0.068027	0.12007	0.0889212	-0.0361274	0.0446028
-0.0260119	0.0142873	0.428524	0.0324258	-0.0488617	0.0582757	0.0387111	0.0909543	-0.0446141	0.0462092
-0.0386514	0.0026418	0.440711	0.0545057	-0.0281169	0.0112543	0.0118683	0.10867	0.00839261	0.0661796
-0.0454707	0.027625	0.456576	0.0450475	0.0741787	0.0462462	0.0529691	0.0927417	-0.0200594	0.0366032
0.0842259	0.0549697	0.421613	0.103919	0.112421	0.0917505	0.151455	0.0843635	0.0465886	-0.0140633
-0.052125	-0.113513	0.34585	0.0452962	-0.0767515	-0.0540081	0.0547792	0.104232	-0.0301812	-0.0429419
-0.15239	-0.185121	0.295815	-0.0750927	-0.191254	-0.183465	-0.0788842	-0.0117284	-0.130267	-0.0638062
-0.266942	-0.248455	0.275897	-0.1891	-0.259851	-0.28982	-0.103179	-0.109549	-0.268658	-0.116402
-0.200951	-0.0862137	0.265994	-0.153669	-0.105265	-0.0904852	0.00592465	-0.0409868	-0.110826	-0.129646
-0.0846003	-0.0826557	0.225314	-0.128342	-0.0916969	-0.0317603	0.0416462	-0.036624	-0.0541791	-0.109017
-0.0439078	-0.0983613	0.183558	-0.16294	-0.0978966	-0.0762134	0.171252	-0.0870332	-0.00653039	-0.0947854
-0.140115	-0.242114	0.236863	-0.168705	-0.317825	-0.19275	0.0715586	-0.176556	-0.00853851	-0.0901699
-0.173346	-0.197372	0.20165	-0.150025	-0.307838	-0.201086	0.0021788	-0.151735	-0.048234	-0.0793379
-0.109861	-0.0712602	0.221907	-0.0877506	-0.0968644	-0.0452827	-0.0262206	-0.035673	-0.0900158	-0.0721748
-0.0967566	-0.0883801	0.168799	-0.0480678	-0.075134	0.00833237	0.0185931	0.0165738	-0.0208326	-0.0340666
-0.0321126	-0.134866	0.223329	-0.0769528	-0.201735	-0.113382	0.0311055	0.0563315	0.0475254	-0.0169088
-0.0248767	-0.0538625	0.239285	-0.0414464	-0.159	0.00667836	0.00959667	0.0161137	-0.000818138	-0.0177218
-0.149179	-0.197986	0.28056	-0.117088	-0.273736	-0.122847	0.00036809	0.00954928	-0.12671	-0.0135839
-0.319327	-0.232446	0.382268	-0.242195	-0.201651	-0.33243	-0.101694	-0.0549805	-0.213162	-0.00190848
-0.210615	-0.151096	0.328665	-0.252774	-0.119436	-0.27918	-0.0458024	-0.0682403	-0.174149	0.00598291
-0.043778	-0.120429	0.276786	-0.166778	-0.119206	-0.110092	0.0287669	-0.0592817	0.0201845	0.00420151
-0.0177396	-0.0955281	0.254168	-0.112189	-0.0827791	-0.027448	0.0401021	-0.0446977	0.0507936	-0.0037964
-0.0449423	-0.026569	0.266039	-0.01268	-0.0664399	-0.0265893	0.0304259	-0.034833	0.01856	0.0358018
0.0553105	0.0134868	0.280239	0.065278	-0.0275304	0.0955156	0.0994152	0.0636544	0.0927247	0.0881567
0.101267	0.0841864	0.277101	0.0734174	0.0654222	0.157956	0.0626635	0.153163	0.110258	0.117585
0.0651581	0.0552145	0.326394	0.0329387	0.0450318	0.12781	0.0122768	0.171239	0.105772	0.144128
-0.0651667	0.00227459	0.396855	-0.0337929	-0.0939755	-0.041859	-0.0453952	0.0631177	0.066866	0.114458
0.0466466	-0.00587227	0.397429	-0.0129705	-0.0787196	-0.0169315	0.0287847	0.0278341	0.0307211	0.0831721
0.107756	0.0171463	0.389447	0.021255	0.0920347	0.0527071	0.136034	0.0940341	0.10941	0.105895
-0.0709978	0.0138945	0.380492	-0.0702666	0.0771299	-0.0906619	-0.0141466	-0.0101257	0.00558594	0.105286
-0.07153	-0.0732915	0.454143	-0.0516409	0.0424312	-0.0538924	-0.0440882	-0.0260281	-0.0257061	0.154686
0.0340127	0.0127169	0.513244	-0.0275413	0.119225	0.0103954	0.0183482	-0.00445025	-0.0304594	0.188143
0.204932	0.0576397	0.522386	0.108921	0.165932	0.18303	0.116028	0.120067	0.120601	0.224875
0.224175	0.0877144	0.49481	0.179866	0.184612	0.218012	0.16058	0.234874	0.111589	0.272237
0.0535264	0.0712792	0.486053	0.148732	0.163619	0.138912	0.174896	0.195121	0.117133	0.31586
0.0194781	0.0198495	0.529048	0.145794	0.136818	0.181842	0.199834	0.206741	0.150841	0.282486
0.182367	0.101296	0.497919	0.196825	0.163649	0.225865	0.233531	0.202883	0.0870802	0.20486
0.0606586	0.0311629	0.396157	0.102912	0.12215	0.150392	0.209142	0.124732	0.025925	0.125281
0.076119	-0.0642653	0.303305	0.131071	0.125242	0.15223	0.235744	0.0971013	0.160248	0.108261
0.187745	0.0307006	0.313803	0.193857	0.174839	0.18375	0.253462	0.115668	0.189249	0.14084
0.0924721	0.0479279	0.27312	0.186349	0.121354	0.0832997	0.171841	0.0877946	0.085392	0.128451
0.00362178	-0.0403956	0.277853	0.124203	0.0599872	0.0198977	0.102148	0.0385395	0.0499495	0.0801249
0.0592486	-0.04177	0.292093	0.136131	0.101602	0.0742518	0.122084	0.0453432	0.105191	0.116234
0.0480247	0.0588872	0.313458	0.122198	0.13609	0.126527	0.148818	0.0985457	0.102569	0.0982644
-0.0101828	0.00202257	0.299316	0.0170619	0.0630005	-0.0016286	0.0424982	0.0964225	0.0148067	0.0656121
-0.133016	-0.082484	0.159114	-0.0853816	-0.0381254	-0.1277	-0.0921904	-0.0479223	-0.0526299	-0.0191266
-0.0956744	-0.0470677	0.084452	-0.0881933	-0.0153006	-0.104543	-0.0805442	-0.101615	-0.110507	-0.0219079
-0.012853	-0.00155017	0.139759	-0.0306094	0.0358892	-0.0363513	-0.0315018	-0.0587514	-0.0633562	0.0174235
0.0975909	0.0370906	0.184287	0.0683682	0.100556	0.109482	-0.00765189	-0.00845657	0.0154881	0.0231691
0.0308884	-0.00981002	0.174315	0.038948	0.0613812	0.0434627	-0.0533132	-0.0521632	-0.0496697	-0.0113675
0.0165455	-0.0346378	0.138713	0.00987271	0.0585487	0.0169718	-0.0616579	-0.0700969	-0.0233163	-0.0413241
-0.0622788	-0.0948944	0.137803	-0.0270077	-0.0288165	-0.0914946	-0.151115	-0.0904193	-0.0322112	-0.0960886
0.0857604	-0.017762	0.198085	0.0317721	0.0733895	-0.0241121	-0.0245013	-0.0645848	0.0403755	-0.0772175
-0.133745	-0.16283	0.186576	-0.0703588	0.0716876	-0.101322	-0.113232	-0.107196	-0.0699574	-0.145026
-0.073213	-0.119201	0.242778	-0.0100501	0.073289	-0.0152785	0.0261402	-0.0385843	-0.00373922	-0.113457
-0.0255852	-0.113576	0.293055	0.0166203	-0.000238941	0.0751513	0.164702	0.0467343	0.11056	-0.027633
0.0121941	-0.0472096	0.259857	0.0385778	-0.000287628	0.0688806	0.131361	0.0867894	0.0579577	0.0439631
-0.0691651	-0.0873712	0.262321	-0.00896434	-0.0533366	-0.00414999	-0.0719486	0.040927	-0.0424934	0.0387155
0.038478	-0.0645611	0.327377	0.0412748	0.0226272	0.0816066	-0.0212984	0.0867278	-0.0191688	0.0272885
-0.0221708	-0.216496	0.375675	-0.0247319	-0.080703	-0.0431739	-0.0328069	0.030476	-0.0564719	0.025185
-0.120048	-0.16474	0.370046	-0.0756186	-0.104787	-0.124698	-0.155505	-0.0272549	-0.0896905	0.0394914
-0.14919	-0.155828	0.352247	-0.161105	-0.161107	-0.179681	-0.151457	-0.071278	-0.100652	0.00252444
-0.127884	-0.117281	0.358331	-0.18836	-0.116131	-0.120538	-0.0618504	-0.0383023	-0.0518387	-0.0162114
-0.19046	-0.149733	0.405321	-0.183338	-0.179756	-0.127997	-0.110433	-0.00854891	-0.0766465	0.0392341
-0.30785	-0.231347	0.453853	-0.228482	-0.183012	-0.245218	-0.272955	-0.0460914	-0.229139	0.0624342
-0.193749	-0.22511	0.475938	-0.209146	-0.179548	-0.20525	-0.221216	0.0120408	-0.253295	0.105979
-0.0980194	-0.162123	0.447674	-0.146872	-0.123658	-0.115884	-0.140039	0.00717879	-0.209699	0.104632
-0.13392	-0.175086	0.422946	-0.145321	-0.0952506	-0.101518	-0.0921435	0.0436594	-0.149184	0.0176757
-0.0529166	-0.21182	0.383305	-0.12111	-0.249937	-0.0625699	-0.167117	0.053884	-0.186793	0.013179
-0.0452507	-0.1841	0.367797	-0.142612	-0.283503	-0.0750369	-0.119992	0.0460233	-0.189131	0.00960113
-0.0789978	-0.163746	0.394061	-0.131243	-0.177594	-0.0858998	-0.105886	0.0367638	-0.167977	0.0270692
-0.111131	-0.184714	0.427699	-0.125193	-0.114378	-0.111649	-0.08694	-0.00370634	-0.133773	0.0444547
-0.135616	-0.19484	0.417947	-0.159123	-0.184452	-0.200597	-0.139296	-0.0579113	-0.149714	0.00434357
-0.23391	-0.20373	0.447652	-0.189224	-0.228069	-0.259171	-0.226679	-0.0710207	-0.189206	-0.0103398
-0.207118	-0.181075	0.477584	-0.220908	-0.207094	-0.308583	-0.167325	-0.0643824	-0.183968	0.0191564
-0.155662	-0.0781491	0.492824	-0.213736	-0.128223	-0.157729	-0.134129	-0.0436343	-0.130689	0.0873315
-0.105207	-0.0769098	0.532821	-0.199637	-0.112045	-0.116238	-0.0789298	-0.0428184	-0.152462	0.0651382
-0.0380907	-0.0789176	0.564127	-0.134213	-0.0710458	-0.0752205	0.0379588	0.0841741	-0.157128	0.0971963
-0.124341	-0.128799	0.589555	-0.155118	-0.0818948	-0.0984785	-0.00700043	0.120663	-0.172969	0.156071
-0.148187	-0.233874	0.591387	-0.185159	-0.180293	-0.121035	-0.0593319	0.133204	-0.120599	0.175201
-0.0648585	-0.19109	0.561842	-0.139011	-0.166411	-0.0778904	-0.0476837	0.151417	-0.10037	0.135045
-0.0651914	-0.0878032	0.515608	-0.0769497	-0.10464	-0.0116166	-0.0990855	0.171452	-0.0626731	0.0861215
-0.0216352	-0.0411904	0.496969	-0.0163063	-0.0896625	0.0428044	-0.0277706	0.217348	-0.0584972	0.104441
-0.097778	-0.0975797	0.454166	-0.0908097	-0.146476	-0.0617381	-0.0738325	0.121256	-0.120258	0.0537797
-0.215791	-0.170278	0.456442	-0.170037	-0.18749	-0.19795	-0.175397	0.0486084	-0.112918	0.0198133
-0.284702	-0.214421	0.50402	-0.220034	-0.209078	-0.172637	-0.181255	0.0767829	-0.233004	0.0755844
-0.156364	-0.116657	0.536557	-0.175038	-0.156443	-0.081856	-0.0688671	0.136631	-0.169077	0.033309
-0.229226	-0.209366	0.563952	-0.246797	-0.229348	-0.220965	-0.202857	0.112289	-0.133258	-0.0241316
-0.223771	-0.262643	0.558929	-0.252572	-0.203029	-0.170532	-0.236837	0.117957	-0.121821	-0.0314116
-0.15473	-0.220289	0.607162	-0.129539	-0.196542	-0.116335	-0.126822	0.179686	-0.0347843	0.0136698
-0.076829	-0.108892	0.549048	-0.0785411	-0.118771	-0.105984	-0.0748498	0.15927	0.0200504	0.0604545
-0.0942375	-0.0691219	0.513319	-0.0878183	-0.10748	-0.0776616	-0.0778605	0.0713887	0.0170475	0.0494313
-0.0597936	-0.0880779	0.476358	-0.092699	-0.149473	0.00678216	-0.0554389	0.0795422	-0.0538965	0.0344759
-0.0436758	-0.11479	0.450925	-0.121437	-0.160862	-0.0357198	-0.0452851	0.0759998	-0.0856949	0.0376347
-0.00467061	-0.0851331	0.431236	-0.102053	-0.146881	-0.0257273	-0.0106806	0.0860887	-0.0666309	0.0605531
-0.0294074	-0.154749	0.356824	-0.116194	-0.17685	-0.058142	-0.0687261	0.0489691	-0.0799145	0.0407567
-0.0195437	-0.0924047	0.376419	-0.111381	-0.0807981	0.00524366	0.0126784	0.0685477	0.000770286	0.0437677
-0.126316	-0.0625639	0.382932	-0.136935	-0.114781	-0.0470826	-0.100882	0.0715584	-0.0294654	0.0412967
-0.142734	0.00984987	0.411445	-0.142378	-0.086414	-0.00491427	-0.0630584	0.170687	-0.0232438	0.107045
-0.219819	-0.0778243	0.370764	-0.203317	-0.176234	-0.126331	-0.0862256	0.0665069	0.00507808	0.0262485
-0.152572	-0.115691	0.408983	-0.18199	-0.140423	-0.0552983	0.0156851	0.116071	-0.0169648	-0.032195
-0.0991013	-0.0777172	0.474124	-0.171392	-0.0872284	-0.00334019	0.0695753	0.195902	-0.0390345	-0.0045212
0.000900513	0.0170857	0.515379	-0.0833874	-0.0184656	0.105102	0.108956	0.281544	-0.00825526	0.0536693
-0.031056	-0.0236288	0.5339	-0.0664453	-0.0038871	0.0697775	0.0615833	0.298756	-0.0357242	0.0940904
-0.206643	-0.205519	0.507243	-0.176385	-0.168335	-0.091033	-0.0872389	0.241704	-0.111017	0.0222221
-0.366888	-0.329465	0.419399	-0.268765	-0.328569	-0.305672	-0.251651	0.0883615	-0.144879	-0.130939
-0.380737	-0.290171	0.485284	-0.27088	-0.368542	-0.258505	-0.254808	0.105686	-0.128309	-0.0365796
-0.291231	-0.277018	0.538301	-0.221726	-0.261958	-0.195743	-0.176532	0.183363	-0.159475	0.036043
-0.0807341	-0.146156	0.493075	-0.0271872	-0.0306363	0.0482377	0.0215294	0.237198	0.0101841	0.102545
0.174758	0.0844103	0.515355	0.0841136	0.176523	0.225346	0.18932	0.326569	0.155915	0.201161
0.323501	0.225933	0.566866	0.262325	0.309083	0.37687	0.330109	0.406761	0.270059	0.258205
0.271221	0.22132	0.560748	0.255955	0.229982	0.326135	0.298746	0.385179	0.252281	0.270821
0.204464	0.170928	0.521888	0.193379	0.15022	0.221807	0.24914	0.320506	0.31623	0.266264
0.245139	0.228769	0.522898	0.195885	0.184582	0.266676	0.237554	0.334564	0.330618	0.293199
0.37088	0.300349	0.554763	0.275385	0.260044	0.426119	0.344732	0.411199	0.352465	0.320387
0.438272	0.370117	0.622702	0.393822	0.323859	0.53722	0.413727	0.495746	0.351763	0.33802
0.402724	0.37031	0.657031	0.416813	0.335009	0.538407	0.452213	0.547134	0.328296	0.358822
0.411058	0.330853	0.666087	0.433051	0.348285	0.521837	0.460936	0.577761	0.410724	0.366886
0.387382	0.252633	0.656736	0.416642	0.277519	0.473316	0.412485	0.611859	0.312623	0.343482
0.402355	0.245935	0.657255	0.412696	0.255145	0.448883	0.422786	0.60305	0.256043	0.333205
0.326965	0.239372	0.60405	0.351855	0.210465	0.366222	0.333554	0.522784	0.163502	0.285971
0.341671	0.31228	0.631378	0.395532	0.295474	0.419006	0.383291	0.535559	0.192238	0.339845
0.23092	0.214656	0.598257	0.323272	0.198058	0.297351	0.314166	0.471962	0.104624	0.278256
0.319885	0.242509	0.625885	0.331455	0.264043	0.356862	0.359828	0.51367	0.167226	0.293723
0.448972	0.397731	0.669198	0.395635	0.368734	0.515051	0.392067	0.529337	0.275129	0.385797
0.306977	0.280862	0.664652	0.370711	0.265321	0.407311	0.346692	0.508987	0.207928	0.381033
0.388698	0.276895	0.679666	0.433025	0.242824	0.484254	0.418076	0.549041	0.255431	0.436343
0.383386	0.321308	0.618955	0.398679	0.31852	0.477022	0.411126	0.509778	0.271668	0.45884
0.32276	0.258106	0.566873	0.367882	0.300696	0.438893	0.353587	0.469435	0.212367	0.439726
0.367427	0.260341	0.602918	0.403005	0.326069	0.476631	0.397974	0.500296	0.261885	0.429356
0.388114	0.275641	0.623262	0.406891	0.361352	0.513552	0.434975	0.518296	0.245226	0.402991
0.31141	0.238656	0.604455	0.35283	0.274124	0.407486	0.337559	0.477772	0.224533	0.377098
0.357248	0.320913	0.645808	0.389363	0.367113	0.459506	0.359343	0.518644	0.349866	0.374839
0.404719	0.365188	0.657946	0.431826	0.404846	0.518315	0.449825	0.559173	0.362897	0.381161
0.306973	0.285045	0.619877	0.371619	0.256204	0.406035	0.329744	0.528279	0.256141	0.296071
-0.17793	0.0225922	0.502704	0.1227	-0.0692724	0.0111766	-0.0406806	0.335232	0.0320855	0.0476722
-0.267413	-0.0635767	0.344127	-0.129828	-0.136244	-0.272487	-0.216681	0.0315587	-0.0896435	-0.000274956
-0.00623795	0.0427631	0.397014	-0.0114414	0.0795575	-0.00421943	0.0107173	0.123193	0.0507078	0.0735492
0.241007	0.211117	0.523625	0.182675	0.23901	0.247376	0.230502	0.31146	0.190785	0.158711
0.318998	0.288445	0.585201	0.278157	0.332942	0.348058	0.324313	0.404428	0.246216	0.219893
0.317761	0.311104	0.591924	0.316274	0.293626	0.340469	0.321922	0.439256	0.225969	0.252704
0.459306	0.422734	0.655939	0.445941	0.435685	0.478847	0.467356	0.546909	0.361667	0.409038
0.448964	0.42325	0.676124	0.456638	0.458542	0.517045	0.486735	0.577442	0.386989	0.433224
0.45638	0.410285	0.67634	0.451912	0.469748	0.552897	0.519695	0.606852	0.360853	0.448251
0.424425	0.368482	0.630299	0.431275	0.409045	0.510346	0.491092	0.571175	0.324902	0.421643
0.409976	0.386593	0.639717	0.421316	0.410587	0.502625	0.4807	0.546703	0.360724	0.420049
0.401073	0.368825	0.647214	0.392013	0.417001	0.486045	0.439331	0.526813	0.303615	0.380299
0.40161	0.321951	0.626507	0.386669	0.358164	0.473206	0.426178	0.490878	0.316253	0.345446
0.416742	0.336147	0.6524	0.421986	0.400069	0.507792	0.420367	0.524597	0.322526	0.29824
0.513048	0.432298	0.663281	0.521041	0.505748	0.581528	0.508251	0.581672	0.350227	0.32009
0.539614	0.496254	0.690238	0.573472	0.587013	0.582006	0.542128	0.59845	0.352835	0.341318
0.544347	0.563683	0.692778	0.588087	0.612815	0.640674	0.592004	0.627297	0.367667	0.384124
0.524345	0.513019	0.680856	0.569199	0.556351	0.611512	0.591691	0.643173	0.260837	0.372167
0.47849	0.432959	0.678622	0.560386	0.461842	0.571696	0.53794	0.62991	0.212203	0.343782
0.287394	0.26553	0.671256	0.477061	0.284512	0.405108	0.399577	0.556462	0.106708	0.267802
0.350484	0.34569	0.679027	0.505883	0.362117	0.473845	0.427473	0.535349	0.253661	0.285369
0.323137	0.32544	0.636893	0.482144	0.357313	0.429036	0.435654	0.511625	0.321292	0.282909
0.313659	0.285337	0.581183	0.459719	0.362745	0.412675	0.388676	0.511833	0.312939	0.263036
0.346903	0.308609	0.584111	0.470563	0.419552	0.439224	0.382348	0.493411	0.287631	0.286905
0.397316	0.271332	0.58821	0.478558	0.399739	0.469402	0.443056	0.491026	0.260568	0.274948
0.415397	0.320144	0.643207	0.513911	0.380162	0.51937	0.513864	0.533587	0.212528	0.2773
0.411921	0.268409	0.644719	0.4999	0.354699	0.56215	0.544845	0.582882	0.218276	0.255367
0.466272	0.373278	0.615086	0.476111	0.440642	0.533124	0.522326	0.558088	0.293633	0.292664
0.406385	0.331493	0.538104	0.419209	0.371767	0.412499	0.376263	0.455666	0.233054	0.259024
0.229943	0.232061	0.475795	0.320696	0.196018	0.289915	0.190321	0.34549	0.166356	0.204095
0.127001	0.185277	0.429803	0.187788	0.119254	0.103567	0.128075	0.230961	0.089759	0.209504
0.218253	0.234657	0.441535	0.266474	0.226926	0.199651	0.213802	0.248567	0.0757987	0.217794
0.198742	0.216742	0.473561	0.295778	0.191623	0.17342	0.256311	0.256638	0.10166	0.242966
0.213122	0.210578	0.493608	0.263457	0.188675	0.233833	0.295113	0.260898	0.151233	0.267047
0.314541	0.263069	0.494911	0.299984	0.259471	0.334469	0.356733	0.292461	0.24854	0.297343
0.1855	0.136878	0.435054	0.211858	0.196033	0.214866	0.224481	0.232265	0.155897	0.211264
0.0505873	0.0558087	0.36781	0.0894307	0.0600868	0.0847568	0.0462871	0.138045	0.0695001	0.150992
0.0739311	0.109259	0.378059	0.106292	0.0587089	0.139386	0.091841	0.14478	0.0460305	0.128688
0.0938907	0.106535	0.410194	0.14267	0.113482	0.172427	0.156219	0.184493	0.0374579	0.0797474
-0.0447535	0.0229353	0.357166	0.06284	0.0655226	0.0846458	0.0352966	0.125147	-0.0122188	0.0794132
0.091252	0.146906	0.374035	0.143919	0.161358	0.203583	0.184511	0.277322	0.11398	0.126782
0.0661332	0.145521	0.427528	0.099709	0.143488	0.161938	0.0917024	0.288001	0.155498	0.164164
0.081173	0.0648491	0.425378	0.064794	0.0739627	0.101203	0.0866611	0.252627	0.0916721	0.0991167
0.0455251	-0.0600498	0.487118	0.0571076	-0.00557668	0.119893	0.0505219	0.242194	0.0325155	0.0720838
-0.0533632	-0.151004	0.644543	0.0513978	-0.0348975	0.198959	0.044853	0.383741	-0.0159998	0.0258761
0.129816	-0.0184705	0.639607	0.142293	0.0725683	0.226635	0.11776	0.375983	0.0400996	0.0485846
0.113456	-0.0427021	0.638172	0.137561	0.0730085	0.172271	0.0389145	0.367015	0.109002	0.0196473
0.0885837	0.0611321	0.608003	0.124688	0.0304237	0.133839	0.0690325	0.357083	0.124142	0.0445819
-0.0114982	0.0481646	0.596459	0.110236	-0.000382775	0.0922418	0.0778747	0.318076	0.156997	0.0536658
-0.00995222	0.0278907	0.572525	0.0463218	0.00453633	0.0727691	0.0508756	0.238004	0.131687	0.0293349
0.140298	0.0849869	0.595018	0.150725	0.146274	0.213522	0.173682	0.295658	0.138166	0.0392958
0.186123	0.0797876	0.607823	0.167966	0.151763	0.292348	0.206417	0.359732	0.148247	-0.00956756
0.264746	0.239476	0.628122	0.286655	0.218482	0.374003	0.288093	0.448435	0.239149	0.0512041
0.291871	0.280677	0.643539	0.315703	0.193995	0.38572	0.306485	0.47903	0.267546	0.119193
0.277022	0.215787	0.638821	0.297639	0.172248	0.31151	0.252666	0.462183	0.272079	0.145386
0.213868	0.1901	0.648138	0.250194	0.160369	0.230738	0.20525	0.415436	0.200571	0.15339
0.246063	0.181562	0.649041	0.292049	0.247357	0.301618	0.262939	0.440148	0.214817	0.137683
0.292437	0.261778	0.658853	0.363117	0.253281	0.360465	0.28834	0.468618	0.347954	0.193038
0.316553	0.25327	0.641588	0.390357	0.289651	0.418856	0.318842	0.502356	0.333044	0.193033
0.290791	0.1848	0.665981	0.352802	0.261074	0.39846	0.293467	0.508384	0.217971	0.162295
